# Supplementary material for: Genotyping-by-sequencing based intra-specific genetic map refines a ‘‘QTL-hotspot” region for drought tolerance in chickpea
Source: Mol Genet Genomics. 2014 Oct 25;290(2):559–71. doi: 10.1007/s00438-014-0932-3 (PMC4361754; doi:10.1007/s00438-014-0932-3)
Supplement: Supplementary file 1 — Summary of validation of CAPS/dCAPS markers on 5 parental line of RIL (XLS 27 kb) [file 438_2014_932_MOESM1_ESM.xls]

## Sheet: ESM_1
Online Resource 1: Marker genotyping data from the previous studies included with GBS-SNP markers generated in the present study
Marker	Number of markers	References
SSR	103	Thudi et al. (2011)
SSR	58	Winter et al. (1999)
SSR	34	Gaur et al. (2011)
SSR	32	Lichtenzveig et al. (2005)
SSR	22	Nayak et al. (2010)
SSR	22	Sethy et al. (2006)
SSR	8	Huttel et al. (1999)
EST-SSR	14	Varshney et al. (2009)
DArT	21	Thudi et al. (2011)
GMM	4	Gujaria et al. (2011 )
Total	318
