# Supplementary material for: Genotyping-by-sequencing based intra-specific genetic map refines a ‘‘QTL-hotspot” region for drought tolerance in chickpea
Source: Mol Genet Genomics. 2014 Oct 25;290(2):559–71. doi: 10.1007/s00438-014-0932-3 (PMC4361754; doi:10.1007/s00438-014-0932-3)
Supplement: Supplementary file 2 — Flanking sequences of the newly identified SNP markers and their flanking sequences (XLSX 15 kb) [file 438_2014_932_MOESM2_ESM.xlsx]

## Sheet: ESM_2
Online Resource 2 : Summary of validation of CAPS/dCAPS markers on 5 parental lines of RIL populations
SNP ID	Primer ID	CAPS/dCAPS candidates*	Marker type	Enzyme	Forward sequence (5'- 3')	Reverse sequence (5'- 3')	Amplification*	Product size (bp)	ICC 4958 × PI 489777#	ICC 4958 × ICC 1882	ICC 283 × ICC 8261
Ca4_12558541	CaLG040001	CGMM139	CAPS	MnlI	GGGGGACCAAGGAATAAAAA	CACCCCTCTCCATGCATATT	A	320	M	P	P
Ca4_13724666	CaLG040002	-	dCAPS	BsrI	CCTACTAGCTGCTTCTGACTG	TTGCCAACTCCAATATGTCG	NA	350	-	-	-
Ca4_13588956	CaLG040003	-	dCAPS	DpnI	AAGTTGTTGTTATGGCATGGAT	TCACATATGGTCCCACCTCA	NA	351	-	-	-
Ca4_13699663	CaLG040004	-	dCAPS	DpnI	CAGCAGATGCTTTCAACTTCC	TTTGGCTTGGAT	NA	408	-	-	-
Ca4_13840484	CaLG040005	-	dCAPS	KpnI	ACATGGGCTGGTATTGGAAA	TACCCCCTGGAGCGGT	NA	408	-	-	-
Ca4_13840251	CaLG040006	CGMM140	CAPS	MboII	GGAATTTGCTGCGTTTGAAT	AGCACGGACCAACTTTCATC	A	391	P	P	P
Ca4_11276225	CaLG040007	CGMM141	CAPS	AciI	GATGCACTTGCATTTCTTGC	TAAGCAGCTTCCCAAATGGT	A	403	M	P	P
Ca4_11398889	CaLG040008	-	dCAPS	DpnI	TTTTCCTCTGTGACGAGCAG	ATCAACTAGTCTCAGGTTCGA	NA	367	-	-	-
Ca4_11276413	CaLG040009	-	CAPS	DpnI	CAGCAAGCAGGTTGTTTTCA	TCCACTGTAGCCGCAAAAAT	A	397	-	-	-
Ca4_11234130	CaLG040010	-	dCAPS	MboII	AAGAGAGCTTAAGCCTTGAA	CAGCTGGAGCATTGACAGAT	NA	374	-	-	-
Ca4_11441735	CaLG040011	-	dCAPS	AvaI	ATGTAATATTAATAAGCACCC	TGCATATGCCTGTGGATTTG	NA	363	-	-	-
Ca4_11435380	CaLG040012	CGMM142	CAPS	RsaI	GCCACATGCTTGTTGCTGTA	ATGTCCGAATCCTTTGAAGC	A	397	P	P	P
Ca4_11435651	CaLG040013	CGMM143	dCAPS	HpaII	GATCTACTCAAAGAGATTGAGGCC	CAAGATGAAACAACAGTTACAATGC	A	338	M	P	P
Ca4_11343257	CaLG040014	-	dCAPS	DpnI	ATTTTAGATTGATGTGGCGAT	CACATTGTTCCTTCGAAAACC	NA	387	-	-	-
Ca4_11343230	CaLG040015	-	dCAPS	DpnI	TCATGGAGGCTATTTGCATTC	TCTAAAATAAGAT	A	388	-	-	-
Ca4_11547141	CaLG040016	CGMM144	CAPS	HphI	TTTGCAGCCTACATGACTCG	TGGTTAGCCCAAAATATGGA	A	626	P	P	P
Ca4_11246164	CaLG040017	-	dCAPS	BsrI	CTTTTCTAATTTTTGTACTG	TCCACCAGAGAGGGAAATTG	NA	409	-	-	-
Ca4_11398699	CaLG040018	-	dCAPS	MboII	GAGTAAACCCTAAGAAG	ATGGGTTACAGCCGAAACTT	NA	389	-	-	-
Ca4_11334350	CaLG040019	CGMM145	CAPS	MboII	AAAGCAGAAGTTCCTGCACAA	TGCATGGGGATTGTTGTAGA	A	614	P	P	P
Ca4_11246093	CaLG040020	CGMM146	CAPS	AvaI	TCAGTGCCTAGCTTGTCTCGA	TGCTACCTCAAATCAAAGAACAA	A	404	P	P	P
Ca4_11273405	CaLG040021	-	dCAPS	MseI	TATATTAGAAGTTCAAATTA	CCCAAAACATCATCAAAGAGAA	NA	326	-	-	-
Ca4_11398682	CaLG040022	-	dCAPS	AvaI	TACATCAATTAGAAAATCCYC	ATGGGTTACAGCCGAAACTT	NA	410	-	-	-
Ca4_11517582	CaLG040023	CGMM147	CAPS	HaeIII	ATTTTCCTGGGCTTTGAGGT	CAACGCCAATTCGACAATAC	A	556	M	P	P
Ca4_11246173	CaLG040024	-	dCAPS	HaeIII	TTTGTTATGGTGTTAGGC	TCCACCAGAGAGGGAAATTG	NA	398	-	-	-
Ca4_11517517	CaLG040025	-	dCAPS	DpnI	AAGAAATTCTTGGCAGGAT	CGAACCTTGAGATGGTCTCC	NA	414	-	-	-
Ca4_11277574	CaLG040026	-	dCAPS	BsrI	TATTTACAAGGATTCACTG	GCGCAGAAGTGCTTTCAGAG	NA	404	-	-	-
Ca4_11491864	CaLG040027	-	dCAPS	MseI	CTTAATATATCACCAAATT	TTGAGCCCTGGATAAGTTGC	NA	379	-	-	-
Ca4_11273328	CaLG040028	-	dCAPS	MboII	TGTCTGATCTTCACCGAACTG	ATTTTCAGCGTGAA	NA	365	-	-	-
Ca4_11490100	CaLG040029	-	dCAPS	DpnI	GGTGCAGGTCCTGTGAT	ACTAGAGGCCCACGAAGGAT	A	392	-	-	-
Ca4_11334343	CaLG040030	-	dCAPS	RsaI	CCTCCTGCTCAGATTTTTCCGT	CCACAAAAAGTCTAAGTGCTTGAA	NA	414	-	-	-
Ca4_11490496	CaLG040031	-	dCAPS	BsrI	CCTAGGACATTCAACTCACT	ATCGGAAAGCTTAGGTACGG	NA	387	-	-	-
Ca4_11274281	CaLG040032	-	dCAPS	RsaI	TCCTCCATTTGCTTCTCTGA	TTCCCATCAAGAGGCGT	NA	384	-	-	-
Ca4_11244334	CaLG040033	CGMM148	CAPS	MseI	TGTGCTGTCTTCTTAGCATGG	CCATGCGTTGCTCCATTAG	A	602	M	P	P
Ca4_11244395	CaLG040034	-	dCAPS	MboII	TACCCCTCGGGTGAA	GCATTTAAAAATAAGAAATGGGAGA	NA	384	-	-	-
Ca4_11276484	CaLG040035	-	dCAPS	MboII	GATGCAGCTTCCTAGAAATTGG	TTCTGGACCATGAAG	NA	386	-	-	-
Ca4_11275171	CaLG040036	-	dCAPS	MseI	CACACATATTCATGGCACTTGAT	AGAGCTGGTAATCCATT	NA	378	-	-	-
Ca4_11465075	CaLG040037	CGMM149	CAPS	BsaBI	TCTAAGCAAGCCGCAGGTAT	TCGTGACGGTATCGAACAGA	A	598	P	P	P
Ca4_11465057	CaLG040038	-	CAPS	DpnI	TCAACCAATTCGCTCATCAC	CATTGGGGAATCAAAGGAGT	A	589	-	-	-
Ca4_11441673	CaLG040039	CGMM150	CAPS	EcoRI	CAAGAAACCATTCACATGCAG	GGATGGCAAGTTTTCTCAGG	A	600	M	P	P
Ca4_11441604	CaLG040040	-	dCAPS	MseI	TTATATGACATATCTGTATTTGATGATTTA	TGGTGAGCTTAGTGCTGCTG	NA	431	-	-	-
Ca4_12982420	CaLG040041	-	dCAPS	RsaI	TGATCTCAAAATGGTGATGAGG	TCACAACACTGGGTA	NA	414	-	-	-
Ca4_13787649	CaLG040042	-	dCAPS	MseI	TCTGCAGATAAGAGATGGAGAGG	GAAAGAGTTTGCTTA	NA	381	-	-	-
Ca4_13787448	CaLG040043	-	dCAPS	MseI	TTGTTGAATTTTTATTATTCATTA	AACCCACTTGGTTTCCCAAC	A	425	-	-	-
Ca4_13841340	CaLG040044	-	dCAPS	DpnI	ACCGGTATAGCTGCAGAAGG	CAATAATCTTGAT	NA	411	-	-	-
Ca4_13840227	CaLG040045	-	dCAPS	DpnI	CTCCAGCACCAGACGTGAT	TGCCATGTTTCCTGGTCATA	NA	391	-	-	-
Ca4_13838796	CaLG040046	CGMM151	CAPS	MnlI	TGGAGAGTTCTTGGCTTGCT	TATGCCTACTGCCATCAACG	A	616	M	M	M
Ca4_13839288	CaLG040047	CGMM152	CAPS	MnlI	CGGAATTGGGAAACTTGTTG	GTGAAACTTCTCCAGCGTTTG	A	609	P	P	P
Ca4_13839294	CaLG040048	CGMM153	CAPS	MseI	GCTGAAGAATTTGCTGCTGA	TGCCAATGCAGACACCTAAC	A	591	M	P	P
Ca4_13687456	CaLG040049	-	dCAPS	DpnI	GCAGGGACGACAACTTGTTT	CTTGTGTTTGAGAGAT	NA	397	-	-	-
*Validated CAPS/dCAPS nomenclature is as per Gujaria et al. (2011)
# '-' indicates the primers which are not amplified or having more than one amplicon, M - Monomorphic markers P- Polymorphic markers
Coloured letters denotes altered bases for developing dCAPS markers
