# Supplementary material for: Genotyping-by-sequencing based intra-specific genetic map refines a ‘‘QTL-hotspot” region for drought tolerance in chickpea
Source: Mol Genet Genomics. 2014 Oct 25;290(2):559–71. doi: 10.1007/s00438-014-0932-3 (PMC4361754; doi:10.1007/s00438-014-0932-3)
Supplement: Supplementary file 3 — The electrophoretic profile of CAPS/dCAPS candidates after PCR and restriction with their respective enzymes (XLSX 139 kb) [file 438_2014_932_MOESM3_ESM.xlsx]

## Sheet: ESM_3
Online Resource 3: Flanking sequences of the newly identified SNPs
SNP name	Chromosome	SNP position	Flanking sequences*
Ca1_1083388	Ca1	1083388	CTCTTGTTTTGTGTTAGTGTACTTAGCAATTGCATTATCTTGGTTGTGCTGATAAGTGATACTCAAGTTGGTGTTTTTCATGACAATTTTCAAGCAGATAAATGCGTATTGATATAGTGAGTGTGAATCTGAGCTTAGCTGCACCTAAATCATGTTTGACAAACTCAAGACAATGAGGGAAGGAGAATCATCTAAGATA[G/A]ATTTATATATATGTCTTTGAATTATTATCACTTCATCAAGAACCAGATGCTGCAACCCGTTCTCGATTCTCTCTTGTATTATACGGAAGGAAGACCCATGTTATTATTTTAAGAAGATTATATTCTTTGTATGCAACTTGAAATTGAACAGCGTGCCAATTTTGATTCGACTCTTTCCTAATTAATTATATGGTG…
Ca1_1083403	Ca1	1083403	AGTGTACTTAGCAATTGCATTATCTTGGTTGTGCTGATAAGTGATACTCAAGTTGGTGTTTTTCATGACAATTTTCAAGCAGATAAATGCGTATTGATATAGTGAGTGTGAATCTGAGCTTAGCTGCACCTAAATCATGTTTGACAAACTCAAGACAATGAGGGAAGGAGAATCATCTAAGATAAGATTTATATATATG[C/T]TTTGAATTATTATCACTTCATCAAGAACCAGATGCTGCAACCCGTTCTCGATTCTCTCTTGTATTATACGGAAGGAAGACCCATGTTATTATTTTAAGAAGATTATATTCTTTGTATGCAACTTGAAATTGAACAGCGTGCCAATTTTGATTCGACTCTTTCCTAATTAATTATATGGTGAGATATGAGAGTTGA…
Ca1_1098703	Ca1	1098703	TGTTAATTTTTTATGAACAAAATATATATCCATAAGTTAATTTTTTGTTAAATCAAAGTATTATCTATGCGCAATAACATATAAAATTCTCTCAAGGAAACTGGTATTTTTTCATACCTTGAATAACTACATTTGTAATTTATGAACCGATAATTTTCTAGTATGATCGCAGCATATGATTTTGGAATGTAATGAAACT[C/G]ATCAGTAGCACGTTCGTAGTGGGCAATTCAGAGAGTAGGCACCGTCCCAATATGCATTTTCAGAATTTCACACAACAAATAAAATAAATTTCAAAAGAAAATAAAAAGCAAACACAACATAAGGTCCACTTCTGCTTCTTGGATAATAAATTTTGAATTATGAATTTGGCTGCGTGATCACCACCCACATGTCAA…
Ca1_1098874	Ca1	1098874	GCATATGATTTTGGAATGTAATGAAACTTCATCAGTAGCACGTTCGTAGTGGGCAATTCAGAGAGTAGGCACCGTCCCAATATGCATTTTCAGAATTTCACACAACAAATAAAATAAATTTCAAAAGAAAATAAAAAGCAAACACAACATAAGGTCCACTTCTGCTTCTTGGATAATAAATTTTGAATTATGAATTTGG[T/A]GCGTGATCACCACCCACATGTCAATGGACACCACAATTGAAAGAAACAATTGTTAAATGGATTTTTTTTAAGTGCGTGAACAAAAATTACAAAGATTTTGAAACTATATTTTTATTTAAAATTTTGTTTGCGAATTTGCATAAGAGAGAATTAAAAAAAATTGAGAAAAGAAGGCTTTTGAGGGATTTATTTTTA…
Ca1_1858509	Ca1	1858509	GCTATCAACAAAACATCTGGTCCACACTCCAGATGATTGGGGCTTGCTATTCAACCTTTTTGTCCATGTTCCATAGCCTTTATGAGCAATCATCATAATTCCTGATCCAGGAAGAGCTTCCCTGCCCTCCTCGATCTCAGATGAGGATTTTTCAGATTCATCCTCTTGCCAATTAGGGCAGCCCATAACACCAATTACA[T/C]CTCTCCTTCAACCACAAGAGCCAAACCCACCTGTATTATTCGGAAATCTCTTGGAGAATATTAGTGTGTAGTGTCAGAATTCAATCTAATATAATTGTAATGTCACACAAGTTAGCTCAGCTGGCAGCTGCTAATACAGTTGCAATGGACAATGATAGTTAGTATCTAAAAGCTTCTAATAACAGCTGCGTCAGT…
Ca1_1858600	Ca1	1858600	ATCATAATTCCTGATCCAGGAAGAGCTTCCCTGCCCTCCTCGATCTCAGATGAGGATTTTTCAGATTCATCCTCTTGCCAATTAGGGCAGCCCATAACACCAATTACAATCTCTCCTTCAACCACAAGAGCCAAACCCACCTGTATTATTCGGAAATCTCTTGGAGAATATTAGTGTGTAGTGTCAGAATTCAATCTAA[A/G]TAATTGTAATGTCACACAAGTTAGCTCAGCTGGCAGCTGCTAATACAGTTGCAATGGACAATGATAGTTAGTATCTAAAAGCTTCTAATAACAGCTGCGTCAGTAGTAGGAGAGTTGGTTAGAATAACAGTTGTAGAATGTTTAGCATGTGTTTGTATAAAAAAATTGCACTGCTTAAAACCTTTCTCAATCAAA…
Ca1_1858608	Ca1	1858608	TCCTGATCCAGGAAGAGCTTCCCTGCCCTCCTCGATCTCAGATGAGGATTTTTCAGATTCATCCTCTTGCCAATTAGGGCAGCCCATAACACCAATTACAATCTCTCCTTCAACCACAAGAGCCAAACCCACCTGTATTATTCGGAAATCTCTTGGAGAATATTAGTGTGTAGTGTCAGAATTCAATCTAATATAATTG[A/T]ATGTCACACAAGTTAGCTCAGCTGGCAGCTGCTAATACAGTTGCAATGGACAATGATAGTTAGTATCTAAAAGCTTCTAATAACAGCTGCGTCAGTAGTAGGAGAGTTGGTTAGAATAACAGTTGTAGAATGTTTAGCATGTGTTTGTATAAAAAAATTGCACTGCTTAAAACCTTTCTCAATCAAATACAGTTT…
Ca1_1859914	Ca1	1859914	TGATTCTGATTAAAATTCTGAGATGTGATTGACTTCTTTTCTTGGTATTGCACAGGTCTGTCTGCAGCAGACGTGTTATGGCTTGAATTCGTGCAAGAAAATGATTAATGAATTTCAGGATTACGATTATCTCCAAAAGTTTCGGGGAATGAACACAACCAATCACTCTACTAAGTAAAAGAACAGTTAGTGGGTACTG[A/G]ACCAGGACATTCGGAGTTGATCCTGTCCCTTTCAGGCCTTATAAGCCACATTTTCCCTTCCAACATCACAAGCTGCTTCCCAGGTGAAGACAATGTCTTTTTAGACAGTGTTAGGAAATCCTTATCATCCAATCTCTCTACGACAGTGTAAGAAAAAAAAATAGGTGCAGATCTTGAAATGAAAGTCATTGGAGC…
Ca1_1861837	Ca1	1861837	CATCAACGGCAGCTTCAAGCTCTTTGTAATACTTTGCATTCTTCTGTGGAAATGGAAGGTTCGCCCTAAAGGAATGAATGAATAAATGTGAACTGGAATTATTAGTGACGAGATTGGGATTTTGAGAGAAATGAAACAGTTTACGTTTGAAGGAGAATTAATGGAGGGAGGGATGAGACCTTACGTTGAACCGTCGGGT[G/T]TGCAGCTACGACTTCGGGTGCCGCCGGCACCGTCAAAAAAATGCACGGCAGAGACATGAGAATGACGAAGGATATCCATCGCCGATGCCATCAGCGCTCTGCGTGCGTTGAAGAGGATGACTGTGGAATTTCACATTTGTCTCTATTATATTTTATTTATTTAAGTGTCTTTTATACAAAATAAATAAATAGATA…
Ca1_1973632	Ca1	1973632	CTACAAAACTGTGGATAATCTTGCTAGTGTCTGGTGTGAGTGGGCCGAGTTAGAGTTGAAACATAAGAATTTCAAAGGAGCACTCGAGCTTATGAGGCGGGCTACGGCAGAGCCATCAGTTGAGGTCAAACGAAAAGGTATTCTTAGTTTGACTTGTTTCCCATTTTATTTTTCATAATAAGCTGTACTTTTTTTTTTT[G/T]TGTGTTTGCTGGGGGGAGTTAACTAACTATTGCATTTTATATTCTGCGTTACTTTCAGTGGCTGCTGATGGGAATCAACCGGTTCAGATGAAGCTGCATAAATCTTTGAGATTATGGACCTTTTATGTTGATTTGGAGGAAAGTCTAGGTAATTTGGAGTCTACCCGGGCAGTTTATGAACGGATTTTGGATTTA…
Ca1_1986964	Ca1	1986964	TAAGTCTTTTAATTCTATGGTGCAAAGAGAAGTTATTAACATAGGCCAATTCTATGCTGCACACGTGGTAAGTTTTGCACTATGCACAAACTTGTTTCTACTCTATTATTGGATTAATAAATCCATCATTAAATTAAATGAGATATAATGAAACTTATTGATTCAATAGTAAAAAAATAAATTTATGTATGGTGCAAGA[C/T]TTTTTGGTTGTGCACATTAGACAAAATCATTAAGATATATTTCATTTTGAAAAATATATAATTTTGCTGCAAGTATATGTTTTATAAGCAGCTTGAAAATGTTGAAAGTTTTCACAAGTGGCATAGGCTCCAATCATGATAGATATCTGTTGAGGAAATACTAATTACAACATTATATGTACCTTATAATTGTTG…
Ca1_1987101	Ca1	1987101	ATGAGATATAATGAAACTTATTGATTCAATAGTAAAAAAATAAATTTATGTATGGTGCAAGACCTTTTTGGTTGTGCACATTAGACAAAATCATTAAGATATATTTCATTTTGAAAAATATATAATTTTGCTGCAAGTATATGTTTTATAAGCAGCTTGAAAATGTTGAAAGTTTTCACAAGTGGCATAGGCTCCAATC[T/C]GATAGATATCTGTTGAGGAAATACTAATTACAACATTATATGTACCTTATAATTGTTGATATGTATGTATTTGTAGAAATTTTAATGTCTAATAAATATATAAAAAAGACTCATATTCTATATTGATCAAATTAGATTATGTGTCTACTATTCCATCCCAAAGAAAAAAATTAAGCACAGTAATTTTGCTCCCCT…
Ca1_1987366	Ca1	1987366	ATGTATTTGTAGAAATTTTAATGTCTAATAAATATATAAAAAAGACTCATATTCTATATTGATCAAATTAGATTATGTGTCTACTATTCCATCCCAAAGAAAAAAATTAAGCACAGTAATTTTGCTCCCCTTTGAAATTCTGGGGAACTTTTAGTAATCAGCAGAGTAGCCAAACACAGATGTAATGTAACTATGAGAA[C/T]ACAAATTGCCTTCTAAAATATATAACTTAAAGTTGCTGCTGAGATTACTATTGCTAGACTTTTATCAAGACTATATTCATGTATGCATGAAACACAAGTTATTGAATCTATTGTTCAATGATTCAAACCATAAACGCATCTGACACTAATCAGAAACAATTTTCATCTTTAAGCAAACTGTCACAAGCTAGATAG…
Ca1_2002844	Ca1	2002844	ACCTTGGAAGGGTTAACACCGACGTTAACGGTGGAACCGTTAACTTTCTCACGAGTGATACGTTCGATGTGAATCACCCACTTGCGACGGTAGACCTGGGTAACCTTACCTTCACGGCCTTTGTAGGTCCCACGAACAACCTGAACTTCATCGTCCTTCCTGACTGGCATGGAGCGGACATTGTATTTGGATCGGAGGT[A/G]GATGAGAGAGGTGCGCTCATGAGAACACGGCGGACGCTTGATGGCGCCGTGAAGTGAGCCTTGCGGCTCTTGCGGCGGCTGCTTGACACTCGCGGGTTGAACTTCATTTTCTCTCTTTTTTTTCTCTCTCACTCACAGTTGCCGCTGCTAGTGTTCTCTAGGGTTTCTTTTATTCTCTCTTTCTTCAATTTATTG…
Ca1_2807604	Ca1	2807604	AGGCAACGGAGTCCTTCTTTGAAGTCATTGCCATCACCCTACCGATTTCCCTGAAAATTGTAAGGATCGAGATCAAGAATTGTTCGTCTGCGATATCGTTTCCTGGAGATTGTTTACCCGCATCCTTAAACAGTTTGTCCATCACAGATTGTAGAAATCTAGATTTTCCAAAGCAAAAGCAGCAGCACGAGTCACTTCA[C/T]GGTTGCATATAGAGAGTAGTTGTGATTCTCTGACAACCCTCCCACTGGAGACCTTTCCCAGACTCCGTAGTCTCAACATCTGGCACTGTGAAAATCTAGAATGTATATCCGCTTCGAAGATTCTTCAAAATCTTAACGAAATTTTGATTACCAATTGCCCCAAATTAGTTTCATTTGCAAGAGATGGATTGTCAG…
Ca1_2855927	Ca1	2855927	TACCAGTTGAAAATCCAAGTTGAAGCTTTCTAAATCCATTTATCGTCAACCAAAATGCTCTCGATGTGGGAAATTTTGGGCCAAATTTGTGGATGTTTCATGCTGCACCGTTCTTCCAGCAGTGGACATTTAATGATTTTAAGTTTTGTTAGAGTAGCAGGCAGCCTTTCTCCCGCCATATTCTCCAGCTTGTAACAAT[A/T]AAAATTTCTAATTTTTGGAGGGACGTGAGGTGGAAAAGCTCCGTGCAGTCCAACGTGTGCAAGCTTGACATATTGCGTAGCGTTAGAGAGGTAAGGGAGGGAGGCAGCAACGCAAAACCCTTATTGGGGAAGGACTCCACACCATCACAACTACCAATTGTAAGATGGGTGAGCATGTCCATCAAACTTAGAGAT…
Ca1_2856003	Ca1	2856003	TGGGCCAAATTTGTGGATGTTTCATGCTGCACCGTTCTTCCAGCAGTGGACATTTAATGATTTTAAGTTTTGTTAGAGTAGCAGGCAGCCTTTCTCCCGCCATATTCTCCAGCTTGTAACAATTAAAAATTTCTAATTTTTGGAGGGACGTGAGGTGGAAAAGCTCCGTGCAGTCCAACGTGTGCAAGCTTGACATATT[C/T]GTAGCGTTAGAGAGGTAAGGGAGGGAGGCAGCAACGCAAAACCCTTATTGGGGAAGGACTCCACACCATCACAACTACCAATTGTAAGATGGGTGAGCATGTCCATCAAACTTAGAGATGGGCTCCTCATTAACTTCTCGCATTTATATATAACAAGTCTTCTCAAGCTAGGCGGCATACCACCTTCACAAAACG…
Ca1_2858362	Ca1	2858362	GCCATCCACAACAAGATCAAATCGTCTGCATGAAATTCATAATCTTTAGGATACAACGAGCAATAAACAAAGCAGCGTTTCAAATAGGGAGGGAGATAATGATAACTAATTCTTAGTGCTGGAATGATCTTACTCTCCTTTTCATCAATTTCCCAAATATTACTATTGAGTATATTATTCCAATCCCTGATGTCACGTT[T/C]CGTCGCAACAAACCCCCAAGTGATTGTGCTGCTAAAGGCAATCCCTTACATTTTCTAACAATCTCTTTGCCAATTTTTTCGAGATCCATATTCTGAGTGGATTTTTCTTGAGAAAGGCAAGCATGGTTTGCAAACACAGACCAACAATCCTCATCAGACAATTGCTCAAGAGAGTAGTAACCTTGAAAAGTTTGG…
Ca1_2885817	Ca1	2885817	ATGTTGCACAGTTTTGCAGCTGGATTTAGTTATTATCTCTACTTTTTAATGGAGTCCTCACAAGTATAGGTAATGCTATCCTATCATTCTGATTTTGATTTTTGTAATTTGTAAACCTGTTTTAGCATTGTCTATCTATAGCTCTATATTCCTGCAACAACATTCTGTTATTGGCTTTAGCTCTATCTTTCTGTAACAT[G/A]CTTTAATCTCATGTAAATCTATATAATAATGTAGCAATTATTATGGTTCAGGCAAATTGCTATGGTTATGCTGCTTCACCTTAGAAGTCCCAAGTGCTGTGCTTTCAAAGATTCATCCCACAATGCCCACAACATCACTTCACCTTCAAAAAACCTTGTCCAAAACATGTCGTCTGGAAGCATTGCAGTGTCAAA…
Ca1_2885860	Ca1	2885860	TTTTAATGGAGTCCTCACAAGTATAGGTAATGCTATCCTATCATTCTGATTTTGATTTTTGTAATTTGTAAACCTGTTTTAGCATTGTCTATCTATAGCTCTATATTCCTGCAACAACATTCTGTTATTGGCTTTAGCTCTATCTTTCTGTAACATCGCTTTAATCTCATGTAAATCTATATAATAATGTAGCAATTAT[A/C]TGGTTCAGGCAAATTGCTATGGTTATGCTGCTTCACCTTAGAAGTCCCAAGTGCTGTGCTTTCAAAGATTCATCCCACAATGCCCACAACATCACTTCACCTTCAAAAAACCTTGTCCAAAACATGTCGTCTGGAAGCATTGCAGTGTCAAAATGATGTGCAGTATTTCTACATTAGTTGTTTGCTGCCTATGTT…
Ca1_3047634	Ca1	3047634	AAATTCAAAGGAAATTTGCAATATCCAATTATACCATTTATACAAGAGGCCTAGAATTGAAATAAAAACAAATATTGATTTACATATTATTATAAAGAAATATGAAGCAATCTCCTCTAGAACTGCAAGGCATGCATGTAACTGTTACTGCTTCATGTTACCATAAAGCTGATTCTAAACTACCCGATCTAGAAAACAA[G/A]AAGTTTGACGTGCTGCAAATGATTGGTAATTGTTGGGTGTCAACCTAGTTTGGATCACAATCGTTATAGTGATGTCTTTGCATGCGATCATTCAGATACAAAAAAATTAATCTAGAAAACTATATGAATTCAAAAAATAGTGAGGGCAGGTTTCTTTTGGTGATGCTCAAATGTAATTTAGGTCTTAACATTTTG…
Ca1_4189333	Ca1	4189333	ATTCCATACACTTTGGCACGGGACTTCAACCTATACCTAGCAGCATACAGTTTAGCCAAAGAGCTACGAACCACGTAGGCACAAAAGCCAACAACTTTTTTGCGATTATCAGCATATTTATACCAATCAGCCATGGTCTCAAGGAACTTATTCATCTGAGAGTTTGTATGAGCTTGCCCTGAATACAACATAGGATTAC[C/T]GGAAGTGGCTCGGGATCCTTATCACCCTTAACGAGCGCAAGCTGCCTAAACCGGCGAATGCATTGTTGTAAACTACCAGTAACCGAAAGCAAAGTACCCACACCCTTCTCACTCACTATGTTACCTCCAGAACCTGTATACCTCAAGGTTGGATGAATCACCCTTCTACATATTATATGATCCAAAAATTGAATA…
Ca1_5093607	Ca1	5093607	CTGTTCTGTTACTGATGTAGCTGCTGAAACCAATCAACTGAACAGAATTCCTGGTTACAGCTATAGGATCCTCAAGACTGATATCAACAACTTTCAGCTCTAAGTGAATCTCTTTTTAAGTTTCTTGAGGGACCAAAACTTGAAGGCTTGCAGCATATTCATTTTAATTTTCACATTGTGTTGCCAAACTTAGGCAACT[T/C]TCTGTTTTAATTTTGGGTTCATAATGTTTTTCATTTTCTCTTTCAGATCATGTATTTCAATTTTTATGTGCCTTAGTGTTCTACAGCTTGAGTAAGCAAGATTTTAAATCAAAGCAACTTGTTGGAGATATTGTTGCAGCTATATGTTCTAAGGATTTGATAATAGACTAATGGCAATTGGCATGATAAATGTAT…
Ca1_5249868	Ca1	5249868	AGCTTAAGAGCAATGGACTCATAACATTAGTAGTAAAATTAGGAAACACTTGTGAATAAAATTATTTATTTATTTATTTATATTTCCTAATTAAATCGCCGATTCTTATAGCCGCGGCAGCGCACCTTATTCCGCCGCCGTATATGGCCAAAAGTAGGAAATTAACAACCAGCCGCAGCGAGCGTCTCTTAGGAACATA[A/G]CTTATTCTTACAACCAAGTCCCTGTCGCCGCTGACCCGTCGGAGCTCCGGGAAGAGGATATCTGGTCCACCACCGGCGATTCTGTCGATAATGACTTGAATACTTCCGATGAGTGAGAGCCACAGCATGCTGCAACCTCCGAGAGTAACGGCGGATCGTCCAATCGGAATCGGCGCCGGATTAGCCAGAACGGCG…
Ca1_6329814	Ca1	6329814	AAATGATTCACCAACCATAGCAAAAAGCAAAACTAAAAAAATTAAGTAATTTGAATCGTACCGGGGGAATAAACCTGCAAGGTTCCAGTTTCGGAAACATCAACAGCAGTTATAACACCTTCCCACCATCCATCACCGCACCAAGCATCCACTGCTGCTCCAATCTCAAAAGTATGAACTTTAGCAAATTCAGGAGGGC[T/A]GGTCGTACAGTTAAGCGGCCTAAACATCGCATACCCAGTTTGTCAGGAGCTGCCACTCTGGACGCAGGGATCCATTCCTACACAAGTCAATAACAGGGTTGAGAACTGTATTCTCTCCTTAGCTTCAGTAGGGCTCAATTACTGAGATGTTTGGACATCTAAGCCCAAAAAATCACCATAATAATTATGTGTACT…
Ca1_6390541	Ca1	6390541	AGGCAGAAAAATAAAGGAATATAAAAAATTACATAAATATAATACCACATCAAATAAATCTAAGGTCAGACGCTGAAGGTTATGAAAGGAAGTTGCAATTTTCTGATACATTTCATTCACAACATAAGGCCTTCAAGAAGGCACCCTCTATTCACATTCACACCAGGCAGAGCATTGTAATATGAATTGCAGCCCACAT[A/T]GAATACCTCACTTATTATTGATCTTCTCACGGTCCTTCATCTGATGAAGCAAAATTTCAGATTCAGAATCAGAACTCGACAGTCCTGTGTAAGAACACTCTTTACACAATTTGGAGTATGAAAATGCATGAAAGTAACACAGCACATCAGTCCCTTAAATATTTTCAATAGGGAAGGGCCATTGATGGAGCATTT…
Ca1_6433925	Ca1	6433925	GATTGAATATCCTATCTAGTTGTTTAACCTTTAGATGATGCTTTTCAAGAATTGGACCTTTTCAAATCTCCAGCATTCACGTACAAATAATACTGCTGCTCGGAGAAGTTTGACGACGTAGATATAGGAGCATATCCAGAATATCGCCCGTCAATTTTAGCCAAACAAATATCGTTCATGTACTTCAAAATATCACTCT[C/T]TGGATGAATGGTTGAGCTGCGTATTCCACAAATGGCATCCACTGCAGTAGTAAACAATATGAAGAGTAAATATCTTACTTTGGCTATATAAATTATAATGATATTTCCTCAGGATCTTTTTTCAAAAGTACAATATACTGTCGAACTTGTGTGTAATAAAGCAAAACAACATTGAAACGGAGAGATTTAGTATGC…
Ca1_6470708	Ca1	6470708	ACGACGTTTTGGCCTTGTTCTTTAGCTTTCATGAGTCTCTCTTTTCTGTCGTTTTTCTCTTGTGTTCTCTTCTCCATTCTCTCCTTACGGAGGCTAATTCGGGATTCGATTAGCTTCATTTTTTCATCCTCAGGAATGCTTGCGATGCTTTCTTCCCACTCCTTCCGCTTTCTTTCGACTTCCTTCTTCTTCTGTTCCT[T/C]GCTGCTGCTTTCTTCTCTGCCTTCTTTTCCTCATATTTCTGTTGCTTCGCTAGCTTCTTCTTTGCTCTCTTCGATAGTACTGGTTCCGAGGGGTTTTCATTGCTTTCGGTAGGTTTTTCCATTTCCGTCTTTTGTTGTTGAACTCCGGCGTCGCCGTTTGCCTCAATTTCCGCCGTCATGGTTTTGTTGGGTTTG…
Ca1_6478736	Ca1	6478736	TGTTTTCATTAGCTATCTTTGACAACTGATGGAAATTAGCTGAAAACAACTTATGAACAAGTCGTAAGAAGTTTCCATAAAATCTTCCAAACAGGATAACAAGTGCTTAGGCCAATAGATAATCATAAGCCAATCCAAACAGACCCATATTTTGGACGAATGAATGCTGCGAAAACTGTGTAAAGCTATTTGAGTATTT[A/G]ACTTTGAATGAGAAATAATGGAGGGAAAGAACAAAGTGAAACTAGAAGGAAAAGGAAGAAATTAGTTGCTGCGAGTTTCAACCATTTGTTTGTGTCTTATTGTCTACTTTTTCAATTAGTAAAGGAATCACTTACTGTAATGAATCCTGGAATTTGTTGAATCGTATAATATTGTGCTAGTGAGAGTGTGCATTT…
Ca1_6486446	Ca1	6486446	TTCTGAAAAGTGATGGTGTAAGCCTTTTAAATTCCTTAGAATGAAATTCCTCTTTATGGGATAAGTGCCAAAAGTAATCAATTTCTATTTAAATGCATGTATTATGTTTTCAGAAAGATGATCATACAGGAGCAGCTTGGGATGATAAAAGTGATATTTGTGTGTTGAAGGTAGGTATGAAGATAGTCTATTCCATTTT[G/C]CATATACTTCAGATAGTATCTGCATGACATTCGATATAGATTTGATCTTACTGGATATCATGTTTGTAAGCTAGCTGCTTGATGACAGTTTGTTTTATTCTCCCCCTTTGTATCTCTTCTTTTTCTTTCTTGCTGCAGATATATGGAATCAAAACTGTAGTTAAAAGCTATTTGCCTGTCAAAGATGCTCTTGTT…
Ca1_6491008	Ca1	6491008	GCATGGATTCCACTATGTTTATATAAAGGATAAACAAGAAAAATTAACAGAAATTACTGTGTTTTTTCAATTGATTTTGGAAGATTTTTTACTACATTTTCTGAAGCCAAACTAGCTGCTTATTTTGACTTCACCACCTGCTTGTTTAGCTGGTAGAAGTGCTGTATTTTATAACCGCTTGTTTTCAACTGTGCATTTC[A/T]GTTGCTTGTTTTGACTTCACATTTTTTAGTTTGCATATATCTTAAGTTCTCCGTGCTGCATCTGTTCTTATATATGTGATTTTGCTTTCTGACCGCTATTGGCTTAATTATTAGTCACTTTCTACCCCTATTTAAACCCTAGAGGCAAATTTCTGAAGCTCTCAATTCTCTTGTTTTCCTTAATCTCTAATTAAA…
Ca1_6491017	Ca1	6491017	CCACTATGTTTATATAAAGGATAAACAAGAAAAATTAACAGAAATTACTGTGTTTTTTCAATTGATTTTGGAAGATTTTTTACTACATTTTCTGAAGCCAAACTAGCTGCTTATTTTGACTTCACCACCTGCTTGTTTAGCTGGTAGAAGTGCTGTATTTTATAACCGCTTGTTTTCAACTGTGCATTTCTAGTTGCTT[T/C]TTTGACTTCACATTTTTTAGTTTGCATATATCTTAAGTTCTCCGTGCTGCATCTGTTCTTATATATGTGATTTTGCTTTCTGACCGCTATTGGCTTAATTATTAGTCACTTTCTACCCCTATTTAAACCCTAGAGGCAAATTTCTGAAGCTCTCAATTCTCTTGTTTTCCTTAATCTCTAATTAAAGTTCTCATA…
Ca1_6512349	Ca1	6512349	ATTAGCACTTCTTGTTGTATAGATGACTGATGAGTTGCATTTGTAATATAGGAAGTATTTGATAAAGATCTTTTGAAGGCTGATGACAAGATGGGAAATGCTTTTATAAACCTTCAACCATTAGTCTCTGCAGCTAGATTAAGAGACATTTTAAGAGTCTCTTCAGGTGAGACAACATTAAGGAAGGTGATACCTGATA[T/C]GAAAACTGTCTTGTCCGCGAAAGCAGTATCAATTGTGTTAATGGTGAGGTTGTGCAGAATGTTTGGTTACGGCTTTGTGAAGTCGAATCTGGTGAGCTAGAATTGACAATCAAGTTGATCACACCTGTTTCTAATGCTCCCTCAAAATAATGTTCCAGAGGGTAGATTTCTAACTAGATCATAGTTGTAACTTTT…
Ca1_6521670	Ca1	6521670	GCAGAGTTAGAACAAGTGAAGAAAGAACAAGAGGAACTAAAGGAGAAAGAACAAGCAGCAGAAGCTCTAGCTGTTAACCTCACGGATGAACTACAAAGTAGCAAAAAAAATGAAGATTCTCTTGATAACAAAGAATCAAATGAGAGTTATTGTCAAGACATAGACTTGAAAATCAAGCAGCTATCGTTCGAGAAAGAAA[C/T]GCGAAAAAAGAAGAAGAAGAGATGAGAATAAAAGCTCAGGAACTGAAACAAGAAGCTGACAAATCAAGAGTTTTGTCTGAAGAAATAGAAGGGAAACTAGAGCTTTTACTGAAACAAGCTGAAGAAGCAAAAGCAGCTGAAAAAAGGGCTGTTGAGGAGATGAAGTTGTTGTCTGATAACACACAAGGTAGAGTC…
Ca1_6521673	Ca1	6521673	GAGTTAGAACAAGTGAAGAAAGAACAAGAGGAACTAAAGGAGAAAGAACAAGCAGCAGAAGCTCTAGCTGTTAACCTCACGGATGAACTACAAAGTAGCAAAAAAAATGAAGATTCTCTTGATAACAAAGAATCAAATGAGAGTTATTGTCAAGACATAGACTTGAAAATCAAGCAGCTATCGTTCGAGAAAGAAAACG[G/A]AAAAAAGAAGAAGAAGAGATGAGAATAAAAGCTCAGGAACTGAAACAAGAAGCTGACAAATCAAGAGTTTTGTCTGAAGAAATAGAAGGGAAACTAGAGCTTTTACTGAAACAAGCTGAAGAAGCAAAAGCAGCTGAAAAAAGGGCTGTTGAGGAGATGAAGTTGTTGTCTGATAACACACAAGGTAGAGTCTCA…
Ca1_6521856	Ca1	6521856	TTCGAGAAAGAAAACGCGAAAAAAGAAGAAGAAGAGATGAGAATAAAAGCTCAGGAACTGAAACAAGAAGCTGACAAATCAAGAGTTTTGTCTGAAGAAATAGAAGGGAAACTAGAGCTTTTACTGAAACAAGCTGAAGAAGCAAAAGCAGCTGAAAAAAGGGCTGTTGAGGAGATGAAGTTGTTGTCTGATAACACAC[A/G]GGTAGAGTCTCAGTTTCAGATCCAAGTGGTAAGATCATATTGACAGTTGATGAATTTGCTGCACTAAGTGGTAAAATCAAGGAATCTGAGGATTTGATTGAGAGGACGGAAACCGCTGCAATGGCTCAAGTGGAAGCAATCAACACAAGAAGAATTGAAGTGGAGAAAAAAGTGGAAGCTAATCTTAAAGCAATC…
Ca1_6521859	Ca1	6521859	GAGAAAGAAAACGCGAAAAAAGAAGAAGAAGAGATGAGAATAAAAGCTCAGGAACTGAAACAAGAAGCTGACAAATCAAGAGTTTTGTCTGAAGAAATAGAAGGGAAACTAGAGCTTTTACTGAAACAAGCTGAAGAAGCAAAAGCAGCTGAAAAAAGGGCTGTTGAGGAGATGAAGTTGTTGTCTGATAACACACAAG[T/A]AGAGTCTCAGTTTCAGATCCAAGTGGTAAGATCATATTGACAGTTGATGAATTTGCTGCACTAAGTGGTAAAATCAAGGAATCTGAGGATTTGATTGAGAGGACGGAAACCGCTGCAATGGCTCAAGTGGAAGCAATCAACACAAGAAGAATTGAAGTGGAGAAAAAAGTGGAAGCTAATCTTAAAGCAATCGAA…
Ca1_6540013	Ca1	6540013	ATACAATTCCTCATCATATCTGTTCCTGAAACATTGAAAAAAACAGTTCCCTTCCCCTCTAAAAGAAAACCATCTTTGTAATCAATATATATTGTCTTATCTCTAGAAGAAATCAAACTCAAGATAATTATCAGAACCTTTCTGATTAGATGCTGTTGACATGTGGTTATTAACAACAGCCTTTTCGCCGGCTGAGGAG[G/C]AGCCGGTGAAGGTATCTTCTCAAACTCAACAGGCTTGGGAATCTCGGGAGGGGTAGCACATCGGATCAATGCCCAATTCACACCTTCGAAAAAGGGATGTTGCTTGATTTCGGTTGCACCTCTTTTATACGCCAATCTGTGCTGAGGTTCCTTTACGAGCAAACCCCTTATAAGATCCCTTGCTGCAAAGCTCAC…
Ca1_6540035	Ca1	6540035	TTCCTGAAACATTGAAAAAAACAGTTCCCTTCCCCTCTAAAAGAAAACCATCTTTGTAATCAATATATATTGTCTTATCTCTAGAAGAAATCAAACTCAAGATAATTATCAGAACCTTTCTGATTAGATGCTGTTGACATGTGGTTATTAACAACAGCCTTTTCGCCGGCTGAGGAGGGAGCCGGTGAAGGTATCTTCT[A/G]AACTCAACAGGCTTGGGAATCTCGGGAGGGGTAGCACATCGGATCAATGCCCAATTCACACCTTCGAAAAAGGGATGTTGCTTGATTTCGGTTGCACCTCTTTTATACGCCAATCTGTGCTGAGGTTCCTTTACGAGCAAACCCCTTATAAGATCCCTTGCTGCAAAGCTCACAACAGGTGCTTCGGGAAATCGC…
Ca1_6553107	Ca1	6553107	GCAATAAAAAGACATCCTGGATTTTCACGTATGCAAAGGGTTCCATACCTGTTAGATGAAATTTGAGATATCAACATATGAATCAACTAAAAGAAAGTAATTACATAATTGTGGACTGAATTCTTAAAACAATGTTTTTGTTTAATCAGAATTTAAGAGGATGCTGCCATGAACAAATATATGATTTTGGTGATTCGTA[A/C]AACCTATTTTGTAGTGAAAAATTGAAAAAACTATCTATTCACCTACAGCATGCTGCTTACTAAGTTAATCACTTTAAGAAAACTTATTTTGCTTCGGGTTCATTTAACTGTCGAAAATCTGCTTTAATGCATTATTAATATTAATATTCTGAAAACAGGTGATTTGTTCACTATAACATTTTAGAGAAGCTTTAA…
Ca1_11669794	Ca1	11669794	CATGTTTGTTTTGTTGTAGATATATTGAAGATCCTTATGGAGGTTCATCCTGAATTATCAATGACAGTGGATCCATCCAACACCACAGCTTTACACACAGCTGCAACACAAGGACATATTGAGATAGTGAAATTTCTATTGGAAGCAGGAAGTAGCTTGGCAACTATTGCTAAAAGTAATGGGAAAACAGCTCTTCATT[T/G]GCTGCAAGAAATGGCCATTTGGAGGTTGTGAAAGCACTTCTTGAGAAGGAGCCTAGTGTTGCAATAAGGACTGATAAGAAGGGTCAGACAGCACTTCACATGGCAGTGAAAGGACAAAATCTTGAAGTAGTGGAGAAGTTGATAAAAGCTGATCCCTCCACAATAAACATGGTTGATACAAAGGGAAACACAGCA…
Ca1_12337445	Ca1	12337445	CTGCTAAAAGAAGTTGCACAAAGGTGAGCGACAATAGCAACAGAGTTATACTGTGATATGCATTTTTCTCTTCCTTTGACAAATCAACCATATGTAATATACACTGAATGAAGGTTCACAAGCAAGGTAGCTTAGTTGGAAGAGCAATTGATCTCTCAAGATTGAGCAGCTACAATGATCTGATGAGTGAACTAGAGAG[T/C]TATTTGGCATGGAAGGTCTTCTAAGAGATCCTACTAAGGAATGGAGAGTCCTCTACACTGACAGTGAAAATGACATTATGGTTGTTGGGGATGACCCATGGCAGTGAGTATTATTCATCTTCTTAGCCTCATCATTTATATAAGGTTTAATTATTCATTTAGTCCATGCATATGTAGCAAACTTTGATTTTTAGT…
Ca1_14015757	Ca1	14015757	NNNNNNNNNNNNNNNNAGGGAAATCTGAAGCACTTTATTTTTAATCATGTACATCGTAACTTTGAAGATTAGTTAGATAGCACTTACAAATCCCCAACTGCTTCTGGTAAATGGCTGACCAATAATACCGAATTCAGTTTCTTTTGACAGAAATAACTCCACATACGGAAGCTCATCAACAATAGCTGCTACCCCACCA[T/C]AGACGGTCCATTCCGAAGTGCTAGAGCATATTCCTCAGGGGAGCCTAACGAAACAAGTCTCGATCTCGATACAAAAAGATTATCTGTCAGATAGCTGTAAGCAAATGACCCTACTTGGTATCCAATTGGCCAGTTAGTTGCAATCAAACTATCAATTCCTGTGATCGGCGACGAAAGCTGCTCCACTGTGAGAAT…
Ca1_15965278	Ca1	15965278	CAATTTCAACACTGGGAACAGAAAGTAACATATAAACAGAAGCACAACTTAGTATATAAATAAATACTACAGGATGAGAGATATTTATATATAGCATAATTATTTCTCATTCTCAAACCAAAACCTAAAATTCCAAGGTATAGGAAATTTCATGCATGGCTTTAAATTGCAATCCGCAGCTATAACATCAAAGCATTTG[A/G]GTCACTACAATCACACCGCAACCATAATTACAGTTGCATTTGCTCGCAATTTTCCATAATACAAAGGTAGTAGATAATCAATTTGCACACCCAGCTTATGGCAATATCCACAGCTCTTGGAAACAAGGCTGCACAGACAATCAAATGCACCAACATATGCAGAGCAGAAGTTTCAACAACATCATTAAGCAATTC…
Ca1_16379258	Ca1	16379258	ATTGGTCAATCTTGGAAACAGGTAGAGTTGGTTCTTGTTGATCTATGCTTGTTAAAATGTACTTGTTTGGCATTGTATTGCTTCATCATCATTTTTCTTTCTTTCAGTTGTTACTTGGCAGCAACTATGCAAGTTGTATTTTCAGCAAGATCTTTCTCTTCAAGGTCTGTTCATGTCTCTAATTTTTATTTGAACTGTT[C/T]GAACCCTGCTTGCAGTTACTTCAGTATTTGTTATGGTTGCATCTTAGGTACTATATAAGCCAAAGTCTAAAGAAGGCATTTGAGGCAGCTCCTGCGGATCCAACTGTGGACCTCAATATGCAGTTGTAAGTAACATATTTTAATATAATTATGTACTACAGCTACCCTTTTTCTGTTAGTCATGTTTTTGTTGAT…
Ca1_16552751	Ca1	16552751	GCCAAACACTTCTCGGCTGTCTCCCCGAACTTCTTAAGCGAAGCAGGATTGACCTTTCCCACCAGATGTTGATCCATGATTTGATCAAGCATTCCTTTCTTTTGCCAGTTCATCGCCCATTCGGCTATATTAACCTGTTCCCTCGGAAGGACAGGGTTCAACGCTGGTCTTGTGCATAGCACTTCCATTAAAACTACTC[A/G]AATGAATAAACATCCGATTTCTCTGTGAGTTGCTGCCTTCTAAAGTATTCTGGATCAAGATAACCAAAACTACCTTTAACCGCAGTGCTCACATGAGTCTGATCAAGTGCAGGACCAGTTTTGGAGAGGCCAAAATCAGCAACTTTAGCAACAAAGTTATCATCTAAGAGAATGTTTGTTGTCTTCACATCTCGA…
Ca1_19572408	Ca1	19572408	GGTGCGAGGAAAATCCTCCTGAAAATTTAATTTTGAACAAAAATACTTCTGTTTACAATCACAACTTTAATCTGGAGGTGCAACAATAGAGCCAAGTACGTAACAACTTTCAACAGGAGAAAATGAAAATACCATAATTGCAGGATTATTATTGAATGCAGCATCCAAGAGGAAAAATTAAATGGAGAAAAAATGATAA[T/C]ATACTATTCAACCGTAATATGAATGGGAATTGAATAGGTATGTTATATGCAGAAAAGTGAAAGAGATTCACAAAATTCAGAAGTAGATATAAAAATAATCACCTGAATTAAATCAACCACATTTTTTTGCTGTGATGCTAATGAAGCTGCATCCTGTCTACGCCATATTCCACTTGTGTTAACTAATTCATTTTC…
Ca1_19572494	Ca1	19572494	TAGAGCCAAGTACGTAACAACTTTCAACAGGAGAAAATGAAAATACCATAATTGCAGGATTATTATTGAATGCAGCATCCAAGAGGAAAAATTAAATGGAGAAAAAATGATAAACATACTATTCAACCGTAATATGAATGGGAATTGAATAGGTATGTTATATGCAGAAAAGTGAAAGAGATTCACAAAATTCAGAAGT[C/G]ATATAAAAATAATCACCTGAATTAAATCAACCACATTTTTTTGCTGTGATGCTAATGAAGCTGCATCCTGTCTACGCCATATTCCACTTGTGTTAACTAATTCATTTTCATATGCCTGTTGGGGTGAATCATCCTCGGACTCCTCCTTGTGTGTTGAAAGAGTCGCTTGCGGTAAATGTAAAGAACTTTTACTTC…
Ca1_20285072	Ca1	20285072	NNNNNNNNNNNNNNNNNNNNNNNNNNNNNNNNNNNNNNNNNNNNNNNNNNNNNNNNNNNNNNNNNNNNNNNNNNNNNNNNNNNNNNNNNNNNNNNNNNNNNNNNNNNNNNNNNNNNNNNNNNNNNNNNNNNNNNNNNNNNNNNNNNNNNNNNNNNNNNNNNNNNNNNNNNNNNNNNNNNNNNNNNNNNNNNNNNNNNNN[A/G]NNNNNNNNNNNNNNNNNNNNNNNNNNNNNNNNNNNNNNNNNNNNNNNNNNNNNNNNNNNNNNNNNNNNNNNNNNNNNNNNNNNNNNNNNNNNNNNNNNNNNNNNNNNNNNNNNNNNNNNNNNNNNNNNNNNNNNNNNNNNNNNNNNNNNNNNNNNNNNNNNNNNNNNNNNNNNNNNNNNNNNNNNNNNNNNNNNN…
Ca1_20477949	Ca1	20477949	NNNNNNNNNNNNNNNNNNNNNNNNNNNNNNNNNNNNNNNNNNNNNNNNNNNNNNNNNNNNNNNNNNNNNNNNNNNNNNNNNNNNNNNNNNNNNNNNNNNNNNNNNNNNNNNNNNNNNNNNNNNNNNNNNNNNNNNNNNNNNNNNNNNNNNNNNNNNNNNNNNNNNNNNNNNNNNNNNNNNNNNNNNNNNNNNNNNNNNN[G/A]NNNNNNNNNNNNNNNNNNNNNNNNNNNNNNNNNNNNNNNNNNNNNNNNNNNNNNNNNNNNNNNNNNNNNNNNNNNNNNNNNNNNNNNNNNNNNNNNNNNNNNNNNNNNNNNNNNNNNNNNNNNNNNNNNNNNNNNNNNNNNNNNNNNNNNNNNNNNNNNNNNNNNNNNNNNNNNNNNNNNNNNNNNNNNNNNNNN…
Ca1_21277981	Ca1	21277981	NNNNNNNNNNNNNNNNNNNNNNNNNNNNNNNNNNNNNNNNNNNNNNNNNNNNNNNNNNNNNNNNNNNNNNNNNNNNNNNNNNNNNNNNNNNNNNNNNNNNNNNNNNNNNNNNNNNNNNNNNNNNNNNNNNNNNNNNNNNNNNNNNNNNNNNNNNNNNNNNNNNNNNNNNNNNNNNNNNNNNNNNNNNNNNNNNNNNNNN[T/G]NNNNNNNNNNNNNNNNNNNNNNNNNNNNNNNNNNNNNNNNNNNNNNNNNNNNNNNNNNNNNNNNNNNNNNNNNNNNNNNNNNNNNNNNNNNNNNNNNNNNNNNNNNNNNNNNNNNNNNNNNNNNNNNNNNNNNNNNNNNNNNNNNNNNNNNNNNNNNNNNNNNNNNNNNNNNNNNNNNNNNNNNNNNNNNNNNNN…
Ca1_26129961	Ca1	26129961	TCACAATGTAAGCACCACTCCTATCAACTTTTGTTGGATCTTTTCCTGAGAATGCACCACCACCATGTGCACCCCATCCTCCGTATGTATCGATGATGATCTTACGCCCGGTTAGACCTGCGTCACCGTGAGGACCACCGATGACGAATCGGCCTGAAGGGTTTAAGTGAAAAATGGTTTTCTCATCAAGATACTTCTC[G/A]GGATCACAGGCTTGATCACATGTTCTTTCAAATCAGCTGCAATTTCATCATTGGTAACAGTTTCATCGTGCTGTGTTGAAATTAACACAGTGTGGACACGAATAGGAACCATGGCACCTTTGTCATTGTAATACTCAACAGTGACTTGGGTTTTACCATCAGGTCTTAACCAAGGGCATGTTCCATTCTTGCGAA…
Ca1_27745471	Ca1	27745471	AGGACTTGGGGCCAACCAAGAGAATTCTTGGAATGAAAATCATCATAATCAAATAGCATGGAAAACTATCAATTTCCCAAGAGAGCTACATTGAAAAACCCTAAATAAGTTTAATATGAGTGAATCAAATGTTGTTAGCTCTCCACTTGCAGCTAACTTCAAACTTTCTTCAGCCATGTCACCAAACACAAACTAGGAA[T/C]AGAAGACATGAAGACAATACCATATGCTAGTGCCATAGGGAGCATCAGGTACGCTATACTCTACACAAGGTCAAACACTTCTCATGTTGTAAGTGTCACAAGCAGGTTTGTGGGAAAATCTAGGGATAAGCCATTGACAAGCTGCCAAATGGATTCTAAGGTACCTAAAAGAACTCAAAGCATAAGTTTGGAATA…
Ca1_28082758	Ca1	28082758	ATGAATTTATTCCAAGCCATATGCCTTTTTTTGGTATTAACCATTCAGTTTAAAGGGAAGTGGGGCTTTGGTAATTTGATGTACGATCAGAAAGTAAGTAAAGTCTGACAAATGATTTTTCTGACCAAGGATTGAACTCAAGTATTCCCGATCAATTTGACCTTAATTGAAACTTATTAACCACTTGAGTCCAATCACA[C/T]GCTAAGCCATGCCTTTTAAATAAGCTGCAGTAGCAGAAAGAATCCTAATTAAATAAGGATAAAAACTTACACATCCTAGGGGTGGAATCAATCCTAACAATGTTATACAGTCGAAACTTCGTTATCCTAATCTTATCAAGATAAGGAAGTTGAATAACTCTAAATTAAAATAAATAATTAAATTCCAATAAGCAG…
Ca1_30232233	Ca1	30232233	TTCTTTAACCAAAATTTAAGCTTTTCAATCATCTAGTTATCATACTTGTAAATAAAAGCTATTTGGTGCACTTACTGCTTTATACCAAAATACCCAAACCCATCTCTGAAAAAAGAAATAGACGAATGCAATTGGAAGTGCTAAGTGTGCATTAAGGTTGTCCATAATCCTTTATAAAGTTCAACTTGTTTAAACTCAT[T/C]ATTTTTAATTGTAGCGTAGTCTTGCTGCTTACTAGACAGCCTGTTAATAATATAGAGGATGACTTACTATTTGCACCAAAAACATAAAAAATTGAAGTATATCATCCTGGTGGGGTACTTGTCAATTGTCATTATGAATTAATATTATGCTATAACTTAAGAAGCATATTAGGTATGATTTAGCATAGTTTGTTT…
Ca1_30262124	Ca1	30262124	AACAACCTTCAAAAGAGTACCTGCAAGACAGCATGGGAACGTGAAGATGTTTCATTTGCACGAGTTGGTTCTGTAGTTCTGTTACGATTTCCTTGCTGAAGCAATGTCATCACCTGAAGCAGCAAAAGCAAATAAAAACTCAAAAAATTCATACAGCAGTCTTCCAATATACCAGAATGGTTCAAAGTATTACTTCATC[A/G]TAGAGTAAACTCTGTATTGTGTAAGACCAGCTGCCACAATCCCCTAAAATATAGTTAGACAAGGGACGATCAGATTGTGATTTAATGGGATGCAGCGAAAACAAGAACTCTTCACAACAAACAAAAATTCATTTTTCATATATTTAATCTGGCTGGAGGGGCTAGTAGGTGAAGAATTCAAATAATATTAATCAG…
Ca1_31393408	Ca1	31393408	GGAAGGGGAGGAAGACGTTGCAGTAAGATGCAACTCCGCAGTGCTGTTCAGAATAGCAGAGGAAGGCATAGCTCCAAATTGGTTCCCTTTTCCCCTAGTTTGGAAGGTACCGCGAAGGGCATACCGGTCACGATGATGGTGGACAATGGTGCTACTCACAATTTTGTGACTCCTCAAATGGCTGCAGTTCTGCAGCTTC[A/T]GTAGAACATATCCTAGTTACGAACGCAAAATTTGGAAACGGTTCTCGTGTGGCCATAACTGAGAAGTGTGAGAAGTTTGACATTCAAATTGGAAGGTTCCAGACCACTGCTGAAGCTTACATAGTGGGATTACAAGGTGAGGACATGATTTTGGGAGTGGCTTGGCTGCATAAGTTAGGCAAGGTGTTATTTGAT…
Ca1_32686814	Ca1	32686814	NNNNNNNNNNNNNNNNNNNNNNNNNNNNNNNNNNNNNNNNNNNNNNNNNNNNNNNNNNNNNNNNNNNNNNNNNNNNNNNNNNNNNNNNNNNNNNNNNNNNNNNNNNNNNNNNNNNNNNNNNNNNNNNNNNNNNNNNNNNNNNNNNNNNNNNNNNNNNNNNNNNNNNNNNNNNNNNNNNNNNNNNNNNNNNNNNNNNNNN[G/A]NNNNNNNNNNNNNNNNNNNNNNNNNNNNNNNNNNNNNNNNNNNNNNNNNNNNNNNNNNNNNNNNNNNNNNNNNNNNNNNNNNNNNNNNNNNNNNNNNNNNNNNNNNNNNNNNNNNNNNNNNNNNNNNNNNNNNNNNNNNNNNNNNNNNNNNNNNNNNNNNNNNNNNNNNNNNNNNNNNNNNNNNNNNNNNNNNNN…
Ca1_33095577	Ca1	33095577	GTTGTGTGTTGTATGATGAAGAGCTTGCTGCATTTTATAGAGGTCCAAGCTCTTTGATGACCGTTGGAATTCATTACAAAAGATCCAAGGTTTTTCATCATAATTACAGAACTGCCATTCAGCTTTTTAGGCCAGGTAGAAGCCATCCTCGCGCATGCACAACTTCCTTGTAACTTGATCTTGAGATGTCTTTGTCTAT[C/T]TCTTTTATCAAGAGTGCAAAGTTGTTTCTTTGACCATGTGAGCTGCAACCTTTTCAAGAATTTTAAGGACTAGGTTGATTTCAACTTTTGAGGTGATGTTGACAAGAGAGAAAAGCTACCCTCTTACATAAGACTGTCATACTCAACCCGAGGATCAGATCTGCTTTCACATGTGATTTTCTATTTTTGGCTTGT…
Ca1_33095591	Ca1	33095591	GATGAAGAGCTTGCTGCATTTTATAGAGGTCCAAGCTCTTTGATGACCGTTGGAATTCATTACAAAAGATCCAAGGTTTTTCATCATAATTACAGAACTGCCATTCAGCTTTTTAGGCCAGGTAGAAGCCATCCTCGCGCATGCACAACTTCCTTGTAACTTGATCTTGAGATGTCTTTGTCTATTCTCTTTTATCAAG[G/A]TGCAAAGTTGTTTCTTTGACCATGTGAGCTGCAACCTTTTCAAGAATTTTAAGGACTAGGTTGATTTCAACTTTTGAGGTGATGTTGACAAGAGAGAAAAGCTACCCTCTTACATAAGACTGTCATACTCAACCCGAGGATCAGATCTGCTTTCACATGTGATTTTCTATTTTTGGCTTGTTTGTTGTTGCCTTT…
Ca1_34161921	Ca1	34161921	AGATATTAAAGGCTAAGCATCCCCTCTACTATAATTAAGATGAAAGCTCCACTGAAATACTAAATATACACTACTATCAATTATCTAGATGTTAAAGGAGAAACAGAAGATGTACGGTTGCAGAATTGGTTAGAGCATGATCTTGAGTATGACTTGTTCATTGATTTGTAGCAGCAATGCCGAAAAGCCAAACCTCCAT[G/A]ACAGAATTAGGATTTAGTGGTCTAATGCTTCCTAGTGGTGAGTGACTGCACATAAATATATATATGATTCAAAAAGAATGAAAATGAAGTGCTAACTGCACTGGTAAGAAATATGCTGAACATAGATCAATCGGGAGATAAACTCGGGAATTGTAACGAATCAGACTCTTCTAATCCATCAAAGTCACCAAACAA…
Ca1_34272001	Ca1	34272001	GTAAACCAAAAAACCAAATCAGGAACTATTACCTGTAAACATAGTATATAAAAGCTCCACATTCTGTCAAAACTTCTAAATACGTGCCAAAATGAGCGGATCTCAACAAAATTAACTTTTCCCATCCACCGTTCGCCAGCATAAGATTTGTTTTCCTGTTATCCAAAATCACGCGCAATTTGTTAGGGTAAGATCATCG[C/G]AGAGAAACAATCATGAGGCAAAAACACAATTTCCCATACCTCGTCTTTGTTACTTCCACGCTGCTCATGAGGCAAAGGCACAGAGAAGAACTCGGAATTAATACGCATAGGCCAACCTAGACGGAAACAATCAACTGACCTACAATTTGGGAACGATAATCTCTTTAATGATAAAAAACAATTATAATGGAAATC…
Ca1_34727251	Ca1	34727251	TCACTAAGTATGTTACCAGCCACACAAGTACAGCCAACCACTAGTTCTGTTGGTCCATCTGTAGCATCAGAGCAGCCTTCATTGCACTCTCAAGCTTCCAAAGAGTTTACACCTCAAAGTGGTTCCTTGGTGGAATTCCCATCTCATACTTACCCGTTGCCTGCTTTTGTTGGTTCACATTCCCAGGGTGAAAATGCTC[T/G]CATATGCCACAAATTCCAAGACAATATGGTGTGATGCAGCAAAATGCATTCTTTCCTTTCCAACCCACTACCCGAGAAAAATTTGAACCTTACCCCGCTCCATTACCGATGCCAAATTCTCATTTCAGTGTACCACCGCCTAATAGCTCTTGGACATCCTTGCCACCACCGCCGCCACCACCATCACAGGCGGTG…
Ca1_37690465	Ca1	37690465	TTCTCTTTTGCTTTTTATAACACTTTTATATATATATGGACTCAGATCCTCTCCTACCATGTAGCGGTGCAGGAAATCTTTTATACTTATATATGGTCTAGTGTCCTAATTGATAAGATGATTTTGCTGCACCGCTGTATGGTGGAAGATGGTCTGATTTCCTTTAATATGGACTCAGATCATCTCTTACAACAGTTGT[T/C]AATAAAATTGTATGTAGTACTTTGTTGTCGTACCGCTGCATACAGGAGAAGATGATCAAAACCCCTTTCGATTTAATATTGTTCTTCTCTAATAACCATAGAACTTGTTGTAGATGTAGTAGGGGTCCAATTACCTTTCATATATATAGTTGGTTTAATGTGTCTCTTAATTTATTTGATGTTCTTTTTGTTTTT…
Ca1_37722095	Ca1	37722095	TCACATTAACTTGAAAAAGAAAAAAAAAAGTTAAACAAAAACCTAGTAAAGTCAGAATATCATGGAGAATTTATATTGTCAAGAATATCAGCAGGAGGAATGAAATGATCCATCGAAAGTCCAGGCACATTAAACATCACATCATCAATGGTCCAGATCTCTTCCATCCTGGTCCTACTATGCTGCATCGAGAGTTCAC[G/A]AATCGAAACACTGTCGCAATGGATCGCCCTTGATGCGCAATCAAGATGCCATCAACGTCTCTATAATCCCCAATGCTGCTCCCTATAGTGGTCTCCCAATACACCGTATCGTTGTCTTGTGTTGGGACACGTGTGAGGTGCGAGTCTTCTAAGTATATGAGAAGTCCACTTTTTTGACAAAAGTAGCCGTATAGT…
Ca1_37722143	Ca1	37722143	AAGTCAGAATATCATGGAGAATTTATATTGTCAAGAATATCAGCAGGAGGAATGAAATGATCCATCGAAAGTCCAGGCACATTAAACATCACATCATCAATGGTCCAGATCTCTTCCATCCTGGTCCTACTATGCTGCATCGAGAGTTCACCGAATCGAAACACTGTCGCAATGGATCGCCCTTGATGCGCAATCAAGA[G/C]CCATCAACGTCTCTATAATCCCCAATGCTGCTCCCTATAGTGGTCTCCCAATACACCGTATCGTTGTCTTGTGTTGGGACACGTGTGAGGTGCGAGTCTTCTAAGTATATGAGAAGTCCACTTTTTTGACAAAAGTAGCCGTATAGTATGTGCCTTATTACCTCTGTGGGACCCTCGCTTCTTTCAATCACAGTC…
Ca1_37880995	Ca1	37880995	TGCAAGAGGTAGAAATTGGTGCATTTTCTGTCATAGTTGAGTACAGTGCATTTTAGCCTATTTGGGACAATTTGGCATGTCATTGCTTATTATTAAGAATTAGAACTGTTGTTTATATTAATAAATAATTAAATGTTGTGGTTTGTGAAGAGCTGCTGTAAGAAGGCATTTTATTGATAATATCTAAAGTTTTGCAACG[T/C]GCATGAAACCTTTTTGATTTCGCCATTGGGTTGATGCAGCTGCCTCTGCTCCTGAATCTTCTGATTCGGATTATGGACCAGAAGGGGATGAAAGTGGTGAGTTTTCTGTCCCACGTTATAGTAGATTAACAAGCATTTCTCTTTTGTACAAAACTTGCCTTTGGCAAACAAAATAAAAAAATCCACCCTTTTTTG…
Ca1_38451588	Ca1	38451588	ATCATGTTTCACTATCATTCCTCCGCACACGGAGGACATGCTAGTTCCTCAATAACGGCAGCAAATATACTTCAAGCAGGCTTCTACTGCTGGCCCACACTCTTCAAAGACGTGCATCACTTTGTGCCTCAATGCGATCAATGTCAGCGTATCGAAAACATATCAAAAAAACAAAACAAAAAAAACCATTTCCCTCGTC[A/C]TTGGAAATCAATACATCCTTGTAGTGGTTGATAACGTGTCCAAGTGGATTGAAGTTGTCGCTGCCCCAACAAATGATGCTGAGGTAATGATTAAGCTCTTCAAAAAGGTAATAATTCCAAGGTTTTGTGTGCCAAGGGTGGTGATTAGTGATGAAGGCTCTGATTTGATAGCTAAACACTTTAAAGGCCTGCTAA…
Ca1_38877670	Ca1	38877670	CTCGTTGTGCTCCGTGACATGGTTCCATAATTTATAGTTCCTACACTTCCATGTGCTCCAAATTGTTGTTGCAAAGAGGGTTTCTCATTGTTGTTGGACGGACTGCATAACTCGAAAGATGATCACATCAACTACATAATTTGCTGCTACTGTAGTAAGCACATTAGCTCTAAAATCCCACCTCTGTTTCCTAAGCATA[T/C]CAATTAAAGGCATGGAGGTACGGGAACCTGACAAACACTTAATACTCAAGTTAATTTTCCTCCAAACTAGCCTTTTATGAAACAAAAAGTGTCTTTCGTGCTGCGCCCTACCATAAGTATTTCCTCGTGCCTAGAACAACTTGCTTTAACTTATTATTGATATTTCTACTACAAAAAATTTCAAACTTTTAGAAG…
Ca1_39436291	Ca1	39436291	GGATTTGCATTCATTGTCCTTTGACAGTTGATATGTTTATTTTCAGGTGTGATGAGAAATCATTAGAAGACTCGCTTTGCCAGCGTGTCATTGTTACTCCTGATGGCAACATCACGAAGCCTCTAGACCCGGACGCAGCTTCTTTGAGTCGAGATGCTTTGGCGAAGACTGTCTACTCCAGATTGTTTGATTGGTAAAA[T/C]AAAACAACCATTAACATCATCATGTATCAGCATTCACTAGTACTTGTATACTTCAATCAAAATGCAATATAAAGCTGCTCTTAGCTTACTTTTTTTGTTTCTATTATGTAAAACTTATTTTAAGTTTTGATACAAGGAGTGACATATTTTGTATGCCTTTTTCTAATATGGCAGGATTGTGGATAAGATTAACAG…
Ca1_39663432	Ca1	39663432	ATGTGCAAAAATAGTTATTAAAATTTGGGTTAGGCCTACTCAAACCCAAATGCTAGCTTTATGGGTGAGGATTGCTCAAACCTTATAAGGACTACTTTGGCCATATATTTGGTCAATATGGGATTTTAACACATCCCTTCAAGTCCAGCACAATGAAGGTGCCGAGGCCAAAACGAAGGCAGCTGCAATGCAGGACGAT[C/G]GGTTTCCAACAACAGTTTTAAAAAGAAAAAAGTAAACATAGGAAAAATCTCACCGTCAAATTTTCGAAAGCACTTTTGAAGCGCTGCAGAAGAAGTTGCATCTCACTCTCTTCACCACCATAGAAAGCAATCGACTCAGCATTTTCCCGAACTCGTACAAGTCCATAACGAAAGTCTGCTTCCTTTTTCTCTTGC…
Ca1_40190093	Ca1	40190093	CCATTTTGTGGCCAACTTTATAAATATTTTGTGGCCGAATAAAACTCTCACAAATTAGTGACCGAAAAGCCCTCACAAATGCCAAAATTGAAATTGGTCTTTATTTGTGGCTGAAAAAGCCCTCACAAATTTTTAAATATTTAACTGGATTTTGTGGCTGCCTTGTGATTTTGTGAGGGCTTAGGCAGCCACAAAATTC[A/G]TTAAATATTTAAGGATTTTGTGAGGGCTTTTACAGCCACAAAAAATCAATTTTGTGAGGGCCAAATCCGTCACAAAGGACTGACGTGACCAGTGGCATTTGTGGTTGCAAAGGCCGCCACAAAGGAATGCGCACGTAGAATTTGTGGCTGCAAATGCCGCCACAAATGAGGCCCAATACAGCTGGCATTTATGGC…
Ca1_40190230	Ca1	40190230	TATTTAACTGGATTTTGTGGCTGCCTTGTGATTTTGTGAGGGCTTAGGCAGCCACAAAATTCAATTAAATATTTAAGGATTTTGTGAGGGCTTTTACAGCCACAAAAAATCAATTTTGTGAGGGCCAAATCCGTCACAAAGGACTGACGTGACCAGTGGCATTTGTGGTTGCAAAGGCCGCCACAAAGGAATGCGCACG[A/G]GAATTTGTGGCTGCAAATGCCGCCACAAATGAGGCCCAATACAGCTGGCATTTATGGCCGCTCAGACCGTCACAAATGGATAGTATCCGTTGGCATTGTGGCTGCTTTGGCCGCCACAAATGCTCAAGGTAAAACTATATATATTTCTCCCCCTCCTAATTCATTTTTTCACATCCAACTTCTCTCTAAAACCTC…
Ca1_40339065	Ca1	40339065	GTGGCGCGTGAGATGAACACCACGGATCTTGGAGGCACATGAGCGTGAGCGGATCAACTTTTGACCTAAAAAATATATGAGTTGCATAGATTGGGAGATTCCGCACACAATGGAAGTGGTTGTGTCGGAAAACTTGCTAGAAAACTTTTTCTGCAGCGACGGCAGATGGAGACGGCAGATCTTAAGGTAGTAGGTGTAA[C/T]GTAGCCCGAAACTAGAATAGGAGGGCAGATTCGAAACCGCAAGGTTGAGGCGTGATTGACCGACCAAACAGCAACTGAGAGGCGTCAAAACGCGGTGCCACACGCTGTGGAGACGGCGGCGCGTGAGATCTACTCGTAGGAGAGATTAGCAGTGCGTGAGAACGCATGTGACGGCTTTTGGCGATGGGCTTTCGG…
Ca1_40343216	Ca1	40343216	AGCTTGTAAGCATGATAACGGTATTTACAATTTCTTTTGATCGGCGGAGATAATTAACAACATTTTGAAGGCCAGCATCACCAAATGTATCACCACTACTTCCAGGTGAAATACCAGCAGCATTACGCTCTTTCTCAGCCCATTGAATATGCAATGCCTCAAGTTGGCTATGTAAGATTTTATTCTGAAAATATGATGT[G/T]AGTTGATTGTGTTAATGAAACTAGCAGCCAACATGGTATAATATAAGACATACACATAAGTAAAAGCATGCAACTATGATGACTATGGATTTCTGACTTCCATGCATAAATAATCCTCAATTTACAATTACATATCATCACGGATCTCCCAACATGGCATATGGGGCAAATGTTCATACTTAGTTCACCTAAACA…
Ca1_40346280	Ca1	40346280	TCTGAGAATCAGCTAATTTACGTAATTTAGATGCCTCCTCCTGCAGCAGGGCTAGTGTTTCAGAAGTTTTAGTCAACTCCTGAATAGTCTCAGACTGGAGAACAACCTGAGAAATAAAAGTTGTCAAAGATTAGAAGCAATGAAAAGAAAACAAAATTTAACGATGATGCAATACTGTGTCCAGAAGTAGTTATTGGGG[A/C]ACAAATTACCCACTGCAGCAGAAAGAAATCATGGAAAATGACATATTCATCTCATTACTAGCGAAAATAAAATATGATTAAAAGGATGCACAGTTTATTCATTGTTTTCAATTCCAAGATTTTCAAGCTGTTTCCCATATAAGATATTTTATATCGGAAAAGTAAGGTTCATTATTTAAAAATAAAATATCCCAG…
Ca1_40358693	Ca1	40358693	AGATTTGCTGATGTGGCTTCTTCAACGGCCTCTTGTACTCCATTCTTGGCTTTGCTTTCTATTTCTTGATTCCCAAATCTACAGATCAGACCTATGCAAAAAGATTCTCAGGTTGGATCTGATTTTTCTTGATCCCAAGAACGAGAACAAAAACAGTATCCATGCAGCCAAGCTCATGAACGCCTACTGCACTATCAAA[C/T]CATAAATTTCAAGCTCCACAAAGAACTTTTCAGCCCTTGAAATCTACTCAACATGGTCGGTCCCTGTAAAGTTGGGCAGCTCCACATTTTTGGCCCACCAATCCTCCATTTCCATTAACACTGGCACTCCCCTAAATCCGGCAGGTCAAACCAATTGTTAGGAACCCAAGAATTTGATTCCAAGGATTTAGAGGA…
Ca1_40358747	Ca1	40358747	CTTTCTATTTCTTGATTCCCAAATCTACAGATCAGACCTATGCAAAAAGATTCTCAGGTTGGATCTGATTTTTCTTGATCCCAAGAACGAGAACAAAAACAGTATCCATGCAGCCAAGCTCATGAACGCCTACTGCACTATCAAATCCATAAATTTCAAGCTCCACAAAGAACTTTTCAGCCCTTGAAATCTACTCAAC[T/G]GGTCGGTCCCTGTAAAGTTGGGCAGCTCCACATTTTTGGCCCACCAATCCTCCATTTCCATTAACACTGGCACTCCCCTAAATCCGGCAGGTCAAACCAATTGTTAGGAACCCAAGAATTTGATTCCAAGGATTTAGAGGAAGGGCACTAATATTTTGAAACAAGATAAGAAATAATAAGAGAGAATCTCTCCAA…
Ca1_40366858	Ca1	40366858	TCTAGGTCTGCTGCTTTTCTTGACCATTCCTCAGAACTCTCTTTGTAGAGCTCATTGAGCTTATTGACCTATTAACATGATATATTCAAATATTCAAATTCAGCTACATATAAAATACACAACTTAAAATCAGTGTTGTTAGGACCTCAAATGAGAATTTGTGGCCTATGGTAACTGGCAGAAAATCCGCCATGCTATA[T/C]GCCGTGGGATCGCCATGGCAGAAATTTAACAACACTGTCATGAACAATGCTCATTCCTTTTCCAAGATTGTGTCATTTGCTGCTTAATTTTCCTATGACCCCAAACATGTATTGGGATAGTTCCTTTTTAAATTCTCTTAGACCTTCTACTCAAGGCTGCTTCAAGAGGTCTACTATCTCAGGTATGCCACAGTA…
Ca1_40366862	Ca1	40366862	GGTCTGCTGCTTTTCTTGACCATTCCTCAGAACTCTCTTTGTAGAGCTCATTGAGCTTATTGACCTATTAACATGATATATTCAAATATTCAAATTCAGCTACATATAAAATACACAACTTAAAATCAGTGTTGTTAGGACCTCAAATGAGAATTTGTGGCCTATGGTAACTGGCAGAAAATCCGCCATGCTATAATGC[G/A]TGGGATCGCCATGGCAGAAATTTAACAACACTGTCATGAACAATGCTCATTCCTTTTCCAAGATTGTGTCATTTGCTGCTTAATTTTCCTATGACCCCAAACATGTATTGGGATAGTTCCTTTTTAAATTCTCTTAGACCTTCTACTCAAGGCTGCTTCAAGAGGTCTACTATCTCAGGTATGCCACAGTAACGG…
Ca1_40366866	Ca1	40366866	TGCTGCTTTTCTTGACCATTCCTCAGAACTCTCTTTGTAGAGCTCATTGAGCTTATTGACCTATTAACATGATATATTCAAATATTCAAATTCAGCTACATATAAAATACACAACTTAAAATCAGTGTTGTTAGGACCTCAAATGAGAATTTGTGGCCTATGGTAACTGGCAGAAAATCCGCCATGCTATAATGCCGTG[G/C]ATCGCCATGGCAGAAATTTAACAACACTGTCATGAACAATGCTCATTCCTTTTCCAAGATTGTGTCATTTGCTGCTTAATTTTCCTATGACCCCAAACATGTATTGGGATAGTTCCTTTTTAAATTCTCTTAGACCTTCTACTCAAGGCTGCTTCAAGAGGTCTACTATCTCAGGTATGCCACAGTAACGGGAAG…
Ca1_40367940	Ca1	40367940	ATGAATCTATAATGCTTCAGCTTATTGCCATTTCCAAGCATTGTAAATACAAATTTAAATTTACCAAGTTTCTTTTCTTTCATTCACCTCCTATCTCCAACAGATACTATTATTGTGCCACAGAAAAAGAAAGACAGATAGGCATGCAGCTATATCCAATGCTTAAGCATATAATAGCAATATTTGAAAGGGAAAAAAT[G/A]TTGGGATTATATTTTGGGAAGGACAAAGCACTCACAGTTGAAAGTTCAGCAGATAATTGCTCTTCGTTGGCTGCAGCAGCATCTTTTGCTGATATTAATTCCTAGAAACATATAAAAGCTCAATCAAGCAGGGTTTCGGATGAAAGGAATTCATACATCACATGTCAAGATAAAGAATTGAACGTTTTCAACCTC…
Ca1_44487149	Ca1	44487149	CAGCTCACATGGTCAAAGAAACAGCTTGGCACTCTTGATAAAAGAGAATAGACAAAGACATCTCAAGATCAAGTTTCAAGGAAGCTGGCCTGCATACGTGAGGATGGGTTCTGCCTGGCCTAACAAGCTGAATGGCAGTTCTGTAATTATGATGAAAAACCTTGGATCTTTTGTTATGAGTTCCAACGGTCATCAAAGA[C/T]TTGGACCTCTATAAAATGCAGCAAGCACTTCATCATAAGATACACAACACAATTGCATAAAAAGATCAAGCATCTTAAAGCTATCAAGAGCAAATCACATCCTCACTTCTTACTTTCTTTGATCCTACACTATATCTTTGTATATCCTTTGAGAAAGTATTAAGTATCAATCACTCTCATACTATTTTGTAATTT…
Ca1_45060552	Ca1	45060552	GCAGCTGCACTAAATGGTTGGACTTCATCAATCATCCGGAGATAGACAAGCGAACCTGCAAAGCAAGGCTAGTAGGCTTCGTATACCCTATGTATTCCTTTCACAAAAACAACCACTGCTGTCGGAGCATAGGTGAAACTATTGTCTAGCTGTGTAGAACATTTCTTTGAAGCGCCCCATATTTACATGTACAACTTTT[C/T]TCATCCAGCATTGCTAGCAACTTCTGCTGCTCTCTGCCTCATCATTTCCATTACAGCAGCTCTACGCCGTGAATCAGACTGCTGCTGCAGCCTCCTTAAATGTTCTTTTAAATCTCTGATTTAATTCCAAAGCACAAGTTAACACATGCAAACTCAACAATTAACCAAAAGAGTAACTTATGTATAATTGTCCAC…
Ca2_4676050	Ca2	4676050	AACATATGCAGCAGCCAGACTCACCCCAAGAAGCTCACCCAACAATTTTGTAGCGTCATTCTTGTTAAATATATTAACGCTGAAGAATGCACCGGTGATGGGTATATGCAGCAGCAAAGAGACATCGTCCAAAATAATGGTCATCTCCCCAATTGGAAGATGAAAGCTGTTGGTGTCGCGATACCATCTCTCGACAAAG[A/C]AGAAATTACACCTTTGTCGATCATCTCATAGCTGCATTTTAGCAATGTATATAAACCATAACTTTTAACAAGTTCCTCAACCTCTTGATTTTCAATGACAACTTCTTTTAATTTTTTGCCATTGCTAAAAACCCTTAACTCTCTATGATCCTGAAATAAATTAACCGAACAAATATAAGTTCAAACACATTAAGC…
Ca2_7679627	Ca2	7679627	TATGGGGCAAAACAATATTACATGTTAGGCGTATATATGCAGCGTTCATGGATTGTTCTATTCATTTGTTGTATTTTTCTTTTACCTATATACCTTTTCGCAACGCCAATGTTGAGACTGTTGGGACAACCCGAGGATTTATCTGTTCTATCGGGTCAAGTTGCAATGTGGATGATACCGTTGCATTTTGCATTTGCGT[A/T]CAATTTCCTCTCAATAGGTTTCTACAGAGCCAGCTTAAAACCGCTGCTATAGCTTGGGTGTCTTTCGTGGCACTTTTGGTTCATGTTTTTGTTAGTTGGTTGTTTGTGTTTAAGTTTCAGTTTGGTGTTATTGGAACCGCTGCTACTTTGAATTTCTCTTGGTGGGCCCTTACTTTTGGGCTTTTTGGTTACACT…
Ca2_7679693	Ca2	7679693	TGTTGTATTTTTCTTTTACCTATATACCTTTTCGCAACGCCAATGTTGAGACTGTTGGGACAACCCGAGGATTTATCTGTTCTATCGGGTCAAGTTGCAATGTGGATGATACCGTTGCATTTTGCATTTGCGTTACAATTTCCTCTCAATAGGTTTCTACAGAGCCAGCTTAAAACCGCTGCTATAGCTTGGGTGTCTT[C/G]GTGGCACTTTTGGTTCATGTTTTTGTTAGTTGGTTGTTTGTGTTTAAGTTTCAGTTTGGTGTTATTGGAACCGCTGCTACTTTGAATTTCTCTTGGTGGGCCCTTACTTTTGGGCTTTTTGGTTACACTGTTTGGGGTGGTTGTCCTCTTACATGGAATGGGTTTTCTATGGAGGCTTTTTCTGGGCTTTGGGAG…
Ca2_7701206	Ca2	7701206	AGTCACTTGACTTATGCATTTTATTTGCCTTTGCATTTCTTCTTGCAAAGCCAACTCAAAAATAGGGTCATTGGTTATGTGTCTTTTGTTGCTTTATTGGTTCATACTTTTCTTTGTTGGTTGGTTGTGATCAAGCTTAAGCTTGGATTGGCTGCCCTTATTGGTTTTGGAAATGTGGCTTGGTTAGTTTTGGTGTGTG[T/A]TATTTTGGGTATGCTGTTTTGGGTGGTTGTCCTTTGACATGGACTGGTTTCTCAATGGAAGCATTTTTTGGTCTTTGGGAGTTTGCCAAACTTTCTGCTGCTTCAGGAGTCATGCTATGGTACTTATTTTTTATTCTTAAGCAAATTTTCATTTTTCTTAAATTATGGTCGTGTCATGATTCTTGTCATTGTAGA…
Ca2_7714392	Ca2	7714392	TGCTAACAGCCAGCATTGTCAACATTTGGTCATAATAAAGATGTGGACATCAATGCAAAGTTCTGTTGGCACTTCACCTCTATTATTGTCAGGTACAATCATTTTATACATACCAATATAATGTTTTGAAATGTCTTTGAAATTACATAAATCATGGGTATTTATTTATTTATTTTTTATTGTATGCAGCTAGTAGTAC[G/A]GTCGGACTCAAGCTTGTGTTAAACATTCCAGACCAAACATAGTTGGGATGCAACCCTTACCATATAACATTGGAAAAGGAAAACTTCGGACTGCAGCTTTTCAAAGTTCATCACCTCGTATCATATGTAATGCTGCCTTGGTAATGTTTTTCTTTTGCCATTTGTTTTATGGTGATTGTTTGCTTTATGATGGAA…
Ca2_7714454	Ca2	7714454	CTGTTGGCACTTCACCTCTATTATTGTCAGGTACAATCATTTTATACATACCAATATAATGTTTTGAAATGTCTTTGAAATTACATAAATCATGGGTATTTATTTATTTATTTTTTATTGTATGCAGCTAGTAGTACAGGTCGGACTCAAGCTTGTGTTAAACATTCCAGACCAAACATAGTTGGGATGCAACCCTTAC[A/G]TATAACATTGGAAAAGGAAAACTTCGGACTGCAGCTTTTCAAAGTTCATCACCTCGTATCATATGTAATGCTGCCTTGGTAATGTTTTTCTTTTGCCATTTGTTTTATGGTGATTGTTTGCTTTATGATGGAAAGTGTAAACACTGTTGTGTGTTATTGCAATTCCAAATGAGTCCTTTTTGAAAAGTTGGTAAG…
Ca2_7819281	Ca2	7819281	GTTTACGTACTAAATAAAAAAGTGGTATAGAAATTGACTTCTATAATGAACACTACTAGACCTGACATTATCTTTGCTACACAATAGTTGAGTCAATTTTTTCACAATCCAACCATGACACATTATCAGGCAGCTATTTGTGATACTACGGTTGTGAGCTTCTATGGTTCCTATTTTTATTGAAAGATCTTGGTGTCAT[T/C]ACATTGCCACAAATCATGTGTTCCATGAAAGAACTAAGCCTCTTGCAATTGATTGTCATCTGGTTAAGGAGAATGTTCAACAGGTTTTACTTCCTATTTCCTCACAGGAGCAGCTAGCAGATTTACTCACCAATGCTTTACCACCTCCTAAGTTCAATTACTTTTTTCTTTATACTTAACAGATTTCATCATTTC…
Ca2_22482961	Ca2	22482961	GGAAGGTGAGGGAAGAGACTGTTAAGTGATGAACGGTTTTCTGGGTAAAGGTTGATGAGAGAAAATGATAGAGGATGGGAAACAAATAGACGAGGATGGGAAATGAGCAGAGAGAACGTGTGATTAACTGTGAGAGAACGTGAGGAATCGTGAAAAGACGTTAGGAGACAGAAAAAATAAATGCGCCGTATGCCTAGGC[G/T]CTAGGGAGATGATGGATTTGATGGATGAGTCACATGGCCGTAAATGCATTTAATGCATGGCGTGAAGCACGGAGGCATGCGCCACGCGTGCTGTCCAATGGCAGAGAAGGCGTGCCACTTTTCTCTAGGCTGCCACGTCAGGGAGCGTTTCACTAAACTGGACATTCCGTCCTCTGATGGTTTTCCTATCCTCTC…
Ca2_26281559	Ca2	26281559	NNNNNNNNNNNNNNNNNNNNNNNNNNNNNNNNNNNNNNNNNNNNNNNNNNNNNNNNNNNNNNNNNNNNNNNNNNNNNNNNNNNNNNNNNNNNNNNNNNNNNNNNNNNNNNNNNNNNNNNNNNNNNNNNNNNNNNNNNNNNNNNNNNNNNNNNNNNNNNNNNNNNNNNNNNNNNNNNNNNNNNNNNNNNNNNNNNNNNNN[T/C]NNNNNNNNNNNNNNNNNNNNNNNNNNNNNNNNNNNNNNNNNNNNNNNNNNNNNNNNNNNNNNNNNNNNNNNNNNNNNNNNNNNNNNNNNNNNNNNNNNNNNNNNNNNNNNNNNNNNNNNNNNNNNNNNNNNNNNNNNNNNNNNNNNNNNNNNNNNNNNNNNNNNNNNNNNNNNNNNNNNNNNNNNNNNNNNNNNN…
Ca2_30880243	Ca2	30880243	CTTGTTTGAGACACACAAGAAACACATAAATTTACTTATATTTTTACATAGTATCAGAGCAGCTTTTGATTATGTGACCTGTCTTTATGCTTCACTACCGTTGTCGGCGGCGATTTTTGCCGCCGGCAGCACCACCTTTCAATCTTTTAATTTTTTGCAACAAACAGTTGTCCATCATCGTCAACTCTGGCGGCCCTTC[G/C]CTATCTTCTCTGCATTTTTAAGTTGCGCCATAACCAGCGTGTTTCCATAGTTTTGTGCCAACACTGTTACTGTTGTGCCAACACCAGCTGCACCTTTTCCAGTGCGACTCACTGCCTAAAACCACCAGAGACCGTTGCGCAAAAAATCCTTCGGCGAGCACGACAGTGCTTTCCCGTCGCCAACAACCACCACAT…
Ca2_30880246	Ca2	30880246	GTTTGAGACACACAAGAAACACATAAATTTACTTATATTTTTACATAGTATCAGAGCAGCTTTTGATTATGTGACCTGTCTTTATGCTTCACTACCGTTGTCGGCGGCGATTTTTGCCGCCGGCAGCACCACCTTTCAATCTTTTAATTTTTTGCAACAAACAGTTGTCCATCATCGTCAACTCTGGCGGCCCTTCCCC[G/A]TCTTCTCTGCATTTTTAAGTTGCGCCATAACCAGCGTGTTTCCATAGTTTTGTGCCAACACTGTTACTGTTGTGCCAACACCAGCTGCACCTTTTCCAGTGCGACTCACTGCCTAAAACCACCAGAGACCGTTGCGCAAAAAATCCTTCGGCGAGCACGACAGTGCTTTCCCGTCGCCAACAACCACCACATGCG…
Ca2_30921092	Ca2	30921092	GAGAAGCAGAGCATTTTCTGGAGTCAAAACTACGATGTCTGAATATGGAAGTAGTCCAACTTTCACCCTACAAACCACATTTGATGAAAATTATGTCGATACATAACAAAAGCAATATAGAAATAAATGGAAAAATCATATATTTACCTTGGACGAGTTACCATCACAGGTAAAGCTGCAACTGCAACTATGATCCAGC[C/A]ATATCAGGTTTAACATCAAACACAATCTCATTATTTATTTCAACACTTTGAAGACTAACAGACAACAACTTTCTCTGTTCTTGGTGAAAAAAGCACACAACAGGAGCTGCATCATCATCAGTGGCCATAAAGACCTAGTAATCATGTGAAAGGAAAGTATAAAGAAAAATAATAATAAGTTAAATGAAGAAATGT…
Ca2_30925755	Ca2	30925755	CACAATCCCAGAATCCCGGTGTGGTGGACAGACTTATTGTCACGCTACCGGTTGTGGAAACGCCTTCAACGGGTACGGTGCTCGCGCCCACTAATTGAGCCTTAATTGCGGACCATTGTCGCGTCCCGACCAGCGATACGACCTGATCCTGTGTTATATGGAAAGCGCAGCTTTTTTCTAAACTTTTTATTTATTCATT[T/A]GGGTATTTGGGTCTTTTCGACACACATCCACTTAACCTAATTAATTAATTTATTTATTACTATTATAAAATCACTTAACCTTTTTCGCAGCCAGTATCTGTATTAAGTTTCTCAGTTTTGTTTTCTTCTTCCTCTGTTTCACTTCACACATGTTTATTTTCTTCTTTCTCTCTTTCACACACGTTCGTTTTTCTT…
Ca2_30925784	Ca2	30925784	AGACTTATTGTCACGCTACCGGTTGTGGAAACGCCTTCAACGGGTACGGTGCTCGCGCCCACTAATTGAGCCTTAATTGCGGACCATTGTCGCGTCCCGACCAGCGATACGACCTGATCCTGTGTTATATGGAAAGCGCAGCTTTTTTCTAAACTTTTTATTTATTCATTGAGGGTATTTGGGTCTTTTCGACACACAT[T/C]ACTTAACCTAATTAATTAATTTATTTATTACTATTATAAAATCACTTAACCTTTTTCGCAGCCAGTATCTGTATTAAGTTTCTCAGTTTTGTTTTCTTCTTCCTCTGTTTCACTTCACACATGTTTATTTTCTTCTTTCTCTCTTTCACACACGTTCGTTTTTCTTCTTTCTCTCTTTCACACACGTTCGTTTTT…
Ca2_30951724	Ca2	30951724	TTTAGCTAATGGTATGTTCAGCCATTATGACCGTCCTCGTATTGCCCAACTTTGTGAAAAAGCTGGCCTTTACGTGCGAGCTTTACAAGTAAGGACTTGCTAAATGTTTTATTTTTGTACTATCCATACTCAAGCTTAAAGTCATACATTTTGTTGATTACATCTTTCTTCGTGCAGCATTACACAGAGTTACCAGATA[T/A]AAACGTGTGATTGTTAATACACATGCAATTGAGCCTCAGGTTTTTTTGCCTTATTGCTCTTATCTAATTTAGGGTTTACAGTATATCACACGTTCCTCTAAAATGCTTGTTATTTGATTATTGCAGTCACTTGTAGAGTTTTTTGGTACTCTGTCAAAAGAATGGGCATTAGAGTGCATGAAAGACCTATTACTG…
Ca2_30954305	Ca2	30954305	GAAGTTTGCTTTGCTTGTGTTGATGCAGAGGAGTTTCGTTTGGCCCAGATATGTGGACTCAACATTATTGTTCAGGTAATATGTTAATTTCAGAATTTCTAAGGAACTAAATATATTTTTAAAAATAAATTAGGAAGCTTTTTCTTGATTTCTGATCCCACTTGCTTTCTATTTAGAGAGCCTGAATAAAACGAACTTC[T/G]AATGTAATGCAAACCATTCTCCCTTAAAGTATGCTGCAAATATGTTAATGTGTAAATGATTGGAAGACTTTTACACTTGTTGTCTGGACATTTTTTAGGCCTGCTAGTAGTGAGCTTATTTACTTTCCGATGCTTACTGTGTCAAACTTTTTGGTAATTATGCAGGTGGATGACTTGGAAGAGATCAGTGAATAT…
Ca2_30954317	Ca2	30954317	GCTTGTGTTGATGCAGAGGAGTTTCGTTTGGCCCAGATATGTGGACTCAACATTATTGTTCAGGTAATATGTTAATTTCAGAATTTCTAAGGAACTAAATATATTTTTAAAAATAAATTAGGAAGCTTTTTCTTGATTTCTGATCCCACTTGCTTTCTATTTAGAGAGCCTGAATAAAACGAACTTCAGAATGTAATGC[G/A]ACCATTCTCCCTTAAAGTATGCTGCAAATATGTTAATGTGTAAATGATTGGAAGACTTTTACACTTGTTGTCTGGACATTTTTTAGGCCTGCTAGTAGTGAGCTTATTTACTTTCCGATGCTTACTGTGTCAAACTTTTTGGTAATTATGCAGGTGGATGACTTGGAAGAGATCAGTGAATATTACCAAAATAGA…
Ca2_31005670	Ca2	31005670	AGAGGAAGAAGTTTGGCTAAAGTTATCATTAAAATCAGAGCAAGTAAAAAAGTCAGGTAAAGGTGGCAAGCAAACTTGAGAATTGATGAAATCATTGGAAAAAGAAGAATTAGAAGAAGAAGCAGCAGCAGAGTAATGAGCAAGACGATCCTTAGCAATAGCAAGATCATGTTGAAGTTCAAACATTTTCCTTTGCAAA[G/T]TGCTATAGCACCAATGCATCCATAAACAGGATCTCTAAGCCTTGCATCAGCTTCAAAAGCCAAAGAATTCACAGTTTCTTCTCTCTGTTCCTCTGGCACTTCAATAAGAATCTTGCTCACATTGCTTGCTCCAAATACTTTGTGAACTTTTGCAAATTTCTTGCACTCGTCGGATCGAAAATAAGGTGCAAATAT…
Ca2_31005845	Ca2	31005845	AGTTCAAACATTTTCCTTTGCAAAATTGCTATAGCACCAATGCATCCATAAACAGGATCTCTAAGCCTTGCATCAGCTTCAAAAGCCAAAGAATTCACAGTTTCTTCTCTCTGTTCCTCTGGCACTTCAATAAGAATCTTGCTCACATTGCTTGCTCCAAATACTTTGTGAACTTTTGCAAATTTCTTGCACTCGTCGG[C/T]CGAAAATAAGGTGCAAATATACAATTTGGTATGCATCTTCTTTTTAGAAATTTGCAAGCTGCACATGAAGAACTTGATCTTGGTTCATAACCCTTCATCTTCATAAATCTATGCTTCTCACTATTGCTATTTTGGTTCATTTGTTGCTATTTAAAGGACTATTTCATCATGTGATCTCCTCGTTTTGGAATTGCA…
Ca2_31005847	Ca2	31005847	TTCAAACATTTTCCTTTGCAAAATTGCTATAGCACCAATGCATCCATAAACAGGATCTCTAAGCCTTGCATCAGCTTCAAAAGCCAAAGAATTCACAGTTTCTTCTCTCTGTTCCTCTGGCACTTCAATAAGAATCTTGCTCACATTGCTTGCTCCAAATACTTTGTGAACTTTTGCAAATTTCTTGCACTCGTCGGAT[T/G]AAAATAAGGTGCAAATATACAATTTGGTATGCATCTTCTTTTTAGAAATTTGCAAGCTGCACATGAAGAACTTGATCTTGGTTCATAACCCTTCATCTTCATAAATCTATGCTTCTCACTATTGCTATTTTGGTTCATTTGTTGCTATTTAAAGGACTATTTCATCATGTGATCTCCTCGTTTTGGAATTGCATG…
Ca2_31053869	Ca2	31053869	GGAAGTAAGAGACAGCATAATATGCAAAATCAGCAATATCAAGAAAGTACTTGTTAAAATTCAGTGTATGTTTTAATTATTCTTTGATTGTGCAACATTCTAGGCTAATTGAAGGTAGTCCTAGGCATTGAATGTAATTATTGCAGCATCATTATAAATATGAAGGTGTGTGATCTCATTAGAAACATAAGAAGCACAA[G/A]AATCACATACTTTACATGGTATCAGAGCAGGTTCTGATTTTGTGACCCGTCTTTGTGCTTCACTACCGTTGCCGGCGGCGGCAAATGCCGCCGGCAGCACCATCTTTTTCAGTCTTTTAATTTTTTGGCTTCATACACTCATCTGTCACCATCAACTTTGGCTGTCATTCTAGCAACCAACCACGACGCTACAGC…
Ca2_31088778	Ca2	31088778	AATCCCAGATTGTGGGAAATAGTTGTTTGGTCAAATCCCGCTATGCTATAGTGCTAAAGCGCTGCAAAAGACTGTTTGACAAAATTTTGTACCAAATAGCATAGTTCAGAACAATAGCAATTTGTTCAAATTCTGCTATGCTCTAATGCTGCTGTAGTGGTTTTTTTGACAACACTGCTCTTGATTATGTTTTTTGAGC[A/T]GAATTTATATATTAACTGGATTTACAGAACTATGGTTGATGAATTCCTGATTTAGTTTCTTTGGCATTTTTTATGACTGAATTACAATATACTGTTGTTCCTAAATATGTTGAAACATAGTTCGCTGCATAGATATGTTGTATTGTCTTATGTATCCCTGAACAAAAGTTTTTTATTTGGCTTGAGGTATGATCT…
Ca2_31109311	Ca2	31109311	TGATTTTAGTTCTTTGATTTAATGAAATGTTTAAATTCTTATTTCCTTATTAAGTGGAGAATTTTCGTAGTTTTGTGTTGTTACTTTATTTTACTACAGTGCTGAATTTTGGTGAGAAATCAACATGACCTATGTGGAGTATTTCAGTCATATCTGGAGTTGTAGATGTCCAATTGCAGCCAAATCAAGTACAAATGAA[T/G]CTAAGATTCAAAGCTACAACTTTCATGAAGATACTGAAACCCAATTTAGACTCAAAAGATGAGAAAAATACATAAATCGTCAAACATAAGAAGCTGTGCGCCTGAAGCACAACAGCTGCGCCTGGGGCGCATTTCCACCCTTTTGAATTTGCCGAGTCACGCTTGAAGCGCAAAAGCTGCGCCTGGGGCGCGTGG…
Ca2_31109358	Ca2	31109358	TATTAAGTGGAGAATTTTCGTAGTTTTGTGTTGTTACTTTATTTTACTACAGTGCTGAATTTTGGTGAGAAATCAACATGACCTATGTGGAGTATTTCAGTCATATCTGGAGTTGTAGATGTCCAATTGCAGCCAAATCAAGTACAAATGAAATCTAAGATTCAAAGCTACAACTTTCATGAAGATACTGAAACCCAAT[T/C]AGACTCAAAAGATGAGAAAAATACATAAATCGTCAAACATAAGAAGCTGTGCGCCTGAAGCACAACAGCTGCGCCTGGGGCGCATTTCCACCCTTTTGAATTTGCCGAGTCACGCTTGAAGCGCAAAAGCTGCGCCTGGGGCGCGTGGCACGCTAAAACATTCATTAAAATGAATTTTTTTTTCCACTTTCTATG…
Ca2_31109435	Ca2	31109435	ATGACCTATGTGGAGTATTTCAGTCATATCTGGAGTTGTAGATGTCCAATTGCAGCCAAATCAAGTACAAATGAAATCTAAGATTCAAAGCTACAACTTTCATGAAGATACTGAAACCCAATTTAGACTCAAAAGATGAGAAAAATACATAAATCGTCAAACATAAGAAGCTGTGCGCCTGAAGCACAACAGCTGCGCC[G/A]GGGCGCATTTCCACCCTTTTGAATTTGCCGAGTCACGCTTGAAGCGCAAAAGCTGCGCCTGGGGCGCGTGGCACGCTAAAACATTCATTAAAATGAATTTTTTTTTCCACTTTCTATGTATCATTTTGACTATTAAGAAGTTTGGAGACTTGTGCCCTAACATATAAACTCAAAGACGACTGTTTCTAACACCAT…
Ca2_31109436	Ca2	31109436	TGACCTATGTGGAGTATTTCAGTCATATCTGGAGTTGTAGATGTCCAATTGCAGCCAAATCAAGTACAAATGAAATCTAAGATTCAAAGCTACAACTTTCATGAAGATACTGAAACCCAATTTAGACTCAAAAGATGAGAAAAATACATAAATCGTCAAACATAAGAAGCTGTGCGCCTGAAGCACAACAGCTGCGCCT[G/T]GGCGCATTTCCACCCTTTTGAATTTGCCGAGTCACGCTTGAAGCGCAAAAGCTGCGCCTGGGGCGCGTGGCACGCTAAAACATTCATTAAAATGAATTTTTTTTTCCACTTTCTATGTATCATTTTGACTATTAAGAAGTTTGGAGACTTGTGCCCTAACATATAAACTCAAAGACGACTGTTTCTAACACCATT…
Ca2_31188355	Ca2	31188355	AGGTGCATTTTGTGCTGATTGGTAAGCACGTGCAGCTATGTAGTATCTTGATGGTGGTTGGTCAGCTACTATGAGAACATCAGTGGTTTGACCAGGTCCTAACATGAGAGTGTTTGTTGTGAATGGTTTAACATAGGAAGCATCAGCACCTACTACTATGAGTTTGTGATTTGCAACTGTGAAGAAAAGTGGTTGGTTT[A/G]TGCTGCATTGATTACTCTCAAGAGGTTTGTTTCTCCTGAATCTATTGGAACAATCGTTGTTTCTGCAATGCCAATTATCATGTCAAATATTAAATATAAACACAATTCATAGTTAAAAAGTTTATATATTCTTAAATAGTTAAAAATATTTTATATGTGAGATGTTGATAATGAGTTGAGTCAAAATTAATAAAG…
Ca2_31201859	Ca2	31201859	GACATATTTCGCAGCCAAAGACAAAAATAACTGCACTAGGTTCAAAACTATATTTTGATGCATTTGTAAATGTTTTGTCGAGTTCTGCATTGAATGCTTCCATAAAAAATCATCAATTAATAGCTGATTTCTAAGCATATCCAGACTGGATTTCTAATTCTGTTGATCATTGAATTTTATTTCCATATCTTGTTGCATT[T/A]TAAATGTTTCATTAGGGCTGCATTGGATGCTTCCGTCAAAATCATCAATTAATGGTAGATTTGGTCACTGGTCGAAATTTGAATTCTAGTTCTATTTCCATCTCAATATCTAAAATACAATGTTTTATGAACCAGATTGATCATTGAATCTGTAAAGACACTAAAAAATTAACTAGTCCAACTGAGGTTGATGGT…
Ca2_31201872	Ca2	31201872	GCCAAAGACAAAAATAACTGCACTAGGTTCAAAACTATATTTTGATGCATTTGTAAATGTTTTGTCGAGTTCTGCATTGAATGCTTCCATAAAAAATCATCAATTAATAGCTGATTTCTAAGCATATCCAGACTGGATTTCTAATTCTGTTGATCATTGAATTTTATTTCCATATCTTGTTGCATTTTTAAATGTTTCA[T/C]AGGGCTGCATTGGATGCTTCCGTCAAAATCATCAATTAATGGTAGATTTGGTCACTGGTCGAAATTTGAATTCTAGTTCTATTTCCATCTCAATATCTAAAATACAATGTTTTATGAACCAGATTGATCATTGAATCTGTAAAGACACTAAAAAATTAACTAGTCCAACTGAGGTTGATGGTGCAAATGTACAAC…
Ca2_31203154	Ca2	31203154	AATAACAGGAGTGAGCTTGAAAGAATTGACAAGGAGAGGCAAACTGACTTCCAAAGCATGCTGCGAGGGTTTGTTGTCAATCAGGTAACCCTCATTTATAGTCTCTTTTCTGGAAGCTGTTAATTAGATTGCTTGGTATCTATGGTTCAGACCAGTAATTATTCTACATCATGCATTTTACAGGCAGGCTATGCAGAGA[G/A]ATGGCTGCTGTGTGGGAGAAGCTTGCGGAAGAAACAGCTACATACTCAAGAGACAGCAGCTAAAATGTACTTGGCTGTAAATTTTTGTTTTCATCCTTTTATGCTACTTTCTAGATTTTTATTCCATTAGGTTTTTAATCATATGTAGTATAAAGATACTCTGAACATTTGGCAAACATAATTTTAACTAACCAG…
Ca2_31427902	Ca2	31427902	CTAAAATGAACCTTGGTAGAACTATAAATGATCTTGGGGCGATACAATCTTCTGTCGAAATATTGAATAAGAAGATGAAGAAGGAGAGACTTTTTCTTGAGAGAACACGGGAGAATCTACAATCAAATTTTGCAGCTATCTCTGCTCAAAATGTGGTCCAGAGAGAAGCAAGGTCAAAGCCACCACCAGCAGCTTCTGT[G/C]AAAAGAGTTTTCATACCCCCCAAAATATTGTGAGGGATTTAAAAATTGATGCTGAACAGTACAATGGAATGGTTGAAACAAGACCTTCAGAAGTTTCAAAGCAAGGACTTGAGTATGAAGATAATGAGTTTAGTATCAAGACTGCTGAGATGAGATGGTTTGCAGCTAAAAAGATGGAGGAAGCCGCAATGGCAG…
Ca2_31428024	Ca2	31428024	TCAAATTTTGCAGCTATCTCTGCTCAAAATGTGGTCCAGAGAGAAGCAAGGTCAAAGCCACCACCAGCAGCTTCTGTAGAAAAGAGTTTTCATACCCCCCAAAATATTGTGAGGGATTTAAAAATTGATGCTGAACAGTACAATGGAATGGTTGAAACAAGACCTTCAGAAGTTTCAAAGCAAGGACTTGAGTATGAAG[T/G]AATGAGTTTAGTATCAAGACTGCTGAGATGAGATGGTTTGCAGCTAAAAAGATGGAGGAAGCCGCAATGGCAGCTGAAGCCGTTGCTCTTGCCGAAATCAAGGCTCTGTCCGGTGTTGATATGTCATCGAGACTTTCTCTGCCAGAACATCAGAAAGTTCAAATACCTGAAAAGTCAATCTTGAAGAATGTAATT…
Ca2_31428132	Ca2	31428132	GTGAGGGATTTAAAAATTGATGCTGAACAGTACAATGGAATGGTTGAAACAAGACCTTCAGAAGTTTCAAAGCAAGGACTTGAGTATGAAGATAATGAGTTTAGTATCAAGACTGCTGAGATGAGATGGTTTGCAGCTAAAAAGATGGAGGAAGCCGCAATGGCAGCTGAAGCCGTTGCTCTTGCCGAAATCAAGGCTC[G/A]TCCGGTGTTGATATGTCATCGAGACTTTCTCTGCCAGAACATCAGAAAGTTCAAATACCTGAAAAGTCAATCTTGAAGAATGTAATTTATTCCGACTTCCAGATCGATGAATTAAGTGCTTCTAAACTGACTATACTGAAAAAATTTGAGGAAGCGACAGAAGAAGTTCTACGCAGCAAACAAGTTTTAACAGAA…
Ca2_31428279	Ca2	31428279	GAGGAAGCCGCAATGGCAGCTGAAGCCGTTGCTCTTGCCGAAATCAAGGCTCTGTCCGGTGTTGATATGTCATCGAGACTTTCTCTGCCAGAACATCAGAAAGTTCAAATACCTGAAAAGTCAATCTTGAAGAATGTAATTTATTCCGACTTCCAGATCGATGAATTAAGTGCTTCTAAACTGACTATACTGAAAAAAT[T/C]GAGGAAGCGACAGAAGAAGTTCTACGCAGCAAACAAGTTTTAACAGAAGCTTTAAACAGTATCGAAACTGCAAATAGAAAACAACATGCTGCTGAAGAGGCTCTAAGAAGATGGATTCCTGAAAATGATCTAAAGGGTCGGTCCGTGCATAACTCGATTAAGCGAAACAAGTTCAATCAAGCTGCCAATTTTCAA…
Ca2_31428405	Ca2	31428405	TTGAAGAATGTAATTTATTCCGACTTCCAGATCGATGAATTAAGTGCTTCTAAACTGACTATACTGAAAAAATTTGAGGAAGCGACAGAAGAAGTTCTACGCAGCAAACAAGTTTTAACAGAAGCTTTAAACAGTATCGAAACTGCAAATAGAAAACAACATGCTGCTGAAGAGGCTCTAAGAAGATGGATTCCTGAAA[T/C]GATCTAAAGGGTCGGTCCGTGCATAACTCGATTAAGCGAAACAAGTTCAATCAAGCTGCCAATTTTCAAGCTCTAAAGCCTGCTGTAAGGTCTTCTGTTTCAATGAGAGATCTACTTAGCAGAAAACAGGTTCCTGATGAATATACTACAACGAAGGAGATGGAAGATCACACCGAAACAAAGGTAGCGTTGAGT…
Ca2_31428429	Ca2	31428429	TTCCAGATCGATGAATTAAGTGCTTCTAAACTGACTATACTGAAAAAATTTGAGGAAGCGACAGAAGAAGTTCTACGCAGCAAACAAGTTTTAACAGAAGCTTTAAACAGTATCGAAACTGCAAATAGAAAACAACATGCTGCTGAAGAGGCTCTAAGAAGATGGATTCCTGAAAATGATCTAAAGGGTCGGTCCGTGC[T/G]AACTCGATTAAGCGAAACAAGTTCAATCAAGCTGCCAATTTTCAAGCTCTAAAGCCTGCTGTAAGGTCTTCTGTTTCAATGAGAGATCTACTTAGCAGAAAACAGGTTCCTGATGAATATACTACAACGAAGGAGATGGAAGATCACACCGAAACAAAGGTAGCGTTGAGTCAAATGCTTCAAGCATTGAGGGAA…
Ca2_31908694	Ca2	31908694	ATCTACCCTGGATCCAAACTTGATCGAACGACCAAGGGAGAAAATTACCTTTCGCTATCCAATTCCTTTTCAATAGCTTCTATATCTTTCTGAATTTGGTCGTATTCTTTCTCTGAAGATGAAGCAGCAGACTTGAGCAACTTAAACTCCTTCTCAGCATCAGCCAATTCCCACCTGGCAAACTCTAAGGCAGCTGCAA[A/G]CGCTTTTCATCTTGAGTACATTTAGCGGCTTCTGATAGAATACATTCGATCTGCTAGGTTCAAATAATTATTTACAACAGTGAGCAGCAGCAATGTTGTCCAGCGAAATATCAAAATAAAATATATAAGTGGGGGGATAAGCAGCAGGGGTAACAGGACCTGCTCTTCACTACTTGCAATCCTCGTCTTTGATTT…
Ca2_31908845	Ca2	31908845	TCTCAGCATCAGCCAATTCCCACCTGGCAAACTCTAAGGCAGCTGCAACGCGCTTTTCATCTTGAGTACATTTAGCGGCTTCTGATAGAATACATTCGATCTGCTAGGTTCAAATAATTATTTACAACAGTGAGCAGCAGCAATGTTGTCCAGCGAAATATCAAAATAAAATATATAAGTGGGGGGATAAGCAGCAGGG[A/T]AACAGGACCTGCTCTTCACTACTTGCAATCCTCGTCTTTGATTTTTCTATCAAAGAATTAAGCTGTTGAAGTTGATCAGCTAAGGTTTGCTTTTCAGACAGTAAAGCGTTATGTAATTGTTTTGCCTTCACGCTTTCTGATACAAGCTGCATAAAGTTTGCAATATGATGAAAACAAGGTCTCATTAACAAGTGG…
Ca2_31908857	Ca2	31908857	CCAATTCCCACCTGGCAAACTCTAAGGCAGCTGCAACGCGCTTTTCATCTTGAGTACATTTAGCGGCTTCTGATAGAATACATTCGATCTGCTAGGTTCAAATAATTATTTACAACAGTGAGCAGCAGCAATGTTGTCCAGCGAAATATCAAAATAAAATATATAAGTGGGGGGATAAGCAGCAGGGGTAACAGGACCT[T/C]TCTTCACTACTTGCAATCCTCGTCTTTGATTTTTCTATCAAAGAATTAAGCTGTTGAAGTTGATCAGCTAAGGTTTGCTTTTCAGACAGTAAAGCGTTATGTAATTGTTTTGCCTTCACGCTTTCTGATACAAGCTGCATAAAGTTTGCAATATGATGAAAACAAGGTCTCATTAACAAGTGGAATTATTTATGT…
Ca2_32003536	Ca2	32003536	AAGTAAGAATAGAATCTAAGACCACATGCATAATCACACTATGTTTTTACTCTTTTACTCGATCTACTAAATCAATTTTATATATCATTTTTGTTTCTACTTTTTATTTTGCATGACTATCAATTCAAGATATTATCGTAACTAAATATAGGAGCTTGTTTTTTTTAGACAAATATAGCAGCTTCTTGAAAAATTTATT[G/T]TTTATTTTTGTAGAACTTATTCAAATTTTCAACTCCATATCTTTTTGCTAAATTATCTTTAAATGTAATTTTTTTTTCTATTTACAAAAACAATAATAAATATTATAATGAGAAAGATCAATTGATCGAATGCAGTCCTTGAGTCTTAGACTGCTGCAAGTGATAGATGGTAGATTTTGTATATAACTATAGTTG…
Ca2_32058591	Ca2	32058591	GCGATAGATTTAAATGAAGAATTTGTGGTTAAAGAGCTTTTGAATGCTATCTTGACACATCATGTGCATAATATTGATGATGTGAGTGATAATCAAAGGGTTAAGGCATTGGAAATGATAAATATGAGTGGTGACACACCATTACACTTTGCAGCATCAAGGGGTTTTGCTAGAATATGTAAGTGGATCATAGGGAGAA[T/C]AATGAGAGGATATATTTGTTGAGTCGTAAAAATAATTATGGAGAGACACCACTTTTTCAAGCTGCTGTTAATTGGAGAAAACAAGCATTTGCTTACCTTTCTCATATTTCTAAAGAGAGAGTCACTTTACTAGATCTTGTACGAAATGATGGTGATAGTATTCTTCACGCTGCAATCCGAGGAGAATATTTTGGT…
Ca2_32061053	Ca2	32061053	TGGTGGTAGACCAACTGACATAGAAATTGATCCTGAGATGTACAACATTTTTCCTCAATGGAAACGAGATGGAAATACAAGCAGAATGGAATGCTTTAGAAAACCAGAAACAGAATCTGAAAATGAAATTGGTAAAAAAGATACACCCTTTTTGGTAGCAGCTAGAAATGGAATAGTTGAAATGGTGAATGAAATTTTA[C/T]TAAAGTACCAAGTGCTATACATAACACAAACTCAAAGAAAGAAAATGTGTTGCATGTTGCAGTGAAGTATAGGCAACCAGTTATTGTTGAGAATTTGAGAATGATTATGCATTCAAAACCAGAAGTTTGGAATAATTTGATACTTGTAGCTGATGACGATGAGAATACTATATTGCATTTGGCTGCTGATGGTAC…
Ca2_32061054	Ca2	32061054	GGTGGTAGACCAACTGACATAGAAATTGATCCTGAGATGTACAACATTTTTCCTCAATGGAAACGAGATGGAAATACAAGCAGAATGGAATGCTTTAGAAAACCAGAAACAGAATCTGAAAATGAAATTGGTAAAAAAGATACACCCTTTTTGGTAGCAGCTAGAAATGGAATAGTTGAAATGGTGAATGAAATTTTAA[C/T]AAAGTACCAAGTGCTATACATAACACAAACTCAAAGAAAGAAAATGTGTTGCATGTTGCAGTGAAGTATAGGCAACCAGTTATTGTTGAGAATTTGAGAATGATTATGCATTCAAAACCAGAAGTTTGGAATAATTTGATACTTGTAGCTGATGACGATGAGAATACTATATTGCATTTGGCTGCTGATGGTACT…
Ca2_32119268	Ca2	32119268	TTTAGGTTATCAAATTGGCAGCATGAAGTGGAGAATGTCATGTGGAGTATAGATAATTTATAATTTATGGACATCTTTTGGGTGTTTTTTGTCTTTGAAACTTGTTGCCATTAGCTATTGCAGCAGGCCGCATACAAGAATTCCTGTCCCACCTAATAACTTTATTTTTTACTGAACCAAATGTTTTCTCATGAGAATA[A/T]CTTTTTTAAGAAAGAATGAAAAAAAGTGGTGGATATTCTATGTTCAATTGTTCATTATATAAAGTAAAAAATAAATTGATTCAGTCGACATCATCCACCACAAGCAGCATTTGTTGAATATGAACTTCAGTTCGAATTTTTAATTATTTAATTTGAAATTACAAATTAGATGCTAAGTATATTTTTTACCTCTTT…
Ca2_32119331	Ca2	32119331	TTTATGGACATCTTTTGGGTGTTTTTTGTCTTTGAAACTTGTTGCCATTAGCTATTGCAGCAGGCCGCATACAAGAATTCCTGTCCCACCTAATAACTTTATTTTTTACTGAACCAAATGTTTTCTCATGAGAATAATCTTTTTTAAGAAAGAATGAAAAAAAGTGGTGGATATTCTATGTTCAATTGTTCATTATATA[T/A]GTAAAAAATAAATTGATTCAGTCGACATCATCCACCACAAGCAGCATTTGTTGAATATGAACTTCAGTTCGAATTTTTAATTATTTAATTTGAAATTACAAATTAGATGCTAAGTATATTTTTTACCTCTTTTTCCATTTTCTTTTGGGAAATTATTGAGTTTTTCTTAGAATGCATAAACTTCGATGAGATGTC…
Ca2_32129272	Ca2	32129272	ACTCACTGCTCTGAGTCTATCTTCTCTCTCACCCGCGGCGGCCACATCTCCTAATTTTGCGTTTCCGGCTTCGTTGCCGTCGTGGTCTGTAGCCTCCAGTCTGCGTGAGACCGCGAGTTCGTGTTCGTCTCCCCCGTGCGCCGTGCTGCTGCTGCGTCCGCCGTCCAGCAGTCTCTGTTCTGCGTGAGTATTCTTCACT[C/T]CATTTTGCACTTGATTTGTTGTTGAATTTTCTGTTATCATTATTCATTGCTGCACTTGATTTTCTGTTGGGAGTTGAATTGTTATATCATTGAATTGAATTGAATTGAATTGTTTTGAACATCTTATCATTATTCATTGCTGCTCTTGATTTTCTGTTGTTACGCTAAACTTGTTCTCTTATCATTGATGCAAAT…
Ca2_32140939	Ca2	32140939	TTTCGTTTCAATTGAGAATAAAATTATTTGCAATATTTTATAAAGACTAAAATTTGTATTAAACAAAATTTTGAAATTTTATAATAACTAAAAATTTATTTAATTTTGTAATATTTTACATAGAAGAATGTACCAGTCGTCATGATAGCTGATTTAATAGCTGCTGGACTCCATTCAGGATAAAGTGTCTTGAGAAGAC[T/A]ACAATACCAGCAACATGAGGACAAGACATAGAAGTTCCTTGTTGCACATTGTAAGGAAGTCGACGTGTATCCTGTGCTAGATTAGATGGACCAACAGCTAGTGAATAGGCTGCTAATATGTTCACTCCAGGAGCAGTTATGTCAGGCTGAAACAGTAAACAAAATCATTGTAACCACAAAATGAGTGAAGGAAGG…
Ca2_32140948	Ca2	32140948	AATTGAGAATAAAATTATTTGCAATATTTTATAAAGACTAAAATTTGTATTAAACAAAATTTTGAAATTTTATAATAACTAAAAATTTATTTAATTTTGTAATATTTTACATAGAAGAATGTACCAGTCGTCATGATAGCTGATTTAATAGCTGCTGGACTCCATTCAGGATAAAGTGTCTTGAGAAGACCAACAATAC[C/A]GCAACATGAGGACAAGACATAGAAGTTCCTTGTTGCACATTGTAAGGAAGTCGACGTGTATCCTGTGCTAGATTAGATGGACCAACAGCTAGTGAATAGGCTGCTAATATGTTCACTCCAGGAGCAGTTATGTCAGGCTGAAACAGTAAACAAAATCATTGTAACCACAAAATGAGTGAAGGAAGGTACTCATTG…
Ca2_32351821	Ca2	32351821	TTCACTTTTCATTGATGAAGGAATACATGAAGCAATCAGTGGTGATTATCTTGACTCATACAACTTGTCTCTGCTGAATCCATACATGGTGCTTTTCTGCTTCTTTTAAAGATTTGACTAATTGATCAACTTTACATGAAACCAAGCACCAAGCAATATTTTTGTTTAATGCAGCCCAACTTGAGTGCTTCATGGTTGT[T/C]CAAAGAGCAATGTCAGCGAAGCAACAGACCGATGTTCCTGAAGATTTTATCAATGAACTTCTTTATGCCAATTTTAGTTGTATGCAGGTAGTCAATCTCACTCATCACTTCAGGTAGTTGCGTGTATGTCACTTCGCAGAATTTTGTTAAAAGTGCGGTGCTATAGCATAGTGGAATTTGAACAAATCTCCATTA…
Ca2_32351839	Ca2	32351839	AGGAATACATGAAGCAATCAGTGGTGATTATCTTGACTCATACAACTTGTCTCTGCTGAATCCATACATGGTGCTTTTCTGCTTCTTTTAAAGATTTGACTAATTGATCAACTTTACATGAAACCAAGCACCAAGCAATATTTTTGTTTAATGCAGCCCAACTTGAGTGCTTCATGGTTGTTTCAAAGAGCAATGTCAG[G/A]AAGCAACAGACCGATGTTCCTGAAGATTTTATCAATGAACTTCTTTATGCCAATTTTAGTTGTATGCAGGTAGTCAATCTCACTCATCACTTCAGGTAGTTGCGTGTATGTCACTTCGCAGAATTTTGTTAAAAGTGCGGTGCTATAGCATAGTGGAATTTGAACAAATCTCCATTATTCTGCGATATGCTATTT…
Ca2_32415809	Ca2	32415809	CATGTTGAAAACTTGTAGAAATGGTTCTATCATTCTAACTTTCATTTTTTTCCCTTTTGCAGAACAGGTTTGGCTTTCTTCTAAGTCTTTGTTTGCCAAAAATATGAGAAAGTGAAAAGGGTTAATGCTTCTTGTGAGCTTAAATTTTCTTCAATATAATCAGGTCTTGCTAAGGGTGCAGCCGTTGGTATATCGATGG[C/T]GGAATATTTGGATTTCTGTTATTTGTTATATGTATTTATGTCAAATACTTTCAGAAGAATGAAGAACAGAACACTAAACTGCTCGAAACTTCTATCGCGCTTTCAACTCAAAGCGGTAATAGTAAATTTTGTATTCATATTTGCTCGAAGTTCTTATTAACTATTCATTCGAACTTATCTTATGAGATAAACACT…
Ca2_32416166	Ca2	32416166	TTAACTATTCATTCGAACTTATCTTATGAGATAAACACTTAAGAAAATAGATTATGACATGTTCATTCTAAATTTTATACGATAGTTTATGAAAACATCTTATATGAAAATATTTTAACGAAGATTAGTGTTGCTGATTTTTTGTTCCTGTTATGTGGTGAAGCATCTGGTAGTGGAGAATATGAAACTTCAGGATCCA[T/C]GGACATGGTACTAGTAGTGCTGCTGGACTTACAGGAATTATGGTGGCAAAGTCAACAGAATTTTCATATCAAGAACTAGCCAAGGCTACAAATAATTTCAGCTTGGATAATAAAATTGGTCAAGGTGGATTTGGAGCTGTTTATTATGCAGAACTTAGAGGCGAAGTAAGTAAAATATAGTTAAAATTGTTAACT…
Ca2_32481983	Ca2	32481983	GGATGAAATATATGGGGGAAAGAAAAATGCTCAGTTGAAAATAAATGATTTTTCAGCTCCCCCAGCCTACTATTTTTTCAATCATATGATTTTTTTTTTGGCTTATATTATCACAAGAAATGCAGCAATTAGAAAATTTTACATCAGCTTTCAAATCAGATGTTAAACCTTTATGTCACTACTCTATTTCAAAAGAACT[T/G]TACTTTCAAATTATGTAGTTTTAAATTGGGGTCCGCAATTGTAGAGATACCAACTCTATTTGTTTGTAATTTTTGTGATATCAAAGTTTGCTGCATAACTGCGACAGCAATCACCGAAAGCTTATATAATTCAATGACATTGTGAAAATTTGTATATTTTGCAGGGTGTAGTTTATTCTTTGTATAGCGAAGAAC…
Ca2_32545320	Ca2	32545320	CTGAGATTCAAACTGTTAATGTTAGTCTCTGTTAGGCTTGTTCAACTTGAAATAATGAATTTTCTATCCAAAAATAGTTTAAAATTTAGGATTGTCTGTTTTGTTATTTTTGAAACAACAAGTTGTCTTATGTAGGCTGCAATAGTTGAAAATGAAGAAGAAAAGGAATCTGTAGAGACAATTGAAGTCCCGGAGAAAG[A/G]GGGCCCGTTGAAGCAGAAATAGGGGTGGTTGATACTAATGACAATGTTGTTCTGCGTAAGCTGCTTGTGAGTTGAAATATTTATTCTGAAATGTGATGTTGAAAATGCTATTGTGCTGTCTCCAAGGCTTACTTTGGGTATATTTTTTGTTCTATCAGCGTGGTCCGAGGTATTTTGATCCTCCATCAGATAGTG…
Ca2_32629763	Ca2	32629763	TTTCCTCCTGAAGCTTCTTCTTGATAGGCATTAATCTTTCAACCAAGACATTGCAGCTAAGTCTAACTGCTTCACAGCTTGATTCTGATGTAGTACTCCCAGCAGTTAATCCACCTTGAATCAAGCTCAAGCTATCAGATTGTACAACTCTTACTTTATCCAAGAGACTTCCATTTCCATCGCATTGAATCGAACCGAG[A/G]CGAACGCAGCCATTTGTTTCACCTTTGTCCATAAACCCTGACCCAATTCAATTCCTCCAACTTCAACAACAACAGAACCATCTGATAAAATACCAACTTTTCCTGGAGTTGGTCGTAGATTGAGCTCATACAACGCTGGTACTCGAGATATTCCCCTTTTCTTCCATGTGTTGATCCTGTTGAACTCTTTCACTT…
Ca2_33298688	Ca2	33298688	AGTACCTTGCTCATATTCTTGAACTCTCCGGTCTACTTCCTCAACGTCTGCAGACTGCCTTAGTATTCCTTCAACTTTAGTTCCTGCAAAAACATGCCTCATGCACTTAACCATGTTTACCCATTGCAGCATGTCTTAGCAACATGGTATGAAAGACACTCAAACTTTTAATGTCTTGAGTGTTATTTGCGGCATTAGC[G/A]CGGCAAGAAGCTGAGCTGAACTATCACCACTACCATCAAATTCATCCTCCAGTTCACATTCTCCGACTAAGAGAGGCGGCCGTAAAAGTAAGGGAGCCATGCAAGCAGCAACAGCAGAAGCAGTCATCCTATTCTCATTACAATGAGAAGCAAATGTGTGCACTACACACTAACAGACTATGAAGATGAATACAA…
Ca2_35441180	Ca2	35441180	TTTGGTTATTTCATAGCCATTTTATTTATGGAAAAAAAATTATGTTTTTCATATGTTTGTTAACGTAAAACACACCTTGAGAAAATTATGAATTTGATTAAATCATGGTTGGTTAAGAACCAAACGAATCGCTCTTCCTCTGTCAGACAAACGAAACGCTTCCGACAAACGAATCACGAATCACTCCTGTGCTCGCTGC[G/A]GCCCGCGGCCGCCTCTGCCTCCGTGGCCGTTCGTCGCTCTCGCCTCTCTGTTCGCCGCAACTCTCCAGATCGCGTTGCTGCTTTGTTCAAAAGGTTCGAATTTCTATTTTGTTATTGCTGATTTTTGTTAGGTAGCGTTGATTTTTGTTAGATTTGATTTATGAAAGCATGAAATTTAAAGCTTATATTGTTAGT…
Ca2_35593797	Ca2	35593797	TGCTTGAAAAATGAACCTGGATACCAGAGTAGTGAATAGTAAAGTATTCAAAACTAAAGGTAGAATTTAAAGTATTAGTGAGAGCAAGTGTATCTCAAACCTAATAATAGAATATCTGAAGATTAGTGAATAGTAACGATACTTACCGGATGTCTTACTAGAAATGCAGCTACCCTCTCATCATTCTCTTCAGGATCTA[T/G]GAGCATGTACTGTAAACTAATACTCCACCAGGTTTTACCAATCTACAAATTCGCAGGAATAAAACTCGATGAAGGAGAAATGATATATCAAGTTTCAGCTACTTTTATAAAATTTCAAAATTTGGAAATTCAAGTTATCATCGTCCAAGCATACAACAAGCCTTGATCACACCAATTAATGCACACAAATAGAGA…
Ca2_35593824	Ca2	35593824	AGTAGTGAATAGTAAAGTATTCAAAACTAAAGGTAGAATTTAAAGTATTAGTGAGAGCAAGTGTATCTCAAACCTAATAATAGAATATCTGAAGATTAGTGAATAGTAACGATACTTACCGGATGTCTTACTAGAAATGCAGCTACCCTCTCATCATTCTCTTCAGGATCTATGGAGCATGTACTGTAAACTAATACTC[C/A]CCAGGTTTTACCAATCTACAAATTCGCAGGAATAAAACTCGATGAAGGAGAAATGATATATCAAGTTTCAGCTACTTTTATAAAATTTCAAAATTTGGAAATTCAAGTTATCATCGTCCAAGCATACAACAAGCCTTGATCACACCAATTAATGCACACAAATAGAGAGGAAACATCAAAGAGAATTTCTAGCAT…
Ca2_35593827	Ca2	35593827	AGTGAATAGTAAAGTATTCAAAACTAAAGGTAGAATTTAAAGTATTAGTGAGAGCAAGTGTATCTCAAACCTAATAATAGAATATCTGAAGATTAGTGAATAGTAACGATACTTACCGGATGTCTTACTAGAAATGCAGCTACCCTCTCATCATTCTCTTCAGGATCTATGGAGCATGTACTGTAAACTAATACTCCAC[G/A]GGTTTTACCAATCTACAAATTCGCAGGAATAAAACTCGATGAAGGAGAAATGATATATCAAGTTTCAGCTACTTTTATAAAATTTCAAAATTTGGAAATTCAAGTTATCATCGTCCAAGCATACAACAAGCCTTGATCACACCAATTAATGCACACAAATAGAGAGGAAACATCAAAGAGAATTTCTAGCATTAC…
Ca2_35612587	Ca2	35612587	ATGGCAATAAAATTGAATATGGAAGCTGAAGTCACCAAACTAGCACTAGAAGGTACGGAAACAAAGCTTAAAGTAGCATTAGAAGAAGCAGAAGCGGCAAAAGCAGCAGAGGCTAGTATACTTCATCAGATTAGAGTCTTATCCGAAAGTACTAGTGCTGCTCGCACCTCAACATCTGAATCTGGTGCTAGAATTACAA[A/C]TCGAAGGAGGAATTTGATTCCTTAAGCCGCAAGGTTGAGGAATCCGATAAACTAGCGAGCATCAAAGTAGCTGCTTCCACAGCACAGGTTGAAGCTGTGAAGGCAAGTGAAAAGGAAGCTCTCAAAAAGTTAGAGGAAACTCAGAAGGAGATTGAGGATATCAAGAAAGCAACAGAAGAGAACTTGAAAAAGGCC…
Ca2_35612644	Ca2	35612644	GAAACAAAGCTTAAAGTAGCATTAGAAGAAGCAGAAGCGGCAAAAGCAGCAGAGGCTAGTATACTTCATCAGATTAGAGTCTTATCCGAAAGTACTAGTGCTGCTCGCACCTCAACATCTGAATCTGGTGCTAGAATTACAATCTCGAAGGAGGAATTTGATTCCTTAAGCCGCAAGGTTGAGGAATCCGATAAACTAG[A/G]AGCATCAAAGTAGCTGCTTCCACAGCACAGGTTGAAGCTGTGAAGGCAAGTGAAAAGGAAGCTCTCAAAAAGTTAGAGGAAACTCAGAAGGAGATTGAGGATATCAAGAAAGCAACAGAAGAGAACTTGAAAAAGGCCAAGACGGCCGAAGCAGCAAAGAAGGCAGTGGAGAGTGAGCTTAGAAGGTGGCGTGAG…
Ca2_35612895	Ca2	35612895	TGAAAAGGAAGCTCTCAAAAAGTTAGAGGAAACTCAGAAGGAGATTGAGGATATCAAGAAAGCAACAGAAGAGAACTTGAAAAAGGCCAAGACGGCCGAAGCAGCAAAGAAGGCAGTGGAGAGTGAGCTTAGAAGGTGGCGTGAGAGAGAGCAGAAGAAAGCAGCAGAAACCGCGTCTCGAATATTGGCCGAAACACAA[C/T]GTCGCCATCATCATCATTGTCATCACATTTATCTCCTAAGCACTACAGGTTTCAAAAGCAGAATTCAGCTCCAAAAACCATTGAGGTGAGGAAGTTTAAAAAAGAGAAAGTTTCAGCTTCGAAGAAAACTCTCTTGCCTAGTATTAGTGCCATCTTTCATAAGAAAAAGAGGCTGCATGTTGAGAAAGGATATCC…
Ca2_35658537	Ca2	35658537	GTCTCATCTGTCTCAGCACAGATTGTTTCACTTCCAATTGGTAAACTAATGGCTGCAACACTTCCAAAAACACAATATAAAGTCCCTTTCACTAAATGGTTTTTCTCATTGAATCCTGGACCATTCAATATGAAGGAACATGCCCTTATTACAATCTTTGCTAGTGCTGGATCTAGTGGTGTTTATGCCATTAACATTA[C/T]ACTATTGTTAAGGCTTTCTATCACAGACAGATCAATCCAGTGGCTGCTTTTTTGCTAGCAATGTCAACCCAGGTGAACAATTTTCCATTTTTTTTCTTCAATTTAGTATAAATAACCAAAACTTATGATAATTAAAAAAATGTGATTTTTTTATTTTTTGAATTTTTAGATGCTTGGTTATGGATGGGCTGGAAT…
Ca2_35670478	Ca2	35670478	CACTTGAAAGTTAGGTTGCTGAATCCGATTGATTTCTTACATAAATAGTAGTATACATCAGATGTCCGATTCTTTTGTGTCGTTGAGTAGATATGTTGGAGTGGATGAATCTTTTAGGTGTTTACCCCCTTGATAAAAGTCAGTGTTGTTAAATGGTGGTCATGGCGGTTCTATAGGCTGCAATGGCATGTTTATACGG[G/A]GATTTTTGTCCTTCCGCCACCGGCAACACTGATCAAAGATTACTTATTTTGTTCATTATTGTAATCTGTTGTGTAACCCGCTTGAGCTGCCACTGTGTCATATTACGAGCAGAGTGATTGGGAGACTCCATGTTAAGTTATAATATAAAGGTCCTCATTTTTTCTTGGCTGTCTGAATATGTATTGTTTCAATAG…
Ca2_35673262	Ca2	35673262	TAACAAAATTGATCAACATATCCTGTTTCCATCTATGTACTTTTTGGTATTGGTTACTAGATGAATATAGTCATGATAACTGAACTGAAGTAAAGCCCACAGGGTCCCCAGCAATAGTAAGTATGGGAGAGAAACCTTTGAAAACTTTCCTAACAGTATTTTAAAGGAGAAGCAGCCTGATTGTGCCTATAATTTAAAC[C/T]GACCTGTCATTCGTGTTTGGATTTTGCTCCCATCAACTAACTCCCTCATTTGAAGGAATCATACTGATAAATTCCAGAATCACCTAAAGTTCTGTTATTTGTTTTTTTTTATGCTCACTCTCTAATTGTATACTGTAATAATTCGGTGTATTGCATGTTTCTAAAACAGCCATTGTCACAGAGGTCTCAACTTCA…
Ca2_35676127	Ca2	35676127	CAAGTTTCAATTTTTAGGCCACCATACCCAGCTAACTTCTTCCCATATGGCCACTATTACCCCCCAATTTACCTGTCTCCAATACATCAATATTTAAGCCACAACGGTTTCCCTCCACATCCATCAGCTGGCAACATGTATCTACCAGCTGCTACTGCAGCTAATGGGATCAAATTCCCTCTTCCTCAATTCAAGGCTG[A/G]GCAAACGCAGGAAATATGGCTCATATTGGAATCCCTTCTGGATCATTTATCACTCCACCTGTTGGATATGCTCCTAGTCCGACAGTGAATACTGGAAGCTCCACGGGAAATGAAGATCTTGCTGTGTCTCAGTTGAAGGAAAACCAGATCTATACAACTGGACAACTGGTTGGTTTACTTATTGCTGTGTTTTTT…
Ca2_35676160	Ca2	35676160	AACTTCTTCCCATATGGCCACTATTACCCCCCAATTTACCTGTCTCCAATACATCAATATTTAAGCCACAACGGTTTCCCTCCACATCCATCAGCTGGCAACATGTATCTACCAGCTGCTACTGCAGCTAATGGGATCAAATTCCCTCTTCCTCAATTCAAGGCTGGGGCAAACGCAGGAAATATGGCTCATATTGGAA[T/C]CCTTCTGGATCATTTATCACTCCACCTGTTGGATATGCTCCTAGTCCGACAGTGAATACTGGAAGCTCCACGGGAAATGAAGATCTTGCTGTGTCTCAGTTGAAGGAAAACCAGATCTATACAACTGGACAACTGGTTGGTTTACTTATTGCTGTGTTTTTTTCATCTGTGCCCATTTCTTTGGCTTCAACAGTA…
Ca2_35704018	Ca2	35704018	TCATCTTTTCTCCATTATTAACAATTTAATTGATCACTATCTTTGATGCAGGTTGGTTTAATGTTCTATATATGTATATTTTGGACATCTTCATGTATTTTTGGAGCAGTCTATGTGTTTCCATTTGAAAAAGTCTACTTAATAAAAGAAAGGAAAGCAGACATGTATAGACTTAGTGTATACTATGCAAGCAGCACTC[G/A]TGTGACATGGTGGCACATGTTTTCTATCCAACTTTTTTCATGCTCATTGTGTACTTCATGGCTGGATTTAAGAGCACTGTGGCTTGCTTCTTCCTTACGCTATTCGCAGTTTTGCTAATAGCTATAACAAGTCAAGTAAGTTATGTCAAAACTCAGAACGGATTAAAGGGTAATAATATGATTTGTTTAAAGCTA…
Ca2_35704069	Ca2	35704069	GTTGGTTTAATGTTCTATATATGTATATTTTGGACATCTTCATGTATTTTTGGAGCAGTCTATGTGTTTCCATTTGAAAAAGTCTACTTAATAAAAGAAAGGAAAGCAGACATGTATAGACTTAGTGTATACTATGCAAGCAGCACTCTATGTGACATGGTGGCACATGTTTTCTATCCAACTTTTTTCATGCTCATTG[A/G]TACTTCATGGCTGGATTTAAGAGCACTGTGGCTTGCTTCTTCCTTACGCTATTCGCAGTTTTGCTAATAGCTATAACAAGTCAAGTAAGTTATGTCAAAACTCAGAACGGATTAAAGGGTAATAATATGATTTGTTTAAAGCTATAATGAATAATATGCATGTTGTTGTTAATAGGGGGCAGGAGAACTATTTGG…
Ca2_35709004	Ca2	35709004	CCAATTAAAGAGAAATAGAAAGCTATATTGCTGGTTGAAAAAAAACTATTACAGTGACGAAACAAAACCACCCTGTAATATTTAAGCAAAAGCTCTGCATAAAAAACAAGCTCTACTAATTTCTTACCCTTTATGCCTCCTCACCACTACATATGTTGTATGGCCAAACCAACTTGTCAACACAGCTCTTGTAATTAAT[T/C]TCTCCACTAAGCATTTATTTTTCGATATCCATATAATCTAAGTCTCGGGCTTCCAATGATTTGAGCTCATTAATGGATCCACCCATGTCAAGTGCTCTATCACGTGGCTTAAGGCATTAACAACCAGGGATCTCCATTTTGTGCCAATACTGCAAACTTGGCTGCAACATCCCTCACTAGTTGCAATTCTTTGTA…
Ca2_35709032	Ca2	35709032	TGCTGGTTGAAAAAAAACTATTACAGTGACGAAACAAAACCACCCTGTAATATTTAAGCAAAAGCTCTGCATAAAAAACAAGCTCTACTAATTTCTTACCCTTTATGCCTCCTCACCACTACATATGTTGTATGGCCAAACCAACTTGTCAACACAGCTCTTGTAATTAATTCTCTCCACTAAGCATTTATTTTTCGAT[C/T]CCATATAATCTAAGTCTCGGGCTTCCAATGATTTGAGCTCATTAATGGATCCACCCATGTCAAGTGCTCTATCACGTGGCTTAAGGCATTAACAACCAGGGATCTCCATTTTGTGCCAATACTGCAAACTTGGCTGCAACATCCCTCACTAGTTGCAATTCTTTGTAGAATGTACGAACACAAATCCAAATATCT…
Ca2_35709129	Ca2	35709129	ACCCTTTATGCCTCCTCACCACTACATATGTTGTATGGCCAAACCAACTTGTCAACACAGCTCTTGTAATTAATTCTCTCCACTAAGCATTTATTTTTCGATATCCATATAATCTAAGTCTCGGGCTTCCAATGATTTGAGCTCATTAATGGATCCACCCATGTCAAGTGCTCTATCACGTGGCTTAAGGCATTAACAA[G/C]AGGGATCTCCATTTTGTGCCAATACTGCAAACTTGGCTGCAACATCCCTCACTAGTTGCAATTCTTTGTAGAATGTACGAACACAAATCCAAATATCTGGACGTGATCCACTGGTGAAATTACTTGGAAATGAACTTCTGGCAACCAGGGACACTTCTAATAGAAGAGGTCAAACTTTGCAATATAGTCATTGAC…
Ca2_35754287	Ca2	35754287	AAAACATTTCATTTCATTCATTAAATTAAAACACAAAACTTAAAGTTCACAAAATACTCAATTCGATCCTTTCAGATCCAACAATAAAAACAAAACTAGTTATAACAATAAAATAAAAACCCTAATCAATCAATGGTTTGCATGATATCTTCAGGAGCAAACTTAGTACCCTTTTCCTTATCAGCAGCAGCACGACCCT[C/T]GCCTTGCGATCAAGCAACGACTTACGATCCTTATCCAAACGGAGTTTAGTGATAACAACTTTAGAAGGGTTGACTCCAACGTTGACTGTTGAACCGTTAACTTTTTCTCTTGTTATGCGTTCGATGTGAATCACCCACTTTTTACGATAAACCTGAACAACTTTTCCTTCGCGTCCTTTGAATGTTCCTCTAACG…
Ca2_35754350	Ca2	35754350	CGATCCTTTCAGATCCAACAATAAAAACAAAACTAGTTATAACAATAAAATAAAAACCCTAATCAATCAATGGTTTGCATGATATCTTCAGGAGCAAACTTAGTACCCTTTTCCTTATCAGCAGCAGCACGACCCTTTGCCTTGCGATCAAGCAACGACTTACGATCCTTATCCAAACGGAGTTTAGTGATAACAACTT[G/A]GAAGGGTTGACTCCAACGTTGACTGTTGAACCGTTAACTTTTTCTCTTGTTATGCGTTCGATGTGAATCACCCACTTTTTACGATAAACCTGAACAACTTTTCCTTCGCGTCCTTTGAATGTTCCTCTAACGACCTGAACTTCGTCGTCCTTTCGGACCGGTAAGGATCGGACGTTGTATTTGGATCGGAGATCG…
Ca2_35754557	Ca2	35754557	TTGACTCCAACGTTGACTGTTGAACCGTTAACTTTTTCTCTTGTTATGCGTTCGATGTGAATCACCCACTTTTTACGATAAACCTGAACAACTTTTCCTTCGCGTCCTTTGAATGTTCCTCTAACGACCTGAACTTCGTCGTCCTTTCGGACCGGTAAGGATCGGACGTTGTATTTGGATCGGAGATCGCCGGAGAGAG[T/C]GCGCTCATCAAGACGCGGCGGACGCTTGATGGTGCTGTGAAATGTGCCTTTCGGCTCTTGCGGCGGCTGCTTGAAACTCTTGGATTGAACTTCATCTTCTCTCTCTCTCTCTCTCTCTCTCACTAATGAGGGATTAGGGTTAGGGTTTCAGATTTGGTTACCTTACCCTTGTTTTTGTGAGGGTAGTGTATGATT…
Ca2_35754617	Ca2	35754617	ATCACCCACTTTTTACGATAAACCTGAACAACTTTTCCTTCGCGTCCTTTGAATGTTCCTCTAACGACCTGAACTTCGTCGTCCTTTCGGACCGGTAAGGATCGGACGTTGTATTTGGATCGGAGATCGCCGGAGAGAGGCGCGCTCATCAAGACGCGGCGGACGCTTGATGGTGCTGTGAAATGTGCCTTTCGGCTCT[T/G]CGGCGGCTGCTTGAAACTCTTGGATTGAACTTCATCTTCTCTCTCTCTCTCTCTCTCTCTCACTAATGAGGGATTAGGGTTAGGGTTTCAGATTTGGTTACCTTACCCTTGTTTTTGTGAGGGTAGTGTATGATTTATTGTGGGCCAAATGATTGGGCCTTGTGGACCTTATCTCAATGCGGATCTGAGCTCAAA…
Ca2_35759932	Ca2	35759932	AATGGAAAAACAAATGAACATGGTGAATCAAGAAACAACAACCTATCATCCATCCTAGATCTTGATGATTAAGGAGATCTGATCAAGCTCTGGAGAAAATTAACTTTTGTTAACCATAAGATAAGAAAAATTCTGCTTTTCCTTTTTTCTCCATTTTCCCCCTAATAATTATCAAATTTTTGTAAGCAGCTTATATTTA[T/A]CAATTTATCAATAACTATGACCATCAATTATAATGAAGCTTCTAAAGCGCGGACAATCTCTCTTATTGCTTAATGGCTAGCTGCATTCAATTTGAAAGACCACGTCCACCTAAAGCATGCTGGTACTTTGGTACAATATAAGAATATCATGTCACCACACACTACTGATCCCGTGCCAAGTGTCAAATTCATTGT…
Ca2_35759940	Ca2	35759940	AACAAATGAACATGGTGAATCAAGAAACAACAACCTATCATCCATCCTAGATCTTGATGATTAAGGAGATCTGATCAAGCTCTGGAGAAAATTAACTTTTGTTAACCATAAGATAAGAAAAATTCTGCTTTTCCTTTTTTCTCCATTTTCCCCCTAATAATTATCAAATTTTTGTAAGCAGCTTATATTTATACAATTT[C/T]CAATAACTATGACCATCAATTATAATGAAGCTTCTAAAGCGCGGACAATCTCTCTTATTGCTTAATGGCTAGCTGCATTCAATTTGAAAGACCACGTCCACCTAAAGCATGCTGGTACTTTGGTACAATATAAGAATATCATGTCACCACACACTACTGATCCCGTGCCAAGTGTCAAATTCATTGTAATGCAGC…
Ca2_35759981	Ca2	35759981	CCATCCTAGATCTTGATGATTAAGGAGATCTGATCAAGCTCTGGAGAAAATTAACTTTTGTTAACCATAAGATAAGAAAAATTCTGCTTTTCCTTTTTTCTCCATTTTCCCCCTAATAATTATCAAATTTTTGTAAGCAGCTTATATTTATACAATTTATCAATAACTATGACCATCAATTATAATGAAGCTTCTAAAG[A/G]CGGACAATCTCTCTTATTGCTTAATGGCTAGCTGCATTCAATTTGAAAGACCACGTCCACCTAAAGCATGCTGGTACTTTGGTACAATATAAGAATATCATGTCACCACACACTACTGATCCCGTGCCAAGTGTCAAATTCATTGTAATGCAGCTTAAACTCAAATTTTTCTCGTGTCTAGCTACCCCATGAATC…
Ca3_3617555	Ca3	3617555	GCATGTGAGGGGCGGATGGGTAGTAAGATGAAGAGATCGGAGGTGGTGAAGATGAATTGGGGCTACGGTTGGAAAACGGCGGCGGTGGAAGTGGTTGATGGCGGTGGTGAGGTTGATATTCGATTACGTGTGTGGTGGTGGTGGAAAGTGGTGGTTCTTCTGGTTCGCGGCGGTGGAAATTACGGTGGCAGCCACATGC[G/A]CGCATTTTATGGAAGTTGGGTCGGCGGATGTTGCGGTGGGAGATGTCATGAATTCGCCGCAACCGTCGAGGGCGTGGCCACCTAAGTTGGCTGCGTGGTTTTTGAGACATTCTTTGTAAGTAACAGTTACTTGGTGGTTGTGGTGGTGGTTGTTAAGGTGGTGGTGGCGTTTGAGAACACCGTTGGAAAAAGACA…
Ca3_6258240	Ca3	6258240	GGAACCAAGCTATGAAAGAGGAGATGGCCACCATGGAAAAGAACAAGACATGGCAGCTAGTTGACGAACCTAGAGACAAGCATGTCATTGGAGTTAAATGGGTCTATAGGAAAAAGATGAACCCTGATGGATCCATCAACAAATACAACGCCAGACTTGTGGTCAAATGCTATGTTCAACAATCCGGAATTGATTACAC[T/G]AAACGTTTGCACTGGTAGCAAGAATAGACACTATTCGAATTCTTGTAGCATTGGCTGCACAAATGAAGTGGAAAATCTGGCATTTAGATGTCAAATCAACATTCCTGAATGGAAATCTTGATGAAGAGGTTTATGTTGCTCAACCTGATGGTTTTTTAGTGAAAGGAAGAGAAGAATGGTGTATAAACTTCATAA…
Ca3_9223875	Ca3	9223875	GTAAGGCTTGACTGTTTAGCAGGTGCTTTATGTTTACTTAAAATTGCCTCCCTCTTTGCAGAATTGGTATAGTGATTGGAAATCCATACCTTAAGTTTTTATTGATGCTACTGTGCATATACAAGAAAAGACTTGGAGTGGAGTACTGATCCATATAAGGATCGAAACATATTAGAAGTGAGTTGGCTGCATATGTAGT[G/A]AAACAATCTATAGAGTTTCAAGCATTTATTTGGTGATTGCCCATCCAGCCTCTATACTTACTCATTTTTCCAGCTTTTTACTAACTTCCGGTAGTGTATTTGGGAGCGGGTAAACAACCTTATATCATAGTATTGGGGCTGGAGCTTTGATGAGGGACCTTAGTACAATGTTCCATTTTGCTGCTGCAACGGTTA…
Ca3_25145247	Ca3	25145247	CCCAGCACTGCGGAAGCAATTCTGTTTCTGTTCTCATCTCTCCAACATTCTTTGCAAGGCTGACACATGCCTGAAAATATGACAGGTAAATTCAAATTGTGTTCAAAACATTCATTAGTAGAAGTAAGGAAAACAGCACAACATACATCCATTATTATCCGCCTCTGCTGTTCATCTGGACGCTTGATTAAATTAAACA[T/C]GTGTGGGTCAAAGAATCTCGCGTGCTGCTGTCTGGGTGGCGCTCGATAGCACACATTATTAGAGGAAGGAGCTCCTACAAACAAACAATAATTATGCAGCATCCGTGTGACAGAGAACAAATCAAACAGATTTATAGAAAAGCAAACCTCACGATGGTTGATCAAGACATAAGGAACAATTTTAGGCAAAGCATC…
Ca3_27010875	Ca3	27010875	TAATGAATGATTAAGTGTGTTAAGAAACACAAATTTGGGGGTTGATTTGATTTATAAATGAAAGTGCATTAAGTTTAAGGAAAAGTTAAATACCATCCTGCAATCACAAGAGGGTGAATTGGAACTGTTGCAGCATGAATTGCTCTGCACATCGACAACAGCAGTGGATCAAAGTTAGTAATGGCTAGAACATAAAGCA[G/T]CATACTGAATCACTGATTATTTCTAGATTATGCACCCAAAAATATGGGCTGTAATGTACTCATTTCATACCACTTGGAAACAGCTTGATTTAGAAACTTTCCCACACATAATGATCCACTAGTGTATGTCAACTAATTAATGAAAGAAAGTCACAAGCACTGGATTAATATTTAGGTAAAATAAAATAGAATGGA…
Ca3_27890849	Ca3	27890849	AATTGGTCTATTAATTTATTTAGATACTCTTCAGGAAGCTTAATAGTAACTTGAATGAGTTTTTCCTCTTCTGCCTTCTGTATAAGGAGCCATTGGGCATCCTCAAATTTAGACAAAGGCTTCTCTCGCAGCCACTTCACCCCAAAAAACTGATGGAACGAATCTATGGTTATATTTCCATCAGCAGTAGGGCAGGTTG[T/C]ACCACAGCATGGTCAATAAAGTGACTTCTAACATGTTTCTTTATGCTAGGCTCACAACTTATCTCAACAGCTGCCTGAAACAAAAAATAACCATATAATCAAACAAAGGATACATTTTAATGATTATGCGCAAAGTTACAGTCTTACAGATACATACCATGTGTCTAGCACACTTAAGTACTTCTTCAGGAGTAT…
Ca3_29932504	Ca3	29932504	TTGCAAAATTGAATCTATATATATGACATAGATCATGATCCATTCTGGTCCCTCCATCACCACCAGCAGCACCTCGATGGTTAGATTAATTCAACGGTCAAGAGCAGATGAAAAGGTCGAAGTGATACACAAGATTTATTTTGCAAAAGCAATTGCCAAACATAATCTATCTATGTGACACAAGTCGCAATTCTCTCCG[A/T]CCCTCCATCACTCTGGCAGCACTCTCGGTCGTTGTGCTGCTGGAGAGGTAGATGAGACCGGAGAAGATTCATTTTTACAAAACCACTTACCATATAGCTTTGATTTCCTTTGTTACAAAATGATGAGCTACTGCCAACTGAGGCAAGACCACCAAGGAACAACTTTTGTTGTTCAATTGGAATGAACTTGCTCCC…
Ca3_30837284	Ca3	30837284	TGCTGCTGCTATAGCAGCCATCGCGGCCGCAACTGCAGCCTCGTCAACACCAACCAAGGATGAAAAGATGGCCAAGACAGACATGGCTGTTGCTTCGGCTGCAACGTTAGTTGCAGCGCAGTGTGTGGAGGCTGCTGAAGCAATGGGAGCGGAGCGCGACCACCTTGCTTCTGTGGTCAGCTCAGCTGTGAATGTCCGT[T/C]TCACGATGATATCACTACTCTTACTGCTGCAGCTGCCACAGGTATCACTTTTTGCATTTTATATCACGGTGGCATTATTATTTTTTATATAATAGAGAATTGCAGTTAAATATAACTAATGTTGCCACCAAACCAAGTAATATCACGATTGACATATCAGATAGTATATTGTCTAGTTGCGGAAAGTGAGTGATA…
Ca3_31267675	Ca3	31267675	GGGATGGGCTTCTTCACGGATGCATATGATCTGTTTTGTGTATCACTTGTTACCAAGTTGCTCGGTCGCATATATTACCACGTTGATGGTGCAGCGAAGCCAGGTACACTGCCTCCCAATGTAGCAGCCGCTGTAAATGGTGTGGCTTTTTGTGGAACACTTTCTGGACAACTTTTCTTTGGATGGCTTGGTGATAAGT[G/A]GGTAGGAAAAAAGTCTATGGAATGACCCTCATGATGATGGTAATTTGCTCCATTGGTTCTGGCCTTTCTTTTGGACACAGTCCAAAATCTGTCATGGCAACTCTTTGCTTCTTCCGCTTCTGGCTTGGTTTTGGTATTGGTGGAGACTACCCACTTTCGGCTACCATAATGTCAGAGTATTCTAATAAGAAGACT…
Ca3_31267681	Ca3	31267681	GGCTTCTTCACGGATGCATATGATCTGTTTTGTGTATCACTTGTTACCAAGTTGCTCGGTCGCATATATTACCACGTTGATGGTGCAGCGAAGCCAGGTACACTGCCTCCCAATGTAGCAGCCGCTGTAAATGGTGTGGCTTTTTGTGGAACACTTTCTGGACAACTTTTCTTTGGATGGCTTGGTGATAAGTTAGGTA[A/G]AAAAAAGTCTATGGAATGACCCTCATGATGATGGTAATTTGCTCCATTGGTTCTGGCCTTTCTTTTGGACACAGTCCAAAATCTGTCATGGCAACTCTTTGCTTCTTCCGCTTCTGGCTTGGTTTTGGTATTGGTGGAGACTACCCACTTTCGGCTACCATAATGTCAGAGTATTCTAATAAGAAGACTCGAGGT…
Ca3_31267828	Ca3	31267828	GGAACACTTTCTGGACAACTTTTCTTTGGATGGCTTGGTGATAAGTTAGGTAGGAAAAAAGTCTATGGAATGACCCTCATGATGATGGTAATTTGCTCCATTGGTTCTGGCCTTTCTTTTGGACACAGTCCAAAATCTGTCATGGCAACTCTTTGCTTCTTCCGCTTCTGGCTTGGTTTTGGTATTGGTGGAGACTACC[G/A]CTTTCGGCTACCATAATGTCAGAGTATTCTAATAAGAAGACTCGAGGTGCCTTCATTGCTGCTGTCTTTGCCATGCAGGGTTTTGGAATCTTGGGAGGTGGTGTATTTGCAATCATAGTCTCAATTGCATTCAAGGCCAAGTTTGATTCTCCTCCCTATGAGGTGGATCCAGTTGGTTCAACTGTTCCACAAGCA…
Ca3_31268038	Ca3	31268038	ACCATAATGTCAGAGTATTCTAATAAGAAGACTCGAGGTGCCTTCATTGCTGCTGTCTTTGCCATGCAGGGTTTTGGAATCTTGGGAGGTGGTGTATTTGCAATCATAGTCTCAATTGCATTCAAGGCCAAGTTTGATTCTCCTCCCTATGAGGTGGATCCAGTTGGTTCAACTGTTCCACAAGCAGATTACATTTGGA[A/G]ATAATTGTGATGGTAGGAGCACTCCCAGCTGCATTGACTTACTACTGGCGGATGAAGATGCCCGAAACTGCTCGTTACACCGCTCTAGTTGCTAAGAACACGGCACAGGCTGCAGCAGATATGTCTAAGGTTCTGCAAGTCGAGATCCAAGCTGAACCAAAGACAAATGAGCAGAAAAAGTCTTATGGTTTATTC…
Ca3_31268143	Ca3	31268143	ATAGTCTCAATTGCATTCAAGGCCAAGTTTGATTCTCCTCCCTATGAGGTGGATCCAGTTGGTTCAACTGTTCCACAAGCAGATTACATTTGGAGGATAATTGTGATGGTAGGAGCACTCCCAGCTGCATTGACTTACTACTGGCGGATGAAGATGCCCGAAACTGCTCGTTACACCGCTCTAGTTGCTAAGAACACGG[G/A]CAGGCTGCAGCAGATATGTCTAAGGTTCTGCAAGTCGAGATCCAAGCTGAACCAAAGACAAATGAGCAGAAAAAGTCTTATGGTTTATTCTCAAAGGAATTCCTCAGTCGCCATGGATTACATTTACTTGGTACAGCAAGTACTTGGTTCTTGCTCGATATTGCATTCTATAGCCAAAATTTATTCCAGAAGGAT…
Ca3_31279605	Ca3	31279605	TGCAACTTAGCTTGGGGAAAAAATATATTAGTTGTAATTTGTTTAGTTTACAAGTTGTCTGACTGTTAATAACTTTACATTTTGCAGCTGATGTGCTCTATGATTTAGGCATGGGCTTGGAAGTGCTTTCTCCGTTATGCCCACATCTTTTTCTTGAAATGGCAGGCCTAGGAAATTTTGCAAAGGTTTATATTTTTAT[A/G]GATTCTCTTATAAGTAATTTCCTCTTATGGCATCTGCTGCATTTTAAAGTTTGATTCAGTGGTAATTGTTTATTAAAACCTTCATGATTAAGAACTTTAGCAAGCATCTTATTATAGATTTATAGTGAAGGTACAACTTTTATTCTTAGCTATTAACTTATCTTTATGTTATTATGGAGAGTTAACAGGGGATGG…
Ca3_31279606	Ca3	31279606	GCAACTTAGCTTGGGGAAAAAATATATTAGTTGTAATTTGTTTAGTTTACAAGTTGTCTGACTGTTAATAACTTTACATTTTGCAGCTGATGTGCTCTATGATTTAGGCATGGGCTTGGAAGTGCTTTCTCCGTTATGCCCACATCTTTTTCTTGAAATGGCAGGCCTAGGAAATTTTGCAAAGGTTTATATTTTTATC[A/G]ATTCTCTTATAAGTAATTTCCTCTTATGGCATCTGCTGCATTTTAAAGTTTGATTCAGTGGTAATTGTTTATTAAAACCTTCATGATTAAGAACTTTAGCAAGCATCTTATTATAGATTTATAGTGAAGGTACAACTTTTATTCTTAGCTATTAACTTATCTTTATGTTATTATGGAGAGTTAACAGGGGATGGC…
Ca3_31279616	Ca3	31279616	TTGGGGAAAAAATATATTAGTTGTAATTTGTTTAGTTTACAAGTTGTCTGACTGTTAATAACTTTACATTTTGCAGCTGATGTGCTCTATGATTTAGGCATGGGCTTGGAAGTGCTTTCTCCGTTATGCCCACATCTTTTTCTTGAAATGGCAGGCCTAGGAAATTTTGCAAAGGTTTATATTTTTATCGGATTCTCTT[A/T]AAGTAATTTCCTCTTATGGCATCTGCTGCATTTTAAAGTTTGATTCAGTGGTAATTGTTTATTAAAACCTTCATGATTAAGAACTTTAGCAAGCATCTTATTATAGATTTATAGTGAAGGTACAACTTTTATTCTTAGCTATTAACTTATCTTTATGTTATTATGGAGAGTTAACAGGGGATGGCTCTTGTTGCA…
Ca3_31302060	Ca3	31302060	CATTCTATATCTTTGTTGTCCCACAATTTCAAGTTGCAGATCAATTTTACATACAATGCTTCTGTGATATATAGCTGGGCTTTATATGTGATCTGTTAATTTTCTCAGGGCTCCATAATTGGTTTTTGTTCATCTCTAAGGATTATTCTTTTAGGTTGTTGTTGTTTTTTTGGATGATAATAATTATTTATCTGTTGCT[C/T]TAACAGGAAGCTGCAATCCCCAGAAGCAAGTATGAAGAAGATGTTTACATTAACAACCACACAACTGTTTGGGGTTCATGGTGGAAGGATCACCAATGGGGTTTTAAGTGCTGCAAACAGACAATACGTAACAGCTATTGCACTGGTGCTGCTGGTATTGAGGCCGCCGAGGCTGCAAATGATCTCATGAGAGCT…
Ca3_31321725	Ca3	31321725	CTAGAAGAAACAATGAAACATGCAACCTTCAATTTTCTTATTCGGTAGTATTACTCTTCAAGCTAGATTCCCCGTTCTTCTCTTCAGTGCTATCCACTATTTTGGTTTCAACATGACCATCCCCCTTGGTTGCATTGCCATCCACTTCAAGAGTGTTTGACTTTTTCGGCAGTTTTCGATCAAGACTCTGAGCAGCTTC[G/A]ACTCTTCAGATTCATCACCTTCACATCTTTCATTGGGGTTTTGAACAGCTTCGGCATCATGCTTGGCAGTGTCAGCATTTTGTGTTAGTTGTGCCCCTGAACTTTGAGAAGCTTCCAACTCTTCATACTTAGAAACCAACTGCTGCAGCTCGTCATTGAGATATAAAGCCTCAAAAAGTGTTTCTTCATCATTTG…
Ca3_31321778	Ca3	31321778	CTCTTCAAGCTAGATTCCCCGTTCTTCTCTTCAGTGCTATCCACTATTTTGGTTTCAACATGACCATCCCCCTTGGTTGCATTGCCATCCACTTCAAGAGTGTTTGACTTTTTCGGCAGTTTTCGATCAAGACTCTGAGCAGCTTCCAACTCTTCAGATTCATCACCTTCACATCTTTCATTGGGGTTTTGAACAGCTT[A/G]GCATCATGCTTGGCAGTGTCAGCATTTTGTGTTAGTTGTGCCCCTGAACTTTGAGAAGCTTCCAACTCTTCATACTTAGAAACCAACTGCTGCAGCTCGTCATTGAGATATAAAGCCTCAAAAAGTGTTTCTTCATCATTTGTGGTGCTTTCCACAATCTCCTTAATAACAGAGAGTGATTGCTTGCACTTATCC…
Ca3_31321850	Ca3	31321850	TTGGTTGCATTGCCATCCACTTCAAGAGTGTTTGACTTTTTCGGCAGTTTTCGATCAAGACTCTGAGCAGCTTCCAACTCTTCAGATTCATCACCTTCACATCTTTCATTGGGGTTTTGAACAGCTTCGGCATCATGCTTGGCAGTGTCAGCATTTTGTGTTAGTTGTGCCCCTGAACTTTGAGAAGCTTCCAACTCTT[G/A]TACTTAGAAACCAACTGCTGCAGCTCGTCATTGAGATATAAAGCCTCAAAAAGTGTTTCTTCATCATTTGTGGTGCTTTCCACAATCTCCTTAATAACAGAGAGTGATTGCTTGCACTTATCCAGCAGACTCAAAGTTATATCTTCCTGGAACCAAACAAAATCATTGTACATTCTATCAGCAAAAAAATTATTC…
Ca3_31341335	Ca3	31341335	ATTCAAGAATTTATAAACACATGTAACATTGAAAACAGCTGCAACTTCATGAATAACAACAACAGTATAAGCAGTACAACAAGCTTAACAACAACAGCAAGTGGAAGTTCTTCATCATCAGCTGTTTCAACCATCACCACCAACACACCAAACAGTAGCAGCCGCTATGAGAATCAGAAACGCCGTGATTGGAACACTT[T/C]GGTCAGTATCTTAAGAATCATCGACCTCCTCTTTCGCTCTCGCGGTGCAGCGGTGCACATGTTCTTGAATTTCTCAGGTAAATATGTAAATATAATCAACATGCACCCTCTCTTTCTTTTTATTTCTATCTCTAACACTACATATCAAGGTTTTAAATAGCACTTCCAATTGCATCGCAATTCTTAATATTAGTT…
Ca3_31431216	Ca3	31431216	GATTAATAAAGCTTTTGGAAAAACATTGAAATTTCCTCTGGATCTTGAGCTCGATACTTTGAATTTGTTTGGATGTTGACTGGCCTGATCTTTAGTTGGATCTGGTCATATGATGTCATAGAGGCTTAGAAGCCAGGCCAGGTCAATGCAGCACTGACACCTCAGATGGAAAGTGTCAGGTGTCCGACTCTGATACTAC[T/C]TGGCACATGTGGTTACATTCAATTAATTCTATTTTCTTAATTTATTATTGGTGTTTATGTGTCAGTGTTATGTTTGACGTCTGTGTAAGTGTTTCACAGGACACAGCTGAATGCTTGTCCTATAATAGTTGTGCCTTTGAATGCGAATACTTATACAAATACAAGCCTAGCTGCACGTTTCTCTTGTTTGTTAGA…
Ca3_31478882	Ca3	31478882	GTTGCCATTGTCGGTTCTGGCAGTGGCGGAGGAGTTGCAGCCGCAATTCTTGCAAACTCAGGTCACAAAGTGATCGTCCTAGAGAAAGGAGAGTATTTTGTTTCACACGATTATTCTTCACTTGAAAGTTCATCGATGAAAGAGCTATACGAATCAGGAGGAATGATGCCAACTGTTGACGGCAAAACGATGATCTTGG[T/C]GGCTCAACAGTAGGTGGAGGTTCATCTATAAACTGGGCTGCTTGTGTAAGAACACCTGATTCCGTTACGAAAGAATGGTCCAAAAAATATAAACTATCACTTTTCGCAACCTCTGATTATCGATCTGCTATGGACTCAGTATGCAGAAGGATCGGTGTGACGGAGAAATGCAATAAGGAGAGCTTTCAAAACCAA…
Ca3_31516662	Ca3	31516662	TAAGACCTCTCTTTGGGCTCAAACTCATCAAATTGGTCTGCTCCCATTGTAGAAATATTGGGCTTGGTTCCCCCTGTGCCTACCGCAATGATATACAAGGCAAGGAAGAAAACACCCTTTTGCAATGGTGATGCTCTTGGGCAATTATGGTCTGCGACACCTTGTGCACATTGTGGTGGCCTCAAAGATGGCAGCGAAA[T/G]GCTAGAGTCAACAAACACATTCCCTGTGGTCATAGAAATCATGGGTTGTTCGTTTATAATCACATGAGATAGGTAACAGACTAAATCACAATTTTGTAAAGCCTGAATGCAGCAATTAATAATATAGAGAAGAAAAAAATGTGTTGGAAATCCATGTGTGAGATAAAATCTGACAGTGGGAAGAAATTAGCAAAT…
Ca3_31516766	Ca3	31516766	GAAGAAAACACCCTTTTGCAATGGTGATGCTCTTGGGCAATTATGGTCTGCGACACCTTGTGCACATTGTGGTGGCCTCAAAGATGGCAGCGAAACGGCTAGAGTCAACAAACACATTCCCTGTGGTCATAGAAATCATGGGTTGTTCGTTTATAATCACATGAGATAGGTAACAGACTAAATCACAATTTTGTAAAGC[C/T]GAATGCAGCAATTAATAATATAGAGAAGAAAAAAATGTGTTGGAAATCCATGTGTGAGATAAAATCTGACAGTGGGAAGAAATTAGCAAATTCAAGACAGCATAAGAGAATGTCTGCATGCATTAGATACTTGAAACATTTTGGGTCAAGATGTGTTTTTAAGTCTGTTGTGGTGACAACAAGTTAGTGTGGATC…
Ca3_31517136	Ca3	31517136	GTGGTGACAACAAGTTAGTGTGGATCATTATCCATGTTGTCTAGCAAACTAACCAGACTGATTTATTTGCCAAGTTTAAGGCTTGAGTATGATCTATTTTAGAGATAATTTGAAAGGGTTAGGGATATTTTAGGGTAATAGTGAGTTGGTGATAAAAGAGAGTTGTGATGTGGGAGGAGAAAGGTAAATCTTGGGGAAT[A/G]TATTATATTTATGGTAAAAATTAAATATGTATATGCGACAACTCCATATATCACTACAGTCACAATGGCTGCATTTGCAGTTGCTGCAACCACAATCACATTTGTGATTGCAACTTCTATTTGAAACTATGGGCTTAGCTTATTTAGCAAATAGGCTTAGGTTAGATTAAAAAAGTCCTAATACAAGTCAAATCA…
Ca3_31517201	Ca3	31517201	TTTGCCAAGTTTAAGGCTTGAGTATGATCTATTTTAGAGATAATTTGAAAGGGTTAGGGATATTTTAGGGTAATAGTGAGTTGGTGATAAAAGAGAGTTGTGATGTGGGAGGAGAAAGGTAAATCTTGGGGAATTGTATTATATTTATGGTAAAAATTAAATATGTATATGCGACAACTCCATATATCACTACAGTCAC[G/A]TGGCTGCATTTGCAGTTGCTGCAACCACAATCACATTTGTGATTGCAACTTCTATTTGAAACTATGGGCTTAGCTTATTTAGCAAATAGGCTTAGGTTAGATTAAAAAAGTCCTAATACAAGTCAAATCAAACACCCCATTGATTGCATTACCATGACCAATTCCCTTACTTGAGGGAGAAAATGTTTGAAATCC…
Ca3_31520119	Ca3	31520119	TTTATGCTAGTTCTTAATAGGTATAGACATCGGGAACTTATAGAACCTAAACTTCATTGTGCATTCAACAACAAAAAATTTATGATATGTTTCCTCTTTTTATCTATGTTAATTGGTTATTTGCTTCGTTACATCAAGTCTCTGTTGAAGTCCTTGGTGTGCAGCCATATCTTTCTAGTCTAACCAGATTTTTTTGTTC[T/C]TCTCAACCCTTCTAATTTAGCAAACTGAACAATTTAAAGTTGATCAGTTTACTTGGTTTCTTTTATAATTTTATGATTGTACTCGGCTGAAGACTCTGAACAATAATTACTTTTTGTTACGAAATCCAGTAGTTGGTGCTGCACATCATATTACATTTATACATCCCCATGGTCAGTTTGATGTTCCTGTCGTTT…
Ca3_31520190	Ca3	31520190	CAAAAAATTTATGATATGTTTCCTCTTTTTATCTATGTTAATTGGTTATTTGCTTCGTTACATCAAGTCTCTGTTGAAGTCCTTGGTGTGCAGCCATATCTTTCTAGTCTAACCAGATTTTTTTGTTCCCTCTCAACCCTTCTAATTTAGCAAACTGAACAATTTAAAGTTGATCAGTTTACTTGGTTTCTTTTATAAT[C/T]TATGATTGTACTCGGCTGAAGACTCTGAACAATAATTACTTTTTGTTACGAAATCCAGTAGTTGGTGCTGCACATCATATTACATTTATACATCCCCATGGTCAGTTTGATGTTCCTGTCGTTTCACAGGCTAATTCATGACTCTCTTCCAATACATCGACGAAATATCTTAAAAGCTGGAATTAATAGGCATTA…
Ca3_31520198	Ca3	31520198	TTATGATATGTTTCCTCTTTTTATCTATGTTAATTGGTTATTTGCTTCGTTACATCAAGTCTCTGTTGAAGTCCTTGGTGTGCAGCCATATCTTTCTAGTCTAACCAGATTTTTTTGTTCCCTCTCAACCCTTCTAATTTAGCAAACTGAACAATTTAAAGTTGATCAGTTTACTTGGTTTCTTTTATAATTTTATGAT[A/G]TACTCGGCTGAAGACTCTGAACAATAATTACTTTTTGTTACGAAATCCAGTAGTTGGTGCTGCACATCATATTACATTTATACATCCCCATGGTCAGTTTGATGTTCCTGTCGTTTCACAGGCTAATTCATGACTCTCTTCCAATACATCGACGAAATATCTTAAAAGCTGGAATTAATAGGCATTAACTATTAT…
Ca3_31520225	Ca3	31520225	TGTTAATTGGTTATTTGCTTCGTTACATCAAGTCTCTGTTGAAGTCCTTGGTGTGCAGCCATATCTTTCTAGTCTAACCAGATTTTTTTGTTCCCTCTCAACCCTTCTAATTTAGCAAACTGAACAATTTAAAGTTGATCAGTTTACTTGGTTTCTTTTATAATTTTATGATTGTACTCGGCTGAAGACTCTGAACAAT[T/A]TTACTTTTTGTTACGAAATCCAGTAGTTGGTGCTGCACATCATATTACATTTATACATCCCCATGGTCAGTTTGATGTTCCTGTCGTTTCACAGGCTAATTCATGACTCTCTTCCAATACATCGACGAAATATCTTAAAAGCTGGAATTAATAGGCATTAACTATTATGGTTTTGTTTGCTTCATTAACCTTCAT…
Ca3_31521142	Ca3	31521142	GAGGTTTGTGTTTCAGATGCGACCAATAGACCACTTGTTCTGCAGGTTCGTTACTAGGTCTTCTTTATGTTGTAAACTTGTAGTATTATATCTGTAGGTGATTTTATTACATGAATTCCTTCGTCGATGAAATTTTTTTTAAAGAGGGATTATTTTCCTTTTCCCTTGGCAGCGTCTACTTGGATAGTACAGCAGGTGG[C/T]CTCAATGTGACGTCTGTAACACTAGGAATGCTCAAATAGGTAACTCCGAACTGACTATTAAGATTCTCATTTTGTTGCTTTAGTTTCGTGTTTTAGGAACAAGTGCTGACTGCTGCTTTTATTTACTTTTATTTACTTTTATTTTCTCTGTAATTATCATAAAAGTTTACGGTAGTAAAATGATAAAAGATAACG…
Ca3_31521155	Ca3	31521155	CAGATGCGACCAATAGACCACTTGTTCTGCAGGTTCGTTACTAGGTCTTCTTTATGTTGTAAACTTGTAGTATTATATCTGTAGGTGATTTTATTACATGAATTCCTTCGTCGATGAAATTTTTTTTAAAGAGGGATTATTTTCCTTTTCCCTTGGCAGCGTCTACTTGGATAGTACAGCAGGTGGCTCTCAATGTGAC[A/T]CTGTAACACTAGGAATGCTCAAATAGGTAACTCCGAACTGACTATTAAGATTCTCATTTTGTTGCTTTAGTTTCGTGTTTTAGGAACAAGTGCTGACTGCTGCTTTTATTTACTTTTATTTACTTTTATTTTCTCTGTAATTATCATAAAAGTTTACGGTAGTAAAATGATAAAAGATAACGCAATTGTCTCAGA…
Ca3_31537963	Ca3	31537963	AGAGGTAATATGATACACAACAATGTCATGCACTTCATCAGTGTCTATTGCCATCCTCCTTTCCCTGAGAACCATCTTATTGTCATATTTGTCACTATTCTATTTGATGAAACTATTTTCGTGGTTTTCATGGGGAACCTTTTGTAGGCTACTGGGCCAATGCTGCATTATGCATATGGGATTTCAGTTACCGGAGATG[A/T]GCAATGCAACCAAATGTCATACATGTGCACAGAGTTTGCATTGACTGGTATGCAAACCTGATATCTTGTATATTCATGTACTTGATGTATGTTTTTGGTTGAATCGTTAGAAAAACAGATGTATCCTGATTGATCACGGATTGTTCCCATATCTCTTAATATGCATTAGTTAAATATTTTTGTTCTCTTATAGTT…
Ca3_31538038	Ca3	31538038	CTTATTGTCATATTTGTCACTATTCTATTTGATGAAACTATTTTCGTGGTTTTCATGGGGAACCTTTTGTAGGCTACTGGGCCAATGCTGCATTATGCATATGGGATTTCAGTTACCGGAGATGCTGCAATGCAACCAAATGTCATACATGTGCACAGAGTTTGCATTGACTGGTATGCAAACCTGATATCTTGTATAT[T/C]ATGTACTTGATGTATGTTTTTGGTTGAATCGTTAGAAAAACAGATGTATCCTGATTGATCACGGATTGTTCCCATATCTCTTAATATGCATTAGTTAAATATTTTTGTTCTCTTATAGTTCTGTAAGTATTTAACTGATCCATGTGGTATTAACTTTGGGAACCCAGGGCACCACAAGTGTATTTTGTCGGCGAA…
Ca3_31618829	Ca3	31618829	ACTTTGGTTTGTAATTTAGTGATCATATATTCTAAGCCACTTCTGCAGCTTTATTTTTCTTCATTATAAGTCACAAACATGTGTCTGTTTAACCAAATTATGATTTTGCCCTATTCATTTAACTCACTTTTAGCAGCTGCCTTGTCTGCTGAAGAAGATCGACTGTGGAATATTGTAACAGCTAATTCTTCAGATTTTA[C/T]GCTTGGACGTCTTTGATTGAAGAGACAGAGAAGGTGGCTGAGGTATGCTATGTTGACCTAGTTTTTAAGACTTGATTTACGTGTTGGGGATGTGTTAATGTTTACTTGTTTCAGCTTTAACCCTGACTGGAATATTTGGACATGTCTCTAATGTCTTTGTCACCTTCAAAGTTCTATACTGCACTATCTTGTTTG…
Ca3_31630195	Ca3	31630195	AGGGTTATTTTGTACTCAATGATATATTTCAATTCGTTGACGATGATGTAGTGCATCCAAATTTTGTACCTGCGGCATCTGAAAAGATTGACTTGCAGCCACATGTATCTGCTTTGTTTCCTGAGCCATCAGATACAGTGATTCCAGGTATATGGAATCCAGAATCACGATTTGAGTACATTTGTTTTTGACTAGTTTA[C/T]TGGTAATATTTCTGCTGCAATCTGTTATGCAAACCGACACATTTAGTTAGAAGATTAATGGTCTCTGCATTCAGTAACATCCTATTTAGTACATGTTACTTTTAAATAGTCTGGCATAGCAGATTTGGTTTCATGGTGATGTTGGTTACCTATAAATAATTAAGTGTATTTGTATTTTTTCCACCGAGGAAATAG…
Ca3_31631534	Ca3	31631534	AAAAAAGATTTTACATTACTTTTGGCGTTGTCTTAATTCAATTATGTTTTAATGAGTTTGTAGTTACGCGTCTCTAAAGGCGAAACAGTGTTGTCAGCTGCTCCCCAACATGCCCCAAAGCATTCTTTTAAAAGTGCTCCTCCATCAGAGCTTAATCATGTGGCGCAGCCTGCTGTTCAGCAATCAGTCGCACAGCCTG[G/A]TTTCAGCAGTCAACCCCAGCATCCGCGTATGTTTCTGAGTCTGGGGGAGAAGCAGCAGAAGAAGGCTACAGATTTGAAGAAGGTTCAGTTGTTTTCCTTACCTGAAGTTATATTGGTGTACTTAGTATCTTTATAATTATTAGTACTTACATTGATGATATGTGGGGAAATTTTCATTCAATCATTCGATCATCC…
Ca3_31631561	Ca3	31631561	TTGTCTTAATTCAATTATGTTTTAATGAGTTTGTAGTTACGCGTCTCTAAAGGCGAAACAGTGTTGTCAGCTGCTCCCCAACATGCCCCAAAGCATTCTTTTAAAAGTGCTCCTCCATCAGAGCTTAATCATGTGGCGCAGCCTGCTGTTCAGCAATCAGTCGCACAGCCTGCATTTCAGCAGTCAACCCCAGCATCCG[A/G]TATGTTTCTGAGTCTGGGGGAGAAGCAGCAGAAGAAGGCTACAGATTTGAAGAAGGTTCAGTTGTTTTCCTTACCTGAAGTTATATTGGTGTACTTAGTATCTTTATAATTATTAGTACTTACATTGATGATATGTGGGGAAATTTTCATTCAATCATTCGATCATCCTTTTAAGCGAGTTCTCAATTGCTGCAT…
Ca3_33715215	Ca3	33715215	GATACATAAGCACTCTAGATAACTCATAGCTTATATGAATATAATTTGACTTTATTTTTTCTTTTGTTGCATAAATAACTTATAAATAAACACTTATATGATAAGCGCTTATGCTATAAGTGCTCAATTAAGTTGTTTACAAACAAAACATTATGCAGCTTATTTGCACTACTATTGCTTCTTCAACATTTTAATGGTG[G/T]AGATACAGTTGTTGACCTGTCTGCATTTTTTCTCAGTAATAAAACTTTTTCATTGTTAACAGGCTGGCAGGTGCAGCGCTCTTAGCCCCAGTCGTTAACTACTGGTGGCCTGATCTTCCTGCAAATTTAACTGCCGACGCCTTTAACGAAATGAAATTACAAGACCAATGGGCACTTCGTGTTGCTCACTATACG…
Ca3_34496982	Ca3	34496982	GGCCTACCTCCGATACGAACCGGCGGCGTCTTTCGGCGTAATAGCATCAGTTGATTCCAACGTTACATACGACAGCAGCGGCAAACACCTACTCTCTCCGGCTCTCGAGAAAATCGGCGTTTGGAACGTGCGGCAAGGCATCTGCACTAAAACCCTAACTCCTACCGTTCCTTGTCGCGGTCCTTCTCTCGCCGTCACT[G/C]CATCGCTGCCTCTCCTTCTGTATTGGTAATAACTAATGAATCTCTATTGTGCGCGCGTGAGTTAAGCAAAGTGTATATTGAATTATTAGAGAATTATAGTTGTTTCCTGAAGAAGTACAATAATGCTTAAAACTAGTATAACTAACTAATTAGTCTAATTAACAACTGACTAGTTTAACTAATTAGTTTGTCTAA…
Ca3_36447274	Ca3	36447274	AGTTCGTCATTAAGGTCATTAGGGTTTCAAGTCCAAGTAATTTAAGTACGGTCCCCAGTGGACCACATGAAGTATAAGGGTGATCTACCTTTTTCCATCGAAACAACCCTAGCTAGAAAGAACTAGCGCAGCCATTCATTAATGCATTGAAATAAATCTCAATTATACAGTATTCCTACTGTTAAGTCAACACAGCAAA[G/A]GGACACCAACGTCTCCACTTAAACTACCACTGAATGGTACAAAGGAGGAAAAATTCACTCAGACAATTTTTTATAAGCATCATTAAATCTTCTTGCACTGCAAGGTTATTATGTGCTTGGAACAGCTTCTTTACTCTCTGTAGCTGCCTCACCAGCACCATCGCTCTTGCCAGCAGCATCTTGCTCACCAGGCTT…
Ca3_36447364	Ca3	36447364	TTTTCCATCGAAACAACCCTAGCTAGAAAGAACTAGCGCAGCCATTCATTAATGCATTGAAATAAATCTCAATTATACAGTATTCCTACTGTTAAGTCAACACAGCAAAGGGGACACCAACGTCTCCACTTAAACTACCACTGAATGGTACAAAGGAGGAAAAATTCACTCAGACAATTTTTTATAAGCATCATTAAAT[T/A]TCTTGCACTGCAAGGTTATTATGTGCTTGGAACAGCTTCTTTACTCTCTGTAGCTGCCTCACCAGCACCATCGCTCTTGCCAGCAGCATCTTGCTCACCAGGCTTCGACACTTCTTGCTCTATACAATTGCCAAACATAACAATTAGCAGGCAAATTTACCCGTTGATTAGGAATACTATTTTCCAAAAAAATAC…
Ca3_36447520	Ca3	36447520	AGGAAAAATTCACTCAGACAATTTTTTATAAGCATCATTAAATCTTCTTGCACTGCAAGGTTATTATGTGCTTGGAACAGCTTCTTTACTCTCTGTAGCTGCCTCACCAGCACCATCGCTCTTGCCAGCAGCATCTTGCTCACCAGGCTTCGACACTTCTTGCTCTATACAATTGCCAAACATAACAATTAGCAGGCAA[T/A]TTACCCGTTGATTAGGAATACTATTTTCCAAAAAAATACCAAAATCTTGATGATACTGTACAGCTGCAGCATGTCATTCTAAACCACATATTCATCACGGGCAATTATATTCAAAAACAGAATTCTAAACACACAGAAAAGCTATATAACACAAATAGGAAGTCAAGCAATGAGAAAATAGAAACTACAACAATA…
Ca3_36447525	Ca3	36447525	AAATTCACTCAGACAATTTTTTATAAGCATCATTAAATCTTCTTGCACTGCAAGGTTATTATGTGCTTGGAACAGCTTCTTTACTCTCTGTAGCTGCCTCACCAGCACCATCGCTCTTGCCAGCAGCATCTTGCTCACCAGGCTTCGACACTTCTTGCTCTATACAATTGCCAAACATAACAATTAGCAGGCAAATTTA[C/T]CGTTGATTAGGAATACTATTTTCCAAAAAAATACCAAAATCTTGATGATACTGTACAGCTGCAGCATGTCATTCTAAACCACATATTCATCACGGGCAATTATATTCAAAAACAGAATTCTAAACACACAGAAAAGCTATATAACACAAATAGGAAGTCAAGCAATGAGAAAATAGAAACTACAACAATAACCAA…
Ca4_1385179	Ca4	1385179	TGCACTAGTTTGCTTTCTATATCTCAATTTATCATGAGCAGCCATTACCAGAAAACCTGTCTGCAGGACAATGGCAGAAATCCTTATTTCAGTGTAGCTTTTTCTGGCTAATCTTCTGCGCGTATATGCTTGAATTTTGATTGCAGCTACTTCCCTCTTCATGTGGTAGTATTTTCTCCGTGCCAGATCTCCTAAAAAT[C/A]CAAAAATCAAGTAATTCAGGAAATATATTGATTGGATAAATGATTGTGGAATTCTGTATGTAGAACTTCTTAAGTCTATGCTTCAGTGTCCCATTGAAGCTGTCAAGAGAAAGAAATGAAGAAGCTGTGCCAAAAAAGAAATGTCAGGCGAACTAAACTATAAAAGTCCTCATAGTTTAATCATTTCATTGACCC…
Ca4_3171317	Ca4	3171317	TTACATCAATCGAGATGCTCCAAAGCATTCAGCAAATGACATCAAGGCAGGTATATAGTCGATGTCAAAACCAGCAGCAACAGCGCGTGCAAATGCCATGCCTTGCTCTTTCTGCAGCACTGATTTGCGCGTCTCTAGGACTTTCAAAAGCTGAACTCTGAGAAAATGTGGTATTATTGAATATAAAACATGAACAATC[G/A]TTTCACATGCTGAAAAGAAGTTTTATGAATAATGAACAAAATAAGAAAAGAGCAGCATATTTATCTTATCATATTAATGTGCAATTGTGCGAAACAAGCAACTCTGTCCATCAGAGCTTTAGTAATTTATAAGAGCGCAGAAAAAATTGCCCCAATATCTTAAAGCTATGATGGATGCATTTGAAAATAATCTCC…
Ca4_3990334	Ca4	3990334	CTTACTAATTACATGCATAATACATATTTAAATTAAAGTATCTAGTAATCTTCAGGAGCCAAAGGTTGATGATGTGGATGTGGATGTGGATTAGGATTAGGAGCCACAGTTGGAAGTATAACATATTCATATAAAAGTGCTGCAATTGCAGCCCCAAGTAATGGACCGACCCAATAGATCCAATGGAAATGCCATCTCC[A/G]CCCACTAAAGCAGGCCCAAAAGCCCGAGCAGGGTTCATGCATGCTCCATCAAACGGGCCACCAGCTAGAATGTTTGCCCCAACAACAAGTCCAATTGCTAAGGGAGCAATAGTTCCAACGGTTCCTCTTTTGGGATCAATGGCTGTGGCATAAACAGTGTACATCAAACCAAATGTCATCGCAATCTCAAGTATG…
Ca4_4027829	Ca4	4027829	AATTTTTATTCCCACAGCCATACGGACCGGTACTTGGAAGTTGGAATACATTCCATTAATTAATATGCTCGATATTCAAAAATTCAAAACGAAAAACATATTTATTTGTTAATATGGGTGAGAAGATGAATCATTATTATTAAAAAATAAAAAATAAAAGTAATAAGAGCAGCATGTTGGCTTCTGTATTAAGTAAAAA[T/A]ATCATAAAGATGGAAAAAGTAATCCAACTGTTCACATAGTAGACCGTCCCCCACTCACATCTTACAAGCCTCTCAAAAACATTCCCTTTTTCTTCTTCTTCTACAAAGCTGCATCATCACACACACACTCTCTCTCTCTCTCTCTACTTATTTCAACTGCATCCTTTTATCATCATCATCTTCTTCTTCTCTTCA…
Ca4_4097935	Ca4	4097935	ATATGCGCTTAAGGGAGGAGCAAGATGCTGCATACAGGGCTGCACTTGAAGCTGATCAAGTATGCTTTTTGTAGTGGTTACTTGTTATGTCAATTTTCAGTGGTCTCTACTTCATGATTTGTGTTTTTCCTTGTTCTCAACTTCTTCCCTTGCTTAGGCCTTTATTTGGAAAATCTTGGCACTGTTATTGTCATAGTGG[T/C]TAATACTGTGTGTATGTCCAGGCTAGGGAAAGGCAGAGAAGAGAAGAAGAAGAACGCCTCGCAAGGGAAGCTGCCGAAGCTGAGAGAAAGCGCAAGGAAGAAGAGGAGGCTCGTGAAAGGGCAGCACAGGAAGCTGCAGAGAAACAAGCAGCATTAGCAAAATTACGTCAAGAGAAAGCTCAGTCTCTTGGTGAA…
Ca4_4097989	Ca4	4097989	ATCAAGTATGCTTTTTGTAGTGGTTACTTGTTATGTCAATTTTCAGTGGTCTCTACTTCATGATTTGTGTTTTTCCTTGTTCTCAACTTCTTCCCTTGCTTAGGCCTTTATTTGGAAAATCTTGGCACTGTTATTGTCATAGTGGACTAATACTGTGTGTATGTCCAGGCTAGGGAAAGGCAGAGAAGAGAAGAAGAAG[G/A]CGCCTCGCAAGGGAAGCTGCCGAAGCTGAGAGAAAGCGCAAGGAAGAAGAGGAGGCTCGTGAAAGGGCAGCACAGGAAGCTGCAGAGAAACAAGCAGCATTAGCAAAATTACGTCAAGAGAAAGCTCAGTCTCTTGGTGAAGAACCTGAAAAAGGACCTAATGTTACACAGGTAAAGTATATAAAGATATGGCCG…
Ca4_4148250	Ca4	4148250	TGAAGTACCAATGCCCAGTTGTACAGTGCATCATAATCTTCAGGGTTCCTCTCAATAGCAGCAGCATACCTAGAAAATCCAAGTAAGAAAATTGTAAGTTTGAATGAAGATTTCCGTCCCTGAGAAGCACAGGCAAAACAGCAATGCCCGCAATGATAGGGTTCCTAATATTTGGGAAAGATTACAAAACAGATTGCAG[G/A]TTGCAAGAATTGATTGCAGTACCTCCTGGCAGCAAATGTAAGAATCCGTTGTCGGGACCGTCCCTCCTCATCAACACCAACAACGCTATTTATCAATTCCATAGCGGCATTGTTCTGGTCGGTGTGCTGTTGCTGTGGACTATCTTGGCTGTGAAATAGTACAATGTAAATATCTATGAAGCACTTAACATAGAC…
Ca4_4452018	Ca4	4452018	TCAAGCCGAAAAAGCAGCACAAAATCAAGGAATGAAACAATCAGTAAAGATTCAGCAGATGGAAGTGCATCTTCTAGTGGAAAAAGCAGTAGCAAAAAATGGCAAAGCTTTGTTGGTAATTTAAGCCAAAAGAAAAGCAGCAAAAAATCTTCTGTCAAAGAGTTAAGCCAAAAGAGCAGCAAAAAAAAATCAATCAAAG[A/T]GTAAGCAAGAAAAGCAGTAGAAAAACTTCTATCAGAGAGTTAAGCAATAAGGTTAGTGGAAAATCTTCTGCTCGAGTTTCGAGCCGCAAGGAATCTGAAGATGGAAGCATGATTTCGTCTCAAAGAAGTGCCTCATCAAGCCATTATACTAGCAGTGGTATGTCGGAGCGTAGCAGCAGCCGAGGAAGTGGGAGT…
Ca4_4452380	Ca4	4452380	GTCGGAGCGTAGCAGCAGCCGAGGAAGTGGGAGTGTTCACTCAGACATTAATGGTAGCAAAAGGACAAGCATGCGATTAGGCATGGAATCTGATGAGGGAAGCGATCGTCCTTTCGACCGCATGAGCAGCAGTGGATCGGATCGGTGAAGAGGGGAGTGTAAAGTGTTCCCTTTGTGATGAAATTATCAAGCTTTGGTT[G/C]CACATGCAATGTTGAAGAATAGGCATGCACATACTTTGACATGGGGCTTTGTATTTTGCTGCATCATGCAGCAGAAGCTTATAGAAACTCAAACTTGAAAAATCAAGCATCCTTAAAATGTATTGTTTTGTTTAGTAGGCTTCATATGTACTATTCATATCAACCTTTGGTTCAAGGACTAGAGTGAAAACAATT…
Ca4_4454305	Ca4	4454305	ACAGATGTGATCAAGTCCTCGTGCAGTTCTGGATCGACACAATCAACACCAGGCGATAACGGAATGAGCAATTTTTGAATCACCTCTGAGTCACCAAAGAGTGTTCGAAACGATGGCATTCGGTTCGCTAACATACGAATCTCTCTCGCGGCTTCTTTTTGATCCAATGTAGATAATGAAAGTTTGTGAAGCAGCAAAC[A/C]AGACGATATTTGTGTGCTTCTGTTACTTGTCCATTTTCAATGTCCCCAACAGGCATTGGTAGCTCAATTCCTTGGTCCTTACACCACCTTGAGATCATGTCATAGACTAAATAATTAGGAGAAAGAATGGAGTGAGAGAGGACATGTTGAGTTTGAGGACAAATTTTGTGGACTTCATTCAGCCATCTCTGAATG…
Ca4_4454464	Ca4	4454464	TGATCCAATGTAGATAATGAAAGTTTGTGAAGCAGCAAACGCAGACGATATTTGTGTGCTTCTGTTACTTGTCCATTTTCAATGTCCCCAACAGGCATTGGTAGCTCAATTCCTTGGTCCTTACACCACCTTGAGATCATGTCATAGACTAAATAATTAGGAGAAAGAATGGAGTGAGAGAGGACATGTTGAGTTTGAG[G/A]CAAATTTTGTGGACTTCATTCAGCCATCTCTGAATGAATGGTCTATCATAAGTCTGCAGCATCAATAATCAATACACTAATTAATAAATATAGCAATCATGAGGCATTAATAGATTTGAACACACACATTGACCTTATTTGAATACAATGATCCATCAAAAGCAAGGAAATTAGAATAGCTCTGTTCTTTATGTT…
Ca4_4468394	Ca4	4468394	ATAAGTCTGCTAAAGAACTCCGTCTAATGTGTTCATTCTTCATTGCAACATCTGTGAAGATAATTTGATCGGGCTGTACCCCTTGTGCAACAGCATCTGAGAGCAGTTCAATAATTATAAATGAAGCCCACAAAAAAACTAACGCAGCAAATACAAATAGGAAAATAACACTTCCCAACAGTTTAACCACAGGTAATGC[T/C]GCCGGCGAGAATCACTAAAAAAGACTGGCCATTGCACACACATGTACATTTATGCATGATGTGTATAAGCATTATGGAAAGAACGATACTTACATGCCCTCAGCCTCATTTCGCCTGCTGCAGGAAATTTCAGGAGCCAAAGTGCGCTGTTGGGTACACGTTTAAGTATATTACACCTAACACAAACATAGGCAG…
Ca4_4535728	Ca4	4535728	CCGCCAAGGAGGCCGTTACACACGTCAATCACGTTCCAATGTCCAGCCAATAACCGTTTACTAAAAAGAGTTGTGAGAGCAGCAGTGCATCCAGCCAATGTAGTTGTGACAGCTGTCCTTCCAATAGCACTCCATTGACCATAATAATCCCCTCTCTTACCATTTCCATAGCCTTTCACTATTGTTAAAAACGAACCGG[G/A]TTGAACCCGTACCAACCGAACCATAATAAAAATGAACCCAACACAACCAATGACGCGCTGTGTCCTTTTAATGCAACAGACCTCCCCGACCGGTCGAACCGGCCGATTCTTGGACCTTCAATAAAAGCCCCCCATAAACCTGCTATACCACCAACCATGTGAACCACACCTGAACCGGCGAAATCGATGACGCCG…
Ca4_4536286	Ca4	4536286	CCGGCTGCCGCGATGGCGAAAGCCCACTGGTAGAGGAAGAAACTATAGTCTCTGGACGGTTCAGGGTAATCCCTGAGACCGAAAAAGTGGCGGCCGATGAAGCCGTTGGAGGGTGCACCAAAGGCGAAAGCGAAGCCGAAGAGATAGTAGGAGAGTCCACCGGCGGCAGCATCAAGGACGTTGGTGAGCATGATGTTCA[C/G]GTGTTTTTGGCTCGAACGGAGCCAGCGCAGAGCATGGCGAAGCCGAGCTGCATGGCGAAGACTAAATAAGCTGAGAAAAGAAGGTACGTGTTGTTCACTGCATAGGTGGTGTCGCTGAGTTTATTTGAAATGGCATTGAATTGGGAGCAGAGGTAGTTAGCTGCGGCGGTTGCGTTTGCTGTGGCGGTGATGAAT…
Ca4_4536310	Ca4	4536310	CACTGGTAGAGGAAGAAACTATAGTCTCTGGACGGTTCAGGGTAATCCCTGAGACCGAAAAAGTGGCGGCCGATGAAGCCGTTGGAGGGTGCACCAAAGGCGAAAGCGAAGCCGAAGAGATAGTAGGAGAGTCCACCGGCGGCAGCATCAAGGACGTTGGTGAGCATGATGTTCATGGTGTTTTTGGCTCGAACGGAGC[G/A]GCGCAGAGCATGGCGAAGCCGAGCTGCATGGCGAAGACTAAATAAGCTGAGAAAAGAAGGTACGTGTTGTTCACTGCATAGGTGGTGTCGCTGAGTTTATTTGAAATGGCATTGAATTGGGAGCAGAGGTAGTTAGCTGCGGCGGTTGCGTTTGCTGTGGCGGTGATGAATGGAGCGAGGTCGGTGGGTGAGCAA…
Ca4_4578674	Ca4	4578674	GAGATAAGGAAAACTAAAGGGGTGAAGATTTTGAGGCCAGAATCTAAACTAGGAGCTGGAAGTAGTGGTGGCGGCAGTGGCAAGGAGTTGGGTGCTGTTGCAGCTATTCGTATGCCGATGCTTCATGTTTCAAATTTCAAAGGAGGGACGCCGGAGTTGGTTGATACGTGTTATGCTATACTGGTTTTGGTTCTTCCAA[C/T]TCGAACTCTAGGGTTTGGACCAAGCAAGAGATGGAGATAGTTGAGGTGGTTGCTGATCAGGTAGCTGTAGCGCTTTCTCATGCATCGGTTCTTGAAGAGTCTCATTTAATGAGACAGAAACTGGAAGAGCAGAACCGAGCGTTGCAGCAGTCTCAGAAGAACGCAATGATGGCCAGCCAGGCTAGGAAGTCATTC…
Ca4_4578836	Ca4	4578836	GATACGTGTTATGCTATACTGGTTTTGGTTCTTCCAAGTTCGAACTCTAGGGTTTGGACCAAGCAAGAGATGGAGATAGTTGAGGTGGTTGCTGATCAGGTAGCTGTAGCGCTTTCTCATGCATCGGTTCTTGAAGAGTCTCATTTAATGAGACAGAAACTGGAAGAGCAGAACCGAGCGTTGCAGCAGTCTCAGAAGA[T/C]GCAATGATGGCCAGCCAGGCTAGGAAGTCATTCCAGACTGTGATGAGCCATGGACTGAGGAGGCCTATGCATTCGGTTGTCGGGATGCTTTCCTTGTTTCAAGATGGTATTACGAGGCCTGAACAGAAGATTATTGGGGACACGATGTTGAAAGTCGGTAATGTGCTGTCTAGTTTAGTAAACGATGTAATGGAT…
Ca4_4628243	Ca4	4628243	AATTTTGCTGATTGGCTAGAAAGCCAAATCTTAAATGCCCCTATGGAAGTGGTGGAGAGTATTCTGACTTTGTGCTTTGGTATTTGATTTGCAAGGAACAAAATTTGCTTTGAAAACAAAGAGATTTCTATTGAAACAACCTTGAGTAGAACTTGTAGCTGCATATCAGAATTTAAGATTACATCTCAGGCTACCAACC[G/A]TCTTTGTTGAAAGAAAGGGAGCCTACAAGCACTAGTTGAAGATAAATGGTGTATTGGAGTTTTAACGAAGGAGGTCTAATCATGGCTGCTGCTACGGTGCTACCTACTACTTGAGCACCTGTTACTTGAAATATAGATGGCGACTCAAATAACAAATGCTAATATCAGAGAGGCGTTAGATATGATATATGAATT…
Ca4_4907859	Ca4	4907859	AAATTATCTATTTAATATTAAATATTCAACTATTGATATTAAATATTTTTTATCAAAGTAAAAATATGTTGAACATTAACATTAAATGAGTTTTAAAAGCAGCTAACTTTTAGTGAACCAAATTTGAAAACATCTTTAGTATAAAGTATTCAGCTTTGCTTTGGGATGGTGTTTGTAATGTCTAGCGGTTTGGCCAAAA[T/C]TTATTGTTTTTAGATGGCAAGGGAAAAAAAAAAGGCAATAGTAAAAAGAAGTGTCGGAAAACACAAGTCGTTAATTAAGGGTGTTATTTATGTATGTACGGGCTAAGATTATATTTTTTCATTAAAAAGTCACGTGCGACCGCTGCAATCAAGTTTTTAAGGAACGTGCAATTGTGCATCTCGTCGTTTCCTATT…
Ca4_4911083	Ca4	4911083	AAATATGAAAAGCAATTATGTGGGGCATAGAAAATAAGTATCGAATACGTTAAGATCACTGAGAAGTGAGAACTGTACCTGGACAATCGACAACAGTGAATCAATTCCATCCAGGGAAGAACCACGCACAGGAACACCAATAACAGGCAAGGGAGTAATAGCAGCCACCATACCTGAGATTTGAAAGCTTAATCAACGA[C/T]AATACCGATAAGACAGTTGATTTTGTAGAAATTATACAAAGCACAACTGCAGTAATTTACCAGGCAAGTGAGCTGCACCACCAGCACCAGCAATAATAACTTGAACGCCTCGTTTGTGAGCAGACGAGGCATAAGAGTACATCAGTTCCGGAGTTCGGTGTGCTGAAACTATTCTTATCTCATGAGGAACGCCAA…
Ca4_4911130	Ca4	4911130	CGTTAAGATCACTGAGAAGTGAGAACTGTACCTGGACAATCGACAACAGTGAATCAATTCCATCCAGGGAAGAACCACGCACAGGAACACCAATAACAGGCAAGGGAGTAATAGCAGCCACCATACCTGAGATTTGAAAGCTTAATCAACGATCAATACCGATAAGACAGTTGATTTTGTAGAAATTATACAAAGCACA[C/T]TGCAGTAATTTACCAGGCAAGTGAGCTGCACCACCAGCACCAGCAATAATAACTTGAACGCCTCGTTTGTGAGCAGACGAGGCATAAGAGTACATCAGTTCCGGAGTTCGGTGTGCTGAAACTATTCTTATCTCATGAGGAACGCCAAACATCTCCAAGATTTCAGCAGCACTTTTCATAACAGGCAGATCTGAA…
Ca4_5390317	Ca4	5390317	ACTATGAATGCTTTCTTTATTGCCTCTAGTTCTTCAGCAAAAGGCTGTATTTCTTCCTCGCGCTTCTTCTTCTTCTTCGTAGTCTCATTGAGAACCACTTCCACATCTTCCTTAGACACCACTGCAGCAGTACTCTTCAACAATTCCAAGGCCTGCTTTGAACTGATACGAGATGACTCAAACTTAGCTTTCAAATCAT[G/A]CGCTCTTGTTGTGCTGCAACAAGGCTACTATGTGTAGCATCCTTTTCGTTACTCAAAAGATCGACGCGGCTTCTGAGCTCCTTGTTTCTCTCATTCATCTTATCTTTCTCACTTCTCATCTTGACCAATTCAGCTGCACCTTGTTCAATTATTTCCTTGAGTCCCGCAACTTGCAACTCCACCTTCGTTTTCTCC…
Ca4_11234130	Ca4	11234130	AAATAAGGAAAAAGGAAGTACCAATTAAAAGAAATGCTCTTTGACTAATGAATAAATAAAGTAAATCAACTTTTTAAACTGAGTGTATTATCTCAAAAGCTAAAACATGAAATTAAATATTCATTGCAGCCTTTGTTTTGGAGGATAGCTATGTTGGGCTGAATTAGGCCTCCATGCTTTAAGAGAGCTTAAGCCTTAA[G/A]AGATATTTATAGATAGCTAACCAATAACAAACCTTGATATGATTTGACACTAAATTAACTTAGCGTCTGATTCATGGTATTTGTTCTTCCATATTTTCAGTTTGTTTTTTGTCTAAAATCATTAATAGAAAACAACTTTTTATTTGTTTAATGAATATTTCGAGGAATTTATCGATAAATTGTGAAGTATTTCGT…
Ca4_11244334	Ca4	11244334	AACTAAACTAGTCCTGAGTTGCATCTTGTCATCTGCTGCTACTGCTATAATAACTATTGCCTTCTTCTATGAATATTGTTGTGATGCATGACATACTTATGAATATTGCAGAGGGTTGCATTGCTGGAGGTGTTGCCGGTGTTGCTGTAGAAGCAGCTTTATACCCCATTGATACCATCAAAACTCGACTACAGGTGAA[T/G]AAGTATATTGAGTGAATATTTTTAATTCTATTTTGTCTGTTTTTATACCCCTCGGGTGGGGATTGTCAGGTACTAATAATATATACCCCATTTGGATGCTGCTTCAATGTGTTAAATGTTCACGTCTAAGTTTAAATTTTATAAATGTTGCAGTTATTACTTTATTAGTGACATACACATTATGCATTTATGCTG…
Ca4_11244395	Ca4	11244395	TTCTTCTATGAATATTGTTGTGATGCATGACATACTTATGAATATTGCAGAGGGTTGCATTGCTGGAGGTGTTGCCGGTGTTGCTGTAGAAGCAGCTTTATACCCCATTGATACCATCAAAACTCGACTACAGGTGAATTAAGTATATTGAGTGAATATTTTTAATTCTATTTTGTCTGTTTTTATACCCCTCGGGTGG[G/T]ATTGTCAGGTACTAATAATATATACCCCATTTGGATGCTGCTTCAATGTGTTAAATGTTCACGTCTAAGTTTAAATTTTATAAATGTTGCAGTTATTACTTTATTAGTGACATACACATTATGCATTTATGCTGATTGCTCATGCATAATCTATTAGTTTGGCCAACGTTCATTCTATCACATTTGACTTGAATT…
Ca4_11246093	Ca4	11246093	CTTTTACAGGCCACCTTTTTCTAATTATAAAACCTTAGACTTACCATGAAATCAAATATTTTCTAAAATTTTAGTTATTCACCAAAGTTAGAGTACATGTAAACAGATGTAAATACAAATAAAATGTAAAATTTACAAATGACTAATTAACTTTTTGGTTAGCTGCTATGTTCATCATTTCAGTGCCTAGCTTGTCTTA[G/A]TGATTAGCACACAAACAGTTTAGCCTAGATTAGAACTGTGAGTGACATTTCTTTTCTAATTTTTGTTATGGTGTTATTCCTAATCTGAGTACAGGCTGCAGGTACTATTGGAGGAGCCGCTTCTTCTCTTGTTCGTGTTCCAACTGAGGTAAGTAATTTTACTTTCGACATTGCCAGTTATTTTTTGCTTCCTTG…
Ca4_11246164	Ca4	11246164	TAGTTATTCACCAAAGTTAGAGTACATGTAAACAGATGTAAATACAAATAAAATGTAAAATTTACAAATGACTAATTAACTTTTTGGTTAGCTGCTATGTTCATCATTTCAGTGCCTAGCTTGTCTTAAGTGATTAGCACACAAACAGTTTAGCCTAGATTAGAACTGTGAGTGACATTTCTTTTCTAATTTTTGTTAT[G/A]TGTTATTCCTAATCTGAGTACAGGCTGCAGGTACTATTGGAGGAGCCGCTTCTTCTCTTGTTCGTGTTCCAACTGAGGTAAGTAATTTTACTTTCGACATTGCCAGTTATTTTTTGCTTCCTTGATGTTAGAATTGATTTGTGCCTTTCTAGGTTGTTAAGCAAAGGATACAAACCGGTCAATTCAGTTCAACAA…
Ca4_11246173	Ca4	11246173	ACCAAAGTTAGAGTACATGTAAACAGATGTAAATACAAATAAAATGTAAAATTTACAAATGACTAATTAACTTTTTGGTTAGCTGCTATGTTCATCATTTCAGTGCCTAGCTTGTCTTAAGTGATTAGCACACAAACAGTTTAGCCTAGATTAGAACTGTGAGTGACATTTCTTTTCTAATTTTTGTTATGGTGTTATT[C/T]TAATCTGAGTACAGGCTGCAGGTACTATTGGAGGAGCCGCTTCTTCTCTTGTTCGTGTTCCAACTGAGGTAAGTAATTTTACTTTCGACATTGCCAGTTATTTTTTGCTTCCTTGATGTTAGAATTGATTTGTGCCTTTCTAGGTTGTTAAGCAAAGGATACAAACCGGTCAATTCAGTTCAACAACAGCTGCTG…
Ca4_11273328	Ca4	11273328	TCCACAAGCAAGAGGCTAATCCTGATTGAGCCACAATCTTTTCTCAATGTAGTTTCATTAAAGTTTCCCACGTAATCATAATATTTCAGCTGTTTTCAGTTTTTATTTTATATATATATATATAATTACATAATTTATATCACATGTAAAGAGCTGATTCATTCTTTAGTCTGTAAAGCAGCAGCAGCGTTTTGGTCAA[C/T]GTAACGCTGAAAATAATTGTTTCTAATTCCATATGAAAGTATTTTATGGCTTCTGCTATATTAGAAGTTCAAATGTAATTCCATTTCATTGGTTTTTATGACATTATTTGTGCTTTTCCATAGGATCAAATTGCTGCATATGTTGAGTACTTGATTCAGTTTACATCCGAACAATTTGCCGATGATATTGCTGAG…
Ca4_11273405	Ca4	11273405	ATAATATTTCAGCTGTTTTCAGTTTTTATTTTATATATATATATATAATTACATAATTTATATCACATGTAAAGAGCTGATTCATTCTTTAGTCTGTAAAGCAGCAGCAGCGTTTTGGTCAATCGTAACGCTGAAAATAATTGTTTCTAATTCCATATGAAAGTATTTTATGGCTTCTGCTATATTAGAAGTTCAAATG[A/T]ATTCCATTTCATTGGTTTTTATGACATTATTTGTGCTTTTCCATAGGATCAAATTGCTGCATATGTTGAGTACTTGATTCAGTTTACATCCGAACAATTTGCCGATGATATTGCTGAGGTATGCATCTATATACTGATAAACCTTGTCAACCGCAAATAAAAGTTCTTATTTTGTGTGTGTTGTTTTTGACATAA…
Ca4_11274281	Ca4	11274281	CAATATCTACAACAAAGAGGCTCTCTATCATTTCATATCTTCTTTCTCATGGTTTTGCAGAATGAATATTCGGAACAATGGGCTCTGGCATGTGGTGAAATTTTACGTATTTTAACTCATTACAATCGCCCGATTTACAAAATGGAAAGACAATCCAGTGAAACAGAAAGAAGCAGTAGTGGCAGCCATGCAACAACTA[T/C]GAGCCTCTTGATGGGAAAGCTGTCAATAATGCTTTGGCACAACAAGAGAAAAAACCTATTAGGCCCTTGTCCCCTTGGATAACCGATATATTGTTAGCTGCGCCCGTAGGCATTAGAAGTGACTATTTCCGGTGGTAAGTATAGCTATCATCTGTTGTATAGATACATTGTTAGTTCTCTGAGTCATCACTGTAT…
Ca4_11275171	Ca4	11275171	TTAGCTTCTTCCCGCGGTTCTGGGAAGCATCCTCAACATGTGCCTTCGACTCCAAGATGGGCTGTTGCCAATGGGGCTGGTGTTATACTAAGTGTTTGTGATGATGAAGTTGCTCGCAATGAAACTGCTATTTTAACCGCAGCAGCTGTTCCTGCTCTTTTGCTTCCTCCGCCAACAACAGCTCTGGATGAGCATCTTG[T/C]GCTGGATTACCAGCTCTAGAGCCATATGCACGTTTATTTCATAGGTTAGTTTGAAACTTATTACCTTTCTTGTTATTTAGTTGTTCACTGCGTTCACCTGCCTGAGAAAAATGTGTATACCCAACTTTTGTAGATATTATGCAATTGCTACTCCAAGTGCTACACAAAGACTTCTTCTTGGGCTTCTAGAAGCAC…
Ca4_11276225	Ca4	11276225	TCTATATATGTGCATCAAAGTGAGATTACAAGCTACAGAATGGCATACTAATATGCATTTTGATGAGTTTTTCTTTTCTTTTATATCTTGATGCAGCTTCCTAGAAATTGGATGCACTTGCATTTCTTGCGTGCAATAGGGACTGCAATGTCCATGAGAGCTGGCATAGCTGCTGATGCTGCAGCTGCTTTGCTTTTCC[C/T]ATACTTTCACAGCCAGCCTTACTTTTCCCCCCTCTTAGGCAAGTTGATGGAGTTGAAGTTCAGCATGAACCTTTGGGTGGTTATATATCTTCCTACAGCAAGCAGGTTGTTTTCATATTCATTTTCCATTTTATTTATATTTCATTCTTATTTTGTAAAGTGTTGAAGATCTAATATATTTGTTGTTGATCAGAT…
Ca4_11276413	Ca4	11276413	TTTGCTTTTCCGCATACTTTCACAGCCAGCCTTACTTTTCCCCCCTCTTAGGCAAGTTGATGGAGTTGAAGTTCAGCATGAACCTTTGGGTGGTTATATATCTTCCTACAGCAAGCAGGTTGTTTTCATATTCATTTTCCATTTTATTTATATTTCATTCTTATTTTGTAAAGTGTTGAAGATCTAATATATTTGTTGT[G/C]ATCAGATAGAAGTTCCTGCTGCCGAAGCCTCTATTGACGCTACTGCCCAAGGCATTGCATCATTGCTGTGTGCTCATGGTCCAGAAGTTGAATGGAGAATTTGCACCATTTGGGAAGCTGCTTATGGCCTGATTCCTGCAAGTTCCTCAGCTGTTGATCTTCCAGAGATTATAGTTGCATCCCCACTACAACCTC…
Ca4_11276484	Ca4	11276484	TTCAGCATGAACCTTTGGGTGGTTATATATCTTCCTACAGCAAGCAGGTTGTTTTCATATTCATTTTCCATTTTATTTATATTTCATTCTTATTTTGTAAAGTGTTGAAGATCTAATATATTTGTTGTTGATCAGATAGAAGTTCCTGCTGCCGAAGCCTCTATTGACGCTACTGCCCAAGGCATTGCATCATTGCTGT[T/C]GCTCATGGTCCAGAAGTTGAATGGAGAATTTGCACCATTTGGGAAGCTGCTTATGGCCTGATTCCTGCAAGTTCCTCAGCTGTTGATCTTCCAGAGATTATAGTTGCATCCCCACTACAACCTCCCACGTTGTCATGGAATTTGTACATACCTCTGCTTAAGGTCCTTGAATATCTTCCTCGTGGAAGCCCATCA…
Ca4_11277574	Ca4	11277574	AACTATTTAGACGGTCTAAAGCATGCATGCATGCTCTGTCTGTTCTGATTCGTTGCAAATGGGACAAAGAAATTCACTCGAGGGCGTCATCATTGTATAATCTCATAGATATTCATAGTAAAGTTGTTGCATCTATAGTCAATAAAGCAGAGCCATTAGAAGCAACATTAATTCACGCACCTATTTACAAGGATTCCCT[G/C]TTTGTCACGATGGTAAAAGAAAGAATCGAAGTGAAAATGGTAGCTGCTCTGACCCTGGGCAGACATCTATTGTTCCTTTAGAGCCTTCGGAAGATTCAACACCATCAAAACATAGCCATAAATCTGGAAGAACTCCATGTTCAAATGAAGCAGCATCAGGGTATAACATGGGTAAAGGTGTCACTGGTTTCTCGT…
Ca4_11334343	Ca4	11334343	CTGAAATGATAAGACTTGTAACATGGTCCAGGTATTCAATACTGAATCATTTGATGCTGCTTATAGCAAGTGGGGTCCGTAACAGATAAAATGAAAGCTGTCTTTTAGAGATGAATACATCACAGAAAAGAGTAAATTATAAATTACCTGTCATCATCATCTTCCCATAGATAAGTATCCTCCTGCTCAGATTTTTCCC[A/T]CACGATAAAGAATAGATGATTAAAACCAATAATAATCAATGAAAGAGAGGGTAAAAGCAGAACACAGTGCTGCAAGCTATTTCAATTGCTACAACTGCTAAATTTTTTCCACAAAAAAAAGGATCATTTGAACATGCATTCCACTATATCAAAACTTCTATAATCAAAGCGAAGAGAAGAGCCTGCATTTTTATC…
Ca4_11334350	Ca4	11334350	GATAAGACTTGTAACATGGTCCAGGTATTCAATACTGAATCATTTGATGCTGCTTATAGCAAGTGGGGTCCGTAACAGATAAAATGAAAGCTGTCTTTTAGAGATGAATACATCACAGAAAAGAGTAAATTATAAATTACCTGTCATCATCATCTTCCCATAGATAAGTATCCTCCTGCTCAGATTTTTCCCAACACGA[A/G]AAGAATAGATGATTAAAACCAATAATAATCAATGAAAGAGAGGGTAAAAGCAGAACACAGTGCTGCAAGCTATTTCAATTGCTACAACTGCTAAATTTTTTCCACAAAAAAAAGGATCATTTGAACATGCATTCCACTATATCAAAACTTCTATAATCAAAGCGAAGAGAAGAGCCTGCATTTTTATCTATTAAC…
Ca4_11343230	Ca4	11343230	ATGCTATTGCTATGTTCTGCATGATGCCAAGTGGCTTGTGTTAGAATCAACTCTCGAAGGATGAGAAATGTTAAGCATATGAATAAGTTACTCTCGAAGATATTATAATCCGCACTGTGACCGCCACATAATTAATTTTGATCTTTTGTAACTTGATACTCATATAAGTATCAATTTGCATTTGCCCCTTGTTACAGTG[G/C]TTTTTATTTTAGATTGATGTGGCTAGTAATGTGCCAGTGTTGTTGGTTGGATGATTGATGCTGCACAGTTCAGGTTTTGTTTGGTGTTCTGTGTTTGTTAGACCTCATTGATATACAACAGGATGAGAACCCAAAGAGATAATAACTTCCGAAGTCTGAATGATATAATGCATGATATGATTATGAACACATTCA…
Ca4_11343257	Ca4	11343257	CAAGTGGCTTGTGTTAGAATCAACTCTCGAAGGATGAGAAATGTTAAGCATATGAATAAGTTACTCTCGAAGATATTATAATCCGCACTGTGACCGCCACATAATTAATTTTGATCTTTTGTAACTTGATACTCATATAAGTATCAATTTGCATTTGCCCCTTGTTACAGTGAGTTTTTATTTTAGATTGATGTGGCTA[T/C]AATGTGCCAGTGTTGTTGGTTGGATGATTGATGCTGCACAGTTCAGGTTTTGTTTGGTGTTCTGTGTTTGTTAGACCTCATTGATATACAACAGGATGAGAACCCAAAGAGATAATAACTTCCGAAGTCTGAATGATATAATGCATGATATGATTATGAACACATTCATTAAATTGTAGTTGAATTGTTGAAGTT…
Ca4_11398682	Ca4	11398682	AAACAATTCTCAAAGCAGTATTCTTATCGATTGAATAGAATAAACAATTGAAAAAATATACCTTTTCCTCTGTGACGAGCAGCACGCTTCCTTGGGAGAAATCCCAATGATCCGTGCCTTGGGTGCTCGAACTTCCTGTGAGACATTTTTCTCCTCCTACAATAACAAATCACAAACAATACATCAATTAGAAAATCAG[G/A]AGTAAACCCTAAAATGAGAACAAAACGTATATGTTGTATTTGACACAATGCTTCCAAAATGAATCATTGTTCTAGCTGCAGTGATTATAATTATCGTTTAAAGTATGAGAAATCGAACAAAGTATCGTAGATTTATGAAGTTTGAAACAAAATGAAGCTAAATAGAGAGAAGAACAACGGAATTGATGGTTGAAA…
Ca4_11398699	Ca4	11398699	GTATTCTTATCGATTGAATAGAATAAACAATTGAAAAAATATACCTTTTCCTCTGTGACGAGCAGCACGCTTCCTTGGGAGAAATCCCAATGATCCGTGCCTTGGGTGCTCGAACTTCCTGTGAGACATTTTTCTCCTCCTACAATAACAAATCACAAACAATACATCAATTAGAAAATCAGCGAGTAAACCCTAAAAT[A/G]GAACAAAACGTATATGTTGTATTTGACACAATGCTTCCAAAATGAATCATTGTTCTAGCTGCAGTGATTATAATTATCGTTTAAAGTATGAGAAATCGAACAAAGTATCGTAGATTTATGAAGTTTGAAACAAAATGAAGCTAAATAGAGAGAAGAACAACGGAATTGATGGTTGAAAGGGTGAGAAAGAGAGAA…
Ca4_11398889	Ca4	11398889	CCCTAAAATGAGAACAAAACGTATATGTTGTATTTGACACAATGCTTCCAAAATGAATCATTGTTCTAGCTGCAGTGATTATAATTATCGTTTAAAGTATGAGAAATCGAACAAAGTATCGTAGATTTATGAAGTTTGAAACAAAATGAAGCTAAATAGAGAGAAGAACAACGGAATTGATGGTTGAAAGGGTGAGAAA[A/G]GAGAACCTGAGACTAGTTGATGCCGCTGCTACGCGAGTGAAGAGTGTACTCTGACCCTAATAAAACCCTAATTGCACACACTGTATTTTATAGAGGAGGGCCACGAGGGCTTTTACTCTTTCTATGGGTCTAACTTCTTTTTATGATGGGCCTTTTAATCTAAGTTTCGGCTGTAACCCATATAAGCCCACTTCA…
Ca4_11435380	Ca4	11435380	AAAGCTGGTGGTGGCTGCAATGACCTCCTATACAGTGGCCACATGCTTGTTGCTGTACTCACAGCTATGGCTTGGACAGTAAGATTTGAAGTCCATTACTAGACTCTGTTGTCTTATCATCTTGACGTTATTTGCATCTGATTTAAAGTGGCAGCATAATTTGTGACTTCTAATTGTTAAAAATGGTTGCAGGAAGCGT[C/T]GGAGGTTTCAGTTCAGCTCTTGTATGGCTACTTGTAGCGCACAGTGCCCAAAGAGAAGTACGAGAACGCCATCACTACTCTGTAGATTGCATTGTAGCCATCTATGTCGGGATCCTTTTGTGGAAAATGACAGGTTTTATCTGGTCAAAAGAAGTTACATCTGGGAATAGGAGTCTGGCTAAGTTTGAGAAGATT…
Ca4_11435651	Ca4	11435651	ATCACTACTCTGTAGATTGCATTGTAGCCATCTATGTCGGGATCCTTTTGTGGAAAATGACAGGTTTTATCTGGTCAAAAGAAGTTACATCTGGGAATAGGAGTCTGGCTAAGTTTGAGAAGATTAAAAGTAAACTTGTCCAAGCTTCAAAGGATTCGGACATTAATAAAGTGAGAGATCTACTCAAAGAGATTGAGGT[G/A]GCAGTGAAGAGAGCAAGAATCAAACTACAATTAAGTATGTACGGTTATTTCGTGCTGCCACCATTGTCTTTGCACTAACCATTGTTGTTCTGGCTTTCATACTAACAAGTGATGGATGATCTTCTCATGGACCTAAATTTTCACACGGTGCCACACGGTTTTGAACTCTGTTTGTATGTAGTTTTCTGTGTATTC…
Ca4_11441604	Ca4	11441604	TAGTTTTGATTTGTTTATACAAACTTATCTGCAGTATGGGTTTTAATTTTATATCATCAAGCATAACCTAACGGTAGATGATAATGCCTCTAGGCTGAAACTAAGGTTTGCAAAAGATAATAATTATGCATGAATTTAATTTCAAATGCAACATTTAACAACTTAGCAGCTTATATGACATATCTGTATTTGATGATAG[T/A]AGAACAAAAATAAAGCTAATACAATTGTGCATACCACTTTACTTTAGAAATTGCAGAGTGAATCAGTGGATTCAATATATTACAAGCATTTGTTTCTATACTAATTGCCATGTAATATTAATAAGCAGCAGAGTATGCACCAAACTAGATATCATTAGAACAGCTATAGGTAAAACTTTTTTCACTACAAATTTA…
Ca4_11441673	Ca4	11441673	AACGGTAGATGATAATGCCTCTAGGCTGAAACTAAGGTTTGCAAAAGATAATAATTATGCATGAATTTAATTTCAAATGCAACATTTAACAACTTAGCAGCTTATATGACATATCTGTATTTGATGATAGATAGAACAAAAATAAAGCTAATACAATTGTGCATACCACTTTACTTTAGAAATTGCAGAGTGAATCAGT[G/A]ATTCAATATATTACAAGCATTTGTTTCTATACTAATTGCCATGTAATATTAATAAGCAGCAGAGTATGCACCAAACTAGATATCATTAGAACAGCTATAGGTAAAACTTTTTTCACTACAAATTTACAATCCAAATGATAATAACCTGATTTTCTTGAGTCTCTCCAAGTCATCCCTCAACTTCATATCCAATGA…
Ca4_11441735	Ca4	11441735	GAATTTAATTTCAAATGCAACATTTAACAACTTAGCAGCTTATATGACATATCTGTATTTGATGATAGATAGAACAAAAATAAAGCTAATACAATTGTGCATACCACTTTACTTTAGAAATTGCAGAGTGAATCAGTGGATTCAATATATTACAAGCATTTGTTTCTATACTAATTGCCATGTAATATTAATAAGCAGC[G/T]AGTATGCACCAAACTAGATATCATTAGAACAGCTATAGGTAAAACTTTTTTCACTACAAATTTACAATCCAAATGATAATAACCTGATTTTCTTGAGTCTCTCCAAGTCATCCCTCAACTTCATATCCAATGAATTTGAAACAACCTGAGAAAACTTGCCATCCTTGTAATCCTTCTTTCTGTTCAAAAACCAAT…
Ca4_11465057	Ca4	11465057	TTCTCAATCTGTTGAATCTCTCTAAGCAAGCCGCAGGTATTCTTCCTGTCACGCTTCTTGGACTCCTCAGTAATCCTCTCATGAAGAGAGAGCAATGGAATAGCCCAAGTGAAACTCCTTGGAATGGTGAAATGAGCGTGCAACCCGCGGTCTTGGCAAGGAATGGCAGCCACAAGAGCCCACATAACAAACAACAAGA[C/G]GAATTCATGATGTAAATTGGCATTGCAAGACCATTAGTTGCAACAAGATCATTAGCTCTTGGTGGACAAATGTTGTTCCCAATTGCTTGGAGCTGTCTAGCAGCTGACCAAGTACGAGAAACACTCCATGAAAGTGACCTAAAATGCCCCAAAGACCGATGATGATAGTTGTTATGATGATGATTTTGATCTCTA…
Ca4_11465075	Ca4	11465075	TCTCTAAGCAAGCCGCAGGTATTCTTCCTGTCACGCTTCTTGGACTCCTCAGTAATCCTCTCATGAAGAGAGAGCAATGGAATAGCCCAAGTGAAACTCCTTGGAATGGTGAAATGAGCGTGCAACCCGCGGTCTTGGCAAGGAATGGCAGCCACAAGAGCCCACATAACAAACAACAAGATCGAATTCATGATGTAAA[T/C]GGCATTGCAAGACCATTAGTTGCAACAAGATCATTAGCTCTTGGTGGACAAATGTTGTTCCCAATTGCTTGGAGCTGTCTAGCAGCTGACCAAGTACGAGAAACACTCCATGAAAGTGACCTAAAATGCCCCAAAGACCGATGATGATAGTTGTTATGATGATGATTTTGATCTCTATCTCTACCAGCATTGTTC…
Ca4_11490100	Ca4	11490100	ATCACATATATCTCTTGTCATTATTCACATGCAAGCTTTGTGTCAAAGCTAGTCAAGCATATGGCGAAAGCCTGAAATGCCGAGATAGGGTATCGATAGTCCATTGTGAACATATCCTTGCCAACCTTCCCAAACTGAAGAATAATCTTGTCATGGTCAGACTGTGTCGGCTGAGAGCGTGCAGGTGCAGGTCCTGTTG[C/T]GTAGGAGCCGCACTAGCTGCAGGCTGTGTTGCAGCAATCAGCTGAAAATTCTTAACCGACGCGACTGTCACCCTTCCCCTAAAGTTAAGGCACCAACACTGCAGCTGTTCGTGCCATCTTGGAGACTTGTTCTTAAGAACGAGAGGCATCTCCTTCCCCTCGTCATCTTCATTGCCAGCTCCCATTATGTCAGAG…
Ca4_11490496	Ca4	11490496	AACCTACAGCTGCTAAACTCAGTTGAAGTGTCGATTGATTTTGCAAAGGATAAACTCCGAAAAGAATCCTCGAGTGAACGGGGAACAAGCTCTGGCTCGCCTGGGACGATGCCACCGGGCTCAAGGGACGATGCGGGGATTGAGTACATAGCACAATTCATCCTTCGTGGGCCTCTAGTACCTAGGACATTCAACTCAT[A/G]GTGACTTGGGCGATATTGTAGCTGCCACTAGGTACCTTCGGAGAAACTTTTTTCGAGTAGAATCTACGGCTGCGTCCAGGTGGAGCCAGCTGAGCATTATTATACGGAGGCTGTGTATCGTAAATTATAAACTTGGTTCCGAGAAAATTAGACCTGAAAAGGCGAAAGTTAATACAATTGAAGTACATATTGATA…
Ca4_11491864	Ca4	11491864	CTATTCTGTATAACTGGTGGCTGATCATGCAATTCGTGGACCGAACTACGCGATTTTCCCCTTTGATTTCCAGGAAGCCTTACCTCGAAACTCCGCCTCGATAAACTTCCAAATCCATCTCTCACATCACGAACTATACTACGGAAGGACATTGATTCCCAATACACAGATAGTCCCGGAACTTAATATATCACCAAAG[A/C]ACTTATAGATTAAATTTTCCACTCTAGTTACAAGTCACAAATCTTATATGAGTGAACAGCTGCAAATAAACCATACTTTAATTTAAATTTAAATTCCATCTTCAATACTTAATGATCAAGAAATAAAAGAGAAGGAACACATATAGGGAAAAGCACAAAGTGTTAAAAAACAAAACAAATAGATTCTTATCAAAC…
Ca4_11517517	Ca4	11517517	ATCTATGTAGATTGTGATAGTTAATCACACTTCTCATAAGCTTTCCAAAGTTAAGAATGTGATTGATAGAAACTTAAGCATAAAGGATGTTGGAAAATTTTCCTGGGCTTTGAGGTTTCCCATTCACCAAGAGATATCTCTCTTTGACAACAACAACACAACCTTAATTTTCTAACGGATTAAGAAATTCTTGGCAGCA[C/A]CTAGCTAGTAGCCACTACTCCCATGAAAAAAAACATGGTTCTCATTTACATTAAGATTATGGGCCTTTTTTTTTTCATGATGCTGCTTTACATGGGTATTTGGTCGTTAAGATTCTATATTTTACCATTGTTTTGCTTGATATATCATTTCCAATGCAACAACTTTCCAAATTTTCATCCAACAGTCACTAGGTC…
Ca4_11517582	Ca4	11517582	ATAGAAACTTAAGCATAAAGGATGTTGGAAAATTTTCCTGGGCTTTGAGGTTTCCCATTCACCAAGAGATATCTCTCTTTGACAACAACAACACAACCTTAATTTTCTAACGGATTAAGAAATTCTTGGCAGCAACCTAGCTAGTAGCCACTACTCCCATGAAAAAAAACATGGTTCTCATTTACATTAAGATTATGGG[C/T]TTTTTTTTTTCATGATGCTGCTTTACATGGGTATTTGGTCGTTAAGATTCTATATTTTACCATTGTTTTGCTTGATATATCATTTCCAATGCAACAACTTTCCAAATTTTCATCCAACAGTCACTAGGTCCAAATTTCCATTGCTTCTTTGACTTACACGATCATAATTATTCAGTTTGAATTGGTTTCCCCGAT…
Ca4_11547141	Ca4	11547141	GTATCCATATAAAACTTGTTTTCATATTAGTTAATACCAAAACGTTCCAAATCTTCTAATTCATATACCAAACCCAACAACCACCGTCCCCCGTCGTCGTAGCTCGCTACCACACCCATGCCGTCTCCCCTACCCAGTGTTGCTCCGTCGTCATCCAAGAAATCGCCGTTATCGTCTCCGTCGTCCACGCTTCAACAAT[C/A]CCAAGCCTACAAACAACATCATAAGCTGCCACGTCGTGATCGGCGACGGCGACGGCGATACAGAATCGTTTTGAAAAAATATTCTGAACCAAATTTTTATTTTAGACAACTGGTTAGATTTTGAAAAAACCGGTTTTATATCGGAACCAATTGTACGATATGGATAAAAACCGGGTGTATATTCACAAATCTGGA…
Ca4_12558541	Ca4	12558541	TGTCATAAATAACTACGACAGAGGCACTCAAGAGTTAGGTGTCAGAGGGAGAGTTAGTTTTGGGGGACCAAGGAATAAAAAGAAAGAAAGAGAAGGAAAATAGGAAGGAAAGATACATTGGGGTACAGAAGCTAGTATGTCGAATCAATCTTGGCAAGATTTATTTGTATTGCTGTAATTCGGCACCAGCAGCTCCAAC[T/C]TCCAAGAAGCAAAAACCGTAACAAATTTTGCTGAGCAGGAAAGATAGGAGTAATATTAAGGGATTATGCTTCTGCCAGGAAAACTACATATGAAGGAAACAACCAGGTTCAAGGTCAGAAAAGGAGTGTGGAAAGTAATTCAGATAGAAGCAGCTCAAATAATATGCATGGAGAGGGGTGCTGAGTTGTAAGATA…
Ca4_12982420	Ca4	12982420	TAATCGTGAAGCTGCACAGGTCAAACTTTTTGAAAATCAAAATTTGTATATTGTGTTAAGAATATTGCTTTATTTCTAATTCGTTCTGCTGTTTATGTGCATTGCAGATAATAATCAAAATTGCTGCTGGAAATGGTGTTGGAAAAATTCTGGTTGGAAAGTAAGTTTCTTAATCAATTGATTTTCTTTTTAAATTTGT[G/A]CAACCAGTGTTGTGAAGAGCATGGTCATAGAAAATAACCGTTTTTTCAAATTCCGCTATACTACAATGCTATAGTGCTGCTATTTGCAACATTTTGTACTAAATCGCAATTCACGGGACAATAGCTGGTTGTTCAAATTCTGCAATTAGCTCTATAGCCACTATTTGACAACATTGGTTGCCACAACGAGAAGAA…
Ca4_13588956	Ca4	13588956	TTAGCTGTTGAATCAATTAACTCTAATATTTGAAGGACTAACATGTTACATATATTGACTAGGCAGCTGTGATTTCTGGTGTTTCTGCATTTCCATGGCTTGTCAAACCTCTCTATGGTTTTATTAGGTGAGTTTAAATTGTATCACTTCATCCCTATCGACAAAAGTTTCATTACTGAAGTTGTTGTTATGGCATGCA[C/T]GATTCTATCCCTCTTTTTGGTTATCGGAGAAGGTCATACCTAGTTTTATCAGGGCTGCTTGGTGCACTCTCATGGAGTCTGATGGCTACTTCTGTTGACAGCAAATATAGTGCTGCTATTTGCATACTTCTTGGATCTCTTTCTGTTGCTTTCTCGGATGTTGTGAGTGTCTCCTTCTAAGTAATTCACACATAC…
Ca4_13687456	Ca4	13687456	TAAAAAAATCAGTTCAAAGAGTAAACTCACTTGTAATAAGTCAAGTAAATACAATAGAGCATTGTTACCATTGCAGACTATATTTTCTTCCAACTAATCAACAAAGCGGCACATTTAGATGAGATAAACCAGACACCAAATCAGTATATACAAATTACCAACACATTGTAGTCTAAAGGATCATTTCAACTTTCCATTC[G/A]TTATCTCAAACACAAGTCTCAGGTGCAATCTACCTAAGCTGCATACTCTATACAAGTAAACAAAAGATATAAAAACTTCTGGACTCGGTATCAACCACACATTCGCAATATAAGAGTACCCGTGATTCAAGGTACCAATACCATGCACACCTAAACACAAAATCAGCAATGAAATGAAACACATGCTATGCTATG…
Ca4_13699663	Ca4	13699663	CCATTTAAAATGCCGAATCTCTCTAGTGTTTTAGTTCCTGATTTTATGTTGATGTCTTGATGATATGTCCTATATAATTGAAATGATTTGCCATCTCATTATCTTCAAAGAGATAACGCCATAAGAGTATTTCATTAAAATGTAGCCTAAAGCAGAGGCTGACTAACAAAAAAATATCAGGAAAGGAAAGGTAACTAAC[G/A]TTTCAAGCCAAAACTGCTATAAAGGGCTGCTCAGAAGGCATGCAAGTAAGATTTTAACCTGATTATTAGACCTCAAAGAGTCATCATAACAGAAAATGATTAAAAAGATGGAGAGGCATATTATACCTCTAATTTTATTGTCCATCCATTTGTTTCCCAAACCCTCCATACGACCATCTCTACTTTTTCCTGTAT…
Ca4_13724666	Ca4	13724666	GTACCGAACAGTATCCAGTTCAGCTATTCTGTGTTTACTAGTTCTTACCCGCTATTATATAGAACATTGTGAATTAAATTGATCCCACTCCTCCTATCAACAACAGGTAAAAAGCATTCGTCCATCACAGTCAGTGCAACAGCCAGCTTGGAGTTGCATTCCACCCTCTGGGTGACTCCCCTACTAGCTGCTTCTGAAT[G/C]TCATCTGTTCTACGAACAAGACACCATGTAAAGCCTGCATCAATTTCATGCTTGGTGCCAAGGTACTTCTTCAAGTGCTCGAAAAGCTGAAAAGCAGAAAGACATAAATTCAATCAGGCCTTAGTTCTAAGAGAGTTCGCTTTAGTTTTGCTGCTTCTTTTGTCAATTCAATTAAGCAAATATTAAATCATAATT…
Ca4_13787448	Ca4	13787448	TCCAACCACTTCATTAACTAAAATTTGTTGTGTTTTTCTGCAGATAAGAGATGGAGAGGCTGAAATTACTTTGGTGGTGAGAATGATTGCTACTGTGGGTAACTATGATTATGTTCTTGATTGGGAATTCCTGAAAAGTGGCAGCATAAAAGTTGGGGTAAGATTCTTGTAGTTTGTTGTTGAATTTTTATTATTCAAT[A/C]CAAAAAAATGCAATTATTCTAAATTGTTTATTGTGCTATGCATAGGTGGCTTTAACAGGTGTATTGGAAATGAAAGCAGTCCCATATAGACATAACAGTGAAATAAGGGAAAAAGTATTTGGAACCTTAGTGGCAGAAAACACCATAGCCAATTATCATGATCACCATGTAACATATTATCTTGACCTTGACATT…
Ca4_13787649	Ca4	13787649	CAAAAAAATGCAATTATTCTAAATTGTTTATTGTGCTATGCATAGGTGGCTTTAACAGGTGTATTGGAAATGAAAGCAGTCCCATATAGACATAACAGTGAAATAAGGGAAAAAGTATTTGGAACCTTAGTGGCAGAAAACACCATAGCCAATTATCATGATCACCATGTAACATATTATCTTGACCTTGACATTGATG[T/C]AATGCAAACTCTTTCATCAATGCCAAGCTGCAAAAGGCCACAGCAAGTGGCTTTGGAACACCAAGGAAGAGTTATTGGACTGTTCTTAGAGAAGCTGCCAAAAAGGAAGCTGAGGCTAGAATCCGACTCGGCTTGGAGCCAGCTGAGCTGTTAATAGTTAATCCTAATAAAATGACAAAGTTGGGAAACCAAGTG…
Ca4_13838796	Ca4	13838796	GTTGTTGGTGAGCCAACCATAACTGGAGGTGATGGGGACTGGTTGGAGCTTGCAGTCTGCACTTGTGAGGTGGACGATTTTGGATTTGCTGCAAAAGATATTTGTGTGTGCCCCTGCTGCTGGGAACGAACCTGCTGCTGTGGAGGATTTTTAATCGATGATGACGATGTTGAAGCCATAGTTGGAGGTGGTGACAGAG[A/G]GTGTTGGTTGCCCTTGCTGAATTCTTCCACTGAGGTGACTGAGTAACAACTGTGTTGCTGCTCTGTACTAGGCTTTGAGGAAATGCGGATACGGAATTGGGAAACTTGTTGGATATTGAAGATGTAGAAGGAAGATTATCAGGGTAGATACTGCCATTACTTGTGGATGGTGTCTTATTCCGAGCAGCAGCCACT…
Ca4_13839288	Ca4	13839288	GCAGTAGGCATAACAGAAGCTGAAGCCCGGGAAGAAGCAGAACCAAGGTTGAGACTTCGACCAGAGCTATCAACTACATTGTTGCAAGATAATGAATTTATTGAGGGATCAGCCACATCTGACCTGGCAAAAGCAATGGATTGCCCCACTGTTGCTGGAATTTTTCCAGACATTGCTTTTCTATCTTCTTCTAGGTTGG[G/A]GAATTAACAACATTTTTTCCTTCTTCAGCTGCATGGTAACTCTTCTTCAGCTGAGCACTGGCAGCTTGTGCTGCTGCCATTATCTGATAATTATGACTGCTCTGCATAATTGAGTGATTCTGTGCGATGGATGAGAGGTCAAGGCCAGTTGCAGGAGTAACTCCGTTGATGGACGCAAATGGCATGGCAAACGCT…
Ca4_13839294	Ca4	13839294	GGCATAACAGAAGCTGAAGCCCGGGAAGAAGCAGAACCAAGGTTGAGACTTCGACCAGAGCTATCAACTACATTGTTGCAAGATAATGAATTTATTGAGGGATCAGCCACATCTGACCTGGCAAAAGCAATGGATTGCCCCACTGTTGCTGGAATTTTTCCAGACATTGCTTTTCTATCTTCTTCTAGGTTGGAGGAAT[A/G]ACAACATTTTTTCCTTCTTCAGCTGCATGGTAACTCTTCTTCAGCTGAGCACTGGCAGCTTGTGCTGCTGCCATTATCTGATAATTATGACTGCTCTGCATAATTGAGTGATTCTGTGCGATGGATGAGAGGTCAAGGCCAGTTGCAGGAGTAACTCCGTTGATGGACGCAAATGGCATGGCAAACGCTGGAGAA…
Ca4_13840227	Ca4	13840227	TAGAAAGGTCCATTGAAGAATGGAAAAGCTTGGGCAGGACTTCCACGATATCCAGGTGGGCCACCCACATGGGCTGGTATTGGAAAAGGGTAAGGATTATTCTGCAAAATAGCCAAGTACTGAGTTTCATTGCCAGGCATATTTGGATAGGTGAAACTCATTGTTGGAGCAGCAGCAGCAGCTCCAGCACCAGACGTAT[C/A]GGTGGAGCTGAATTGGATGTAGAAGATGGCTGTCCATTGCTTGTTACTGGCAAAGACTTCACAGATCCAGGTCGAACAGATGCTGCTGCTGCCACCGCTGCTTGTTGCTGATTCATGGGGAAGATGAAAGTTGGTCCGTGCTGAAATGAGACACACCATCATTAATTAATTAATTAAGATGAAAAAAAGTACAGA…
Ca4_13840251	Ca4	13840251	AAAGCTTGGGCAGGACTTCCACGATATCCAGGTGGGCCACCCACATGGGCTGGTATTGGAAAAGGGTAAGGATTATTCTGCAAAATAGCCAAGTACTGAGTTTCATTGCCAGGCATATTTGGATAGGTGAAACTCATTGTTGGAGCAGCAGCAGCAGCTCCAGCACCAGACGTATTCGGTGGAGCTGAATTGGATGTAG[A/G]GATGGCTGTCCATTGCTTGTTACTGGCAAAGACTTCACAGATCCAGGTCGAACAGATGCTGCTGCTGCCACCGCTGCTTGTTGCTGATTCATGGGGAAGATGAAAGTTGGTCCGTGCTGAAATGAGACACACCATCATTAATTAATTAATTAAGATGAAAAAAAGTACAGAAGTGTGTCTTTGAGGAAGAACTGA…
Ca4_13840484	Ca4	13840484	CTTCACAGATCCAGGTCGAACAGATGCTGCTGCTGCCACCGCTGCTTGTTGCTGATTCATGGGGAAGATGAAAGTTGGTCCGTGCTGAAATGAGACACACCATCATTAATTAATTAATTAAGATGAAAAAAAGTACAGAAGTGTGTCTTTGAGGAAGAACTGAAAGGACCAAAATGAAAACATACCATTAAATTACTAG[T/C]GCTGCTCCAGGGGGTAAAGTTTGCTGAAGTAAAATTTGCTTCCTTGAGGAATTATCCACATTGGCTGGCTGATGAGAAACCTTGTCCTTCCCAATATGACCAGGAAACATGGCAAGGCTGTGCCCTCCTTTGTCTTGAGTAGAATTTGCTACCCTGCCAGGAACATTACCATGCAACTCTGTGGACGGTACAACA…
Ca4_13841340	Ca4	13841340	GGAACAGACATTGGAATAGGCAAAGAATTTGATTGAACTGGAACAAGGAGTAGAAGAGAATAACCACATCAGGCACCAAATCAGCAGAAAGAAACAAGTATTCTTAACTTCAAAATTGAACTTACCATTTTTCTCTGAGCCTGTTTGATGTTGCTGCTGCAACTGATGCTGATGCCTCTGACCATTATGATGTTGCTTC[G/T]GTTAAGATTATTGCCATTGTCATTGCCATTTGTATCCAACCTATCTGATTTCTCTAACTGAAGCTGCAGGTCAATGCCTCTCTCTTTCTGCACAGTTATAGCAGTTTTGTGGGATTCAGTTTCTTCTGCCTTTGCTTTAACTTTCTCCATTTCCACAACCACCATATCTTCCTTGTTTATTCGCTGTGATTTTTC…
Ca4_15651804	Ca4	15651804	TTGGCACAGCTGTAACAACGTAAAAAAAAAGAACAAAAAAGTGACAGCTGGTGTAAGGCACAACTGTGTTTGAAAGAAAAAAAAAAGTCACTGAAAAATACATAGTGAAGGTTGTGCTTTTGAGGCAAACTGTAACGTCGTGGCTGGTTGCTAGAAATGCAGTCGGAGTTGATGGTGACAGATGATTGTATAAAGCTAA[A/C]AATTGAAAGATTGAAAAAGGTGGTGCTGCCGGCGGCATTTGCCGCCGCCGGCAGTGGTAGTGAAGCATAAAGACGGGTCACAGAATCAGAACTTGCCCTGATACCATGTAAAATATGTGATTTGTTGTGTTTCTTGTGCCTCTAATGAGATCACACACCTTCATATTTATAATGATGCTGCAATAATTACATTTA…
Ca4_15925936	Ca4	15925936	ATAAAATTTATATTTACTAAACAATTTTAGGGTGACAGTCAATTATATTCATTTTACCATTTATGTTGGAGACAAAAAAAAAAACTGAGTACTTTTTTAATCTGCACAAGTCATTTAAAAGTTTAGCACACGAGCAGCACCCACCAAATATCCCCTTCCATAAGCCAATCCCTAACTTCATCTTGCTATCAGCAACAAA[T/G]AAAACAATGACAACAACAGGGATACAGTAAAGGAAAATAGCCTCCTCATCTCTATCGTTTCCCTTACGCCAGATGAAAGCCACAGCAACAAAAAATTAAAAAGATAGTGGCGCTGCTAGTATTTTTCTGATAAAGTCCAATTCTCATCTTCAAACTTTCTTTCCTACCAGTATTTCGTTGTACTAAACATAGTGT…
Ca4_15926160	Ca4	15926160	ACAGTAAAGGAAAATAGCCTCCTCATCTCTATCGTTTCCCTTACGCCAGATGAAAGCCACAGCAACAAAAAATTAAAAAGATAGTGGCGCTGCTAGTATTTTTCTGATAAAGTCCAATTCTCATCTTCAAACTTTCTTTCCTACCAGTATTTCGTTGTACTAAACATAGTGTTAGTTATTGGATAGACCATAAACAAAA[A/G]ACTAAACGCAACGCTGCTATAGGGGAAATGGAGAGTGTATAGCCTAGGCTTAGCAAAAGTTGGGATGCCCACCGGATGTTATTCAATTATCACAAACATACAAATATGGAGTACACAGTAGACCAACATTTGTACTCTATTCATTCAAATTGCACCAGTAATCATAATAATAAAATTACTTTCCAGTAAATTGAT…
Ca4_15934607	Ca4	15934607	AAAATTGAAAAACAAGAGAACCTGGCAAGTCACTGTCCTCAGGTACCAATTTTCCGACAATGAAGACTGTGTTAACAGGCAAACCGGGTCCGAACGCAGCTTCTTTCACATACTTATGAAACTTCCACTCTCCCCTATCAACCATCCCAGACCCTAATTCTCCAAAAACCTAATTGCAAAACCAATATTTAATACGAAT[A/T]ATCGCAGCCGAAGCACGAGGATTCAAAACATGCCAAAATTGAAGAACACTACTACTGCTACTACTACTACTACTGTCTACTACCTTGTCGAGAGCAGAACGGATATCGAATTCATTGAAATTGAACTCCTCAGAAAGTGAGGCGGAAATGTTGACTTCGACGGTGGGTTCCGAATCTGGTTGAAGTGGATTCAAG…
Ca4_15934901	Ca4	15934901	GCAGAACGGATATCGAATTCATTGAAATTGAACTCCTCAGAAAGTGAGGCGGAAATGTTGACTTCGACGGTGGGTTCCGAATCTGGTTGAAGTGGATTCAAGTGCACAGAAGGCAAGTCCCAGAGATCGGAATCGACGAAAGAGTCGTATTCTTCATCGTTGAATTTGGGAGGACGTGACTGTTTAGCAAGCAGAAACT[T/G]TTGTGGTTTGAAGGATTTTCGATGATCAAAGCGAGTCTGTGAGTTGCTGCCATTGCTGAGTTTTGTTAGGTGAGGTTCCTACAACTACTACTAATTACTAGTACAAGTAACTCAGCTTAATTAGTGTTTAATAAAAGAAGGAAAATAAACGACCTTCGTTACAGCATTTAATAACCGTTTTATTTCATCCACCTA…
Ca4_15942388	Ca4	15942388	CGCCTTTTTTACAAATATTCCTCTGTCTTTGTCTCTTTGTCTGTTGCATTTTTGCTTCCGGTTAATATGATGTTGGATTATAATATTGAAGGCTGATTTTTCAGTTGCTCTATTTCGAACAAGATGCAAATGGTGGCTATGGTTTGGCATTGCAGGTAATACTTATTGTTCTAGTGCTAATACTTTTACTCCCTCCTCG[C/T]CTTTGACTTGTTAATTTTACCAAAATATTGGTAATAAGTTGAAATTGCTATACCAACCATGAGTGAGTTGAGATTGTAAGCTGCCCCAACCACCTGGGGCGAGAACATGGGTTCAGATCTCACAGAAGAAGCTCTGTTAGGAAAAAATGCACAACCCTTAGGTGCTGCTGCAGTCGAATGAGGATTAATCTCATA…
Ca4_15957070	Ca4	15957070	GCCGGGCCCACCATGTTAGGATTGATGGGCCATCTTTGAGTAGGTTCTCTAAAAGTGATAGTGGGCCCAATTTTGATGATGCATTGGGCTTGGACTTGCATCTTAGTCTTGCCCCAGCTGCCACTCCAACACACGGCTCGGCTCAGCTCCGTTTTTCTGGATACTCCCCTTAGAATTATTAGGGTAGAGGCATAATTAT[T/A]TATATGGCTGCTTGTACATTTTCTTCTTTCTTTTTTAGCTTTTTTGATAAATTTATTTCACTTGGTACACATTCAACAACTTCTCTTTACTTCTTTTCTTTTATTCATTATTATTAAAAAGAAAATCCCTTGGTTCATTTACATTACTTATAAGTTAAAGTTATTCTTGATTTGATTTAAATATGTACATTATTA…
Ca4_16046928	Ca4	16046928	AAATTATATGAGCTACTCGGTGATAAAACTGCAGCAGACAATGAAAAGCCTTCTAAAAAGAAGAAAGAGAAACCTGCTAAAGTAGAGGTGAGCATGTTAACGGTTGTTTTAGCTCATTGGTGCTACTTTTTGTCACATGGCTTACTGGTAGTTTACAATTCCACTTGCTTTATTAGGATAAGGCAGCACCTGTTGCTAC[T/C]CTGAAAAGGCACCCGAAGAAGATCTTAATCCATTTTTGATATTCCCTAATCCAGAGGAAAATATGAAGGTATTTAGTTGCCTTATTGTAAAAATTAAATGCAGCTTCATTCTCTTCTGTTTATGCTGTGAACCTAATATTCACTGTTAGTGTGCTTTTTATAAGTGTCACTTTGAATATAGTCTTCTGCTTGCTG…
Ca4_16149998	Ca4	16149998	CAGCCTATAATACAGAACATTCTATCAAGTCGACGCATGACAAACAACAATATGAACACTTTGAAGCTTCCATCCCTTCTAACAACAATTCTTGGTTGAACACCAATGAAATAGAACAGTCACACAAAAATAACAATGTCCACGTCAAAGATGCTAGAAGTGAGACTATATTTCAATCCTCTGATGTATTGGAGAAGGC[T/C]GGGCTGCCATTGCTTCTGCAAATCGTGCAACTGCAGTTGCTCGTGCTGCTGCTTCACTTGTACATAGTAACTTTGGATCATTGAAGCTGGAAGGTGAATCTTCATAGTTCTCTAAATCGATCAACTTTGCCTGGTATTTCTAAGTTGGAACGTGTTAAGACCTAAATGCGGTGTTTATTGTACATTCTATAATTG…
Ca4_16278600	Ca4	16278600	CTTCATGGCTCTCTTCATCTTCCACCTTCACCTTCCCCTCACTGTACACCTCACGTTTTGTATCAACCAAACCCAACTCTTCCATCCCTATACACTCATTTTCTAGTCCCCTACCCAATAAACTTTCAACATCAGCTGCAAATTCAGCAAGTTCAATATCAGATGGGAGAATCCCGTGAAAGTTTTCCATCTCATAATT[T/C]TATCACCACCCAATTGAACTTTGTTTTCGCTCGTGTTAACATCAGAAGCGAAAGCAGAAGTAACAACTACTGCTCCTGGTCCTCCTTCAGAACGAGGACTAGTACATAACTCGACAACAAAAGGATCAAAAATTGGTACTCGATAAAGAAGCTGCGCCTCATTATCTTCATGAGAAATAGAATTAACCTCATCAA…
Ca4_16278671	Ca4	16278671	CCCAACTCTTCCATCCCTATACACTCATTTTCTAGTCCCCTACCCAATAAACTTTCAACATCAGCTGCAAATTCAGCAAGTTCAATATCAGATGGGAGAATCCCGTGAAAGTTTTCCATCTCATAATTACTATCACCACCCAATTGAACTTTGTTTTCGCTCGTGTTAACATCAGAAGCGAAAGCAGAAGTAACAACTA[A/T]GCTCCTGGTCCTCCTTCAGAACGAGGACTAGTACATAACTCGACAACAAAAGGATCAAAAATTGGTACTCGATAAAGAAGCTGCGCCTCATTATCTTCATGAGAAATAGAATTAACCTCATCAAAACCCATTTCGGGGACGAGATGGAACGGATTATAATTCTTCCTCCCCGGAGAGGATGATTTAGTTGTTTGT…
Ca4_18223721	Ca4	18223721	GTCTTATTTTCTTGTTCCAATTATCACAGTTTTCATCTACATTTTAGGAGTTTTTGAGCTCTTGCAAATTTTAGAAAACAACAGACAATTGTGCATGGTTATATTTAACATAGTTTTTTTTATGAGATAAGAAACTCATCACCACAAAAAGAAACATAAACTAGGAGAGGGCAGAATAAGGAATTTTGGGTCCTTGACG[A/G]AGTACAAAACTAAAAATACAACAAAGATAAAGACAAAACAAATGAATAAAGCTGCTTGATACCTTAACATTCGCTATTGAGCAATAACATTGAGACCCATATTGAGCATAGAGCTTTTCAATTGGCAGAAACTTACGAGTCTATGTCTGTAATATCTGTGTATGTATGACAGGGCTCTGAATGGTATCCTTATAT…
Ca4_20161601	Ca4	20161601	TATTACTTTTATTATTGATTTCATTTGTGCTATACATCCTTTTTATTGTGATGATATTCTAATGTAAGAAACTTATGACAATTGTAGGCACATCCTTGGCTCATAGATTCAGAAAGGGAACAATTTTGCAGACTAATGAACTGCCAAAAACTGTCATTAGAAGCAAGCACACATGCAGCACAAAATGAAAGAGTACCAC[G/A]AGAGTAATAGTGCAAGTCCTGTTTTTTGAACAGCTTAGACTCAGAACATCAATTTCTAGCTGGTTGTTTGTTTCAGACAACATTGAAAACCAACAAAGTGGAAACTTTGGATTCTCAAGGAGTAATGGAAATGTTCAACTAGACCCTACACAACAAGGTGGTGAAAACTTAAGGGAACGTGTGTCAGAGTTAGAG…
Ca4_22865390	Ca4	22865390	ATAAGGTTCTTAATTCATTCATTAGAAAAATGTGAAGCATTCTCCTAAAGATATATGAATTCTTGATTATAGTTGAGTCTACCTTAGACCAAAATAAATCGATAAATAATTTTATAACCAAGACAAACAGTAAAGAAGGATTTATAAATTGCAATGGTGGTTACAGCTATGCTGCAATCGTTGATATTGCAGGAAAATG[A/G]AACATATGTGTGACTAATACGGGCGTAATTGCAGTTGCAGAGGCCAAAAATCTTTTACGCTGCATACACAATTTGAGTTGTGGACTAAAATTTAAAACCATAAAGTTTTGAGTTTGGGACTTACAAGGATGCCTCAGATGTATGGCTCTTGGTAAGTGCTTTCATTGGTGGAGACCTTCCAAACTAGTTGACAAT…
Ca4_22865436	Ca4	22865436	AAAGATATATGAATTCTTGATTATAGTTGAGTCTACCTTAGACCAAAATAAATCGATAAATAATTTTATAACCAAGACAAACAGTAAAGAAGGATTTATAAATTGCAATGGTGGTTACAGCTATGCTGCAATCGTTGATATTGCAGGAAAATGTGAACATATGTGTGACTAATACGGGCGTAATTGCAGTTGCAGAGGC[T/A]AAAATCTTTTACGCTGCATACACAATTTGAGTTGTGGACTAAAATTTAAAACCATAAAGTTTTGAGTTTGGGACTTACAAGGATGCCTCAGATGTATGGCTCTTGGTAAGTGCTTTCATTGGTGGAGACCTTCCAAACTAGTTGACAATATAGAAGTTATGAACATGGAAACCAGTGAAATTAAAATAAACCACC…
Ca4_22904152	Ca4	22904152	CCAAGTTTTGCTCCCAAAGTATAAAACTCCTTAAGACTAATTGTTTTTCGCTGCAAAACTGAATCTGTTTTGAGTCCTGCACTTGCTAGTTTCTTCACATTGTGTGGTCTCTTTGGTTTTGCAGGTGTAGCACTGGCAGCTACAACAACTTCATTCACTTTTGGTGGTTTTTGTTGAGGTGATTTCGCATCTTCCATTT[T/G]ATTTTCACTACATTTGGTGGCTTGTTTTGAACAGTTTCTTTTGGATTGGTTTTGTGTGCATAAGAAGTATCTTTCTTTGATCCACGTGGCCAACAAAATGGAATTCGATGTGTAGAGGGAGATGATCCATCTTTTGAAGAAGTTCTCGATCCAATGCAGTTGTTTCCCATCTAACACTAATTTCTCCCTATCCCA…
Ca4_22904166	Ca4	22904166	CAAAGTATAAAACTCCTTAAGACTAATTGTTTTTCGCTGCAAAACTGAATCTGTTTTGAGTCCTGCACTTGCTAGTTTCTTCACATTGTGTGGTCTCTTTGGTTTTGCAGGTGTAGCACTGGCAGCTACAACAACTTCATTCACTTTTGGTGGTTTTTGTTGAGGTGATTTCGCATCTTCCATTTCGATTTTCACTACA[T/G]TGGTGGCTTGTTTTGAACAGTTTCTTTTGGATTGGTTTTGTGTGCATAAGAAGTATCTTTCTTTGATCCACGTGGCCAACAAAATGGAATTCGATGTGTAGAGGGAGATGATCCATCTTTTGAAGAAGTTCTCGATCCAATGCAGTTGTTTCCCATCTAACACTAATTTCTCCCTATCCCAAGCATCTATAATAA…
Ca4_22908360	Ca4	22908360	CCAATTCTTAAGACTTACAGTGACCAAGATGTTGGCGATATCTGTAAGATTCTTTCATCCTCTCTAGATTGGTCTTCAATCCAAGAAAAGTTGGAAAAAAGCAGCATTCAGTTCACACCAGAATTTGTTATGGAGATATTGCAAATATGTGGTATGCATGGCTGCACTGTGCTAAAATTTTTTTCATGGGTAGGAAAGC[G/A]CCCGGCTACAGACACACAGCAGAATCATACAACATTGCAATCAAAATTGCAGGCCAAGGGAAAGATTTCAAGCACATGCGCAGCCTATTCTATGAAATGAGAAGAAACGGTTATCTAATAACATCAGAAACATGGACAATCATGATAATGCTTTACGGCCGAACAGGTCTAACAGAGATGGCCATGAATTGTTTC…
Ca4_24261779	Ca4	24261779	TTATTTACTATATCGGTGTTTTTATTTGCATGTGTATGTCTGATAAGAATTTTGCCTTTTAGATAAGATCATTACAATTCTCTAACTCATTATTTTTTAACCTTGAAACAATTTGTTCATGGGAAAAAAAATCTATATATTCTTAATATAAGCAACTAGTGCTGCATGTGATATGAAAAAAAATAAAAGGAGTGAAGTT[C/A]AATCTACATATCATGTTTTTAGCTATCTGGTTTGCTTGGGTTTCATACTTTCTCTGTCCTGAGTTTAGCAGATATCAAAGAGCAAGTATATGCATGGCAAGGAAAGCATTGAGTCGAAAGATAAGTGCATTATGTTCTTTTAACTTGGACTTCCTTATATTCTAACCTTGAGTTTATACCATTGCTTATATATCT…
Ca4_24857501	Ca4	24857501	ACAGTGAATGGACTATCATTCACTTCTTTTGTTTCTTAATTTTTCAAATGGAGAATATTCATCATTGTTGTCAACGGTGGAAGGTGGTTTATGGCTGATGGCCAAAATTCTGCCATATAAATGCAAAAGTGCAACCTATGGCAGTTGGCATTTCACAAATTGCTTATTGTGGTTAACACAAATCTGCCATGCGATTCAT[A/G]TCATGGCTGCTACTCCCTCCAGTCTTGAATATAAACAACAAAAATCATATTTGGTAGTCTCAAATATAAGCAAAATTTGAATAATTCTACCATATTCAATGCTAAAATATCCTTTGATTAATGTAGATTTTACTTTTCAGGAGCTCAATTTATTCTCATGGAACAAGACCCCTTGAGGGGCAATATAGATTATAT…
Ca4_26002991	Ca4	26002991	TTGATAATGTGAAAACTAACCTGAGACTCTTTTGTAGCACCGCAGATGACTGACGTAACATTAGGATTAGCAGCACACCACGCAATTGAGAGTTGCGCTAATGGCACACCCAGTTCATCTGCTATTGGCTTTAAACCATCAACCTTTCGAAGCACGTCATCACTCAATGATCGAGATGCCAGATTCTACAACACATGAG[C/A]AAAGTGGGAATAGAAATTATTGCTCAGCTGCTAATAATTGCCATCGTGCAAAACAGTAATGAAATGTCAAAATTTTGGGCCAAATAAATCCCTGCGTTCTTCTTCAACATTTTGAATTCGTTCATACTCATAAGAAAAGGCCCAGGTTGGTCACTTACTCAATAGAACCAAATCAGTCCCTTGTATATTATGCTC…
Ca4_28246738	Ca4	28246738	GAGGATGAGAAACATAAAGACGAGGATGGGAGATGAGCAGAGAGAACGTGTGAGTAACCGTGAGAGAACGTGAGGAATCGTGAAAAGACGTTAGGAGACAGGAAAATTAAATGCGCCGTATGCCTAGGCAGCTAGGGAGATGATGGATTTGATGGATGAGTCACATGGCCGTAAATGCATTTAATGCATGGCGTGAGAT[T/C]AGTGGCATGCGCCACGCGTGCTGTCCAATGGCATAAAAAGGCGTGCCACTTTTCTCTAGGCTGCCACGTCAGGGAGCGTTTCACTAAACTGGACATTCCGTCCTCTGATGGTTTTCCTAACCTCTCAAGCCTAACTAAAAATGTAAATATTTAAAAAGCAACAGATTTTTATAAAAAATATAAATAATAAAAAAT…
Ca4_29323082	Ca4	29323082	TTAGAACCTCACTGAAACTCTCTTGAATTTTGTAATGGCTTCGAGTTTTGCATCTTGTTTTGCACGCTCTGGAAAAGAATGTGCATTTGCGTCTGAAGTTTGAGTTTGAAGACTGCCTTTGAAGAATTCATCTGCCTCTGGAAGCTCAGCTTATTTCTCCACTTCCCAAGTCTCTAATGAACAATATTTGTGTGCAGCC[T/C]TAATGAATAGTATTTGTGTGCAACATCCGATGAACAATACTTCTGCATGTTCTGAGGAACAGTACATCTGCATGTTCTAATGAACAATACTTTAACATGCTCTGATGAATAGTATTTGAACATGCCTCTAATGAAAAGTAATTTTAGTATGCCTTTGAAGTCTGAAGCCACTCTTCAAGTCTGCCTCTAAAGCTT…
Ca4_29671606	Ca4	29671606	ATTAAGAGAAACATCCATAAGATCAACATCCAAGGTAAAAATAAATGGATAGAGAGAAACTTACCCAAACGACAAAGTCAGAACCTCCACTTGTGTTGGAACGTTGGCAGCACAACAGTATAGTTGATTTGGAGTTATGGTCGAAAATGGTGAGGACACCCACCTATTTATAGTCGTTGGTTATGACATTTTTACTTAA[A/G]AAAATATTTCACTTACCTAGACTGATTGGTATGGCTGACATGCAGCCATGCAATAACCTAATCTGACATGTGGTTCTTACTTTATTTGGGGTCGCTCAAAGTGAATTTCTTGCGTTGGGCGAAATTTAGCACCACTTAGAGCAAACCAGATTTGCTTAACAAAGTTAGCTAACTTACATACATTTTTGCTTACTT…
Ca4_29923380	Ca4	29923380	ATAATTTATAAAATAATAGCTTTCAATCTAACGGTTGATTTTAAAAATATTTATCTATTGAACGAGTGTAACTCTCTAGATATAATTTGATATATATATATATATATATATAACCGTTTACACAAAATGCACCCTATATATGGATAAAAAAAAAAGAAGAAAATTTAAGTTACCAACGACACAGAAGATTCAGCTGCAA[G/A]GCAACAATATCAGCACAGGATACCACGCCTGAACATGAACTTTCAAGAGAGCTTTTGATGTTGTCAATTACATCTAATCCTCTAATGGAATTGGAGTTGGGAGCTGCATCTTTCTCACTTTGTGTGATGTTTCCCCCTTGGTCTAATAAAATTGATGCATCACACCCCTATTAACGAAAGAAGAATAATTATTAA…
Ca4_29958113	Ca4	29958113	CTCGTCCGTAATTTTGGCGGGTTAAAGGGGCGAATGAACTTAGGTAGGCAAATTTAAACCTTCAGCCTGACACACCTAAAATAGCAGGCAAAATGGATCGGTCCAACGGATTCGACCCGTTTTGCCACCCCTAATTTTAGTGCAGCATAGCCATAACCAGATAGGTGAAGAAAGTGAACTAGGAGCACACATAGTGATC[G/A]AAGTAAAATAAAGAACAAAATTTGGCTGCTTTAGAATTGGAGTAAATTGTCCCAAGTTTTGGAGAAACAATTTATTCACTTTACGGGTTTTTGTTCTTCCTATAATTTGATGAGTACTATTATTCTTGCTTTGAATTTTATTATGATAGTGAGTAACTAAATTCTCTTCTAAGGTCTTTGATGAATCTTGTAATT…
Ca4_29958122	Ca4	29958122	AATTTTGGCGGGTTAAAGGGGCGAATGAACTTAGGTAGGCAAATTTAAACCTTCAGCCTGACACACCTAAAATAGCAGGCAAAATGGATCGGTCCAACGGATTCGACCCGTTTTGCCACCCCTAATTTTAGTGCAGCATAGCCATAACCAGATAGGTGAAGAAAGTGAACTAGGAGCACACATAGTGATCGGAAGTAAA[T/G]AAAGAACAAAATTTGGCTGCTTTAGAATTGGAGTAAATTGTCCCAAGTTTTGGAGAAACAATTTATTCACTTTACGGGTTTTTGTTCTTCCTATAATTTGATGAGTACTATTATTCTTGCTTTGAATTTTATTATGATAGTGAGTAACTAAATTCTCTTCTAAGGTCTTTGATGAATCTTGTAATTGAAATACCA…
Ca4_30153505	Ca4	30153505	ATAGATTCTTTTTTTTGAGACAGTAAGCCATTCCATTAGATAATACAAACCGGAACAGCAGCAGAAACATTTGGGATATAACCCAACCATGTTTTGGTGCCAATAGTTATTGCTAAATATAACCGAAGCAATCCTAAAATTACCTAAAAGATCAATGCAGTCCTGAATTATTGGATCAACAGCTGCAATGCACCGTTTT[C/G]TTGCAAACATCCCACCACCACCAGTTTGTCTGATTGAATTTCTACGCTTTGGATGTTTTATTGTGCTGCCAGTTGGAGACATCAGCGCACCCGGAGAGCTTCTGCTAAGCTTGGTTCTGCAACAATGCTTTCCTTCCTACAAACTGCCACCGTAACACCTACAGTACGGTCTTTGAAAACACCCCCCACGTGGTC…
Ca4_30258484	Ca4	30258484	AGGAGAAGGTGTTTTTTCTCTATTTTTCCTTTTTTTAATGAAAAAAAAATGTTACTTTTTGTGATTATTGGAATTTACTCTCATCAATGTTAATTTGGAAATTTGTGAATGTTATTTGGGATACTAGTAATTATTGATGAATATTTGAAATATTTTGGTTGTAGAGTGAGAGGATGAGTGCACGTGACCCAATGCAGAA[G/C]AAATGGCAACGGAGAAGAAAGAGGAGAGGATCAACCATGCAGAGATGGGGAAACAGGAGGCACGTGAGCATAATGCTGCGACCAAAATGTCTGCAAATGCTGGTCACGTGACGGGGGGCCAACAATACACCGCAAGTGGGCCCGCCACTGAGACTGCCGCTGCTGGATACTCCACAAGTGGTACGTATGGATCCG…
Ca4_30260485	Ca4	30260485	GCAGCCAGACCTGAAGGAGCCTCAATTCGACCAGGCACACGACCAACTGTTATAGGTGCCATAGGACGGTGGTGATCATCGATTGATGGAGCAAAAGGTTTGCCAAGTTCCCATTCCCCATGGGCAAAATGGCACTTGTCACCAAATTTGCAGCCTTCAGCAGAATTAAACTTGTTACATATGCGGCTTTTAACAGCAG[C/A]GGTGCAGAACCATTGTTAGCGACTGGGGGCGGTGCGACAACATTTCTGGATAATTGAGGTGCAGCAGAAGATTTTAGATTCATCATCTGGGCAACAGCATTATAGCCACCGGGAACATAATGCAAAAAGTGACAGCCCTCACCAAATGGGCAACCAGCAATGCTGCAAAAAATAAATTATGGCACAAAATGAGAT…
Ca4_30300334	Ca4	30300334	TTGGAAACAGATTCACCTAGTTCTGGAGGGTCATCATCCTCATTTACATACTCATCCTCTTCAAGTCTCCCACTGGCTTCTTCTGTAAATTCCTGATTATCCACGGCTTCTTCCAGTTCGACTTTTTTCAGTGCCATATAATCTGCCTCATCTTCAACATGTTTTAATGCAGCTTCCACATCTGCATTAGTTACAGAAA[C/T]TCTCCACTGTTCTGGTTTTTCTCCTTCGGTGCATTTTTAATTGGAAGTGTTCTGTGACCTGAAAATAGTTCAATAGGATCAAGCTTCTTGAAGAACTCAGTATTATAACCCCCACTTTGTATAACTAGATCATCAAGTGCGCGCTTTTGCTTTGCTTTCTTCAAAATATTCTCCTCAATGGTGCTTTCACTAATC…
Ca4_30599188	Ca4	30599188	GGTTACTGTTTGGAGCACGGACAACATCTTCTTGTCTACGATTATGTCAGAAATTTAACTCTAGACGATGCTCTACACAGTGCAGCATACAAACCTTTATCTTGGGGCATCCGTTTAAGAATTGCTCTAGGTGTTGCACAAGCTCTTGAGTAAGTTCCATGTTTGTTACTTAAATTTGTTTCCTGTCTAAACTCTTAAA[C/T]GTGACATAAACTAATGTTAACAGCTATCTGCACTCCACGTTCTCCCCTCCTGTCGCCCATGGCGACTTGAAGGCTGCCAATATTATGCTGGACGAAAATCTGATGCCTCGTGTTTCTGACTGTGCATTGGCTATATTAAAACCACTGACCAACACTAAAGCCAAAATTCGGGTAAGTTTGCAACAACATTAATTG…
Ca4_30668893	Ca4	30668893	TTACCAACTACATGATCCGAAGCACCAGAATCTTAAATCCATGATCCCATAGAGTGAGATACACAAACCGTACCATTACCGAAATGAACTAGGGTAGCTGGATTTGAGACATGTTGACAAGTCGTCAAGCTTCTAAGTAGAAATAACTTTGAATGACGTCAGAAGACAAATTTGCAGCAATCAAGGTAAAACACAGAAA[A/C]CTGGTAAGCCAAATGTACAGGGACTGACCTACGAACCCTAAAACACCGTAAATACTACTGGGGGAAAAAAAAACGCCAGCAAAGAAAGATCTGTATGACCTCTAAAAAGTGGAATCCACACGCTGCTGATGGTCCAAAAACAAACTGGAAGGACAAGGCGAGTCAGAGAAGGGCAGTGGTGCGTGGAAACAGCGG…
Ca4_31218647	Ca4	31218647	CACCATTCTGTTTCTTCCCTTCTTTTGACAAACTCATCAGCAACCTGTCAAATAAAACAGAGAATAATCACGAACATGGGCCTAGGCAACAATTGACCACACAGCTTGATTTGTAAGTTATTGAAAGAATTGAAAGAATAATATGAAATGGGTAAGAAAGCAATCAGCAGCGAATATAAACGTTGAATTGTAGCTAATA[T/C]GCGCCTTCAATTCTTCTGTTTTGTGCTGTTCTATTTAGTTTTATTCATCGCTGCAAGAGAAAGGGGGTTTCTACGCTTATAAGTGTGATATATAAAAGATATTTAAAAACATACCTTGGCCCGTAAATCATCTGCTAGCTCTCTCTGAAATCTTTCACTAGGAGGGGGTTTTCCAGACCTCAAACTAGCCCCATG…
Ca4_34915986	Ca4	34915986	GCTATTCAGTTTACATAGAAATATTCAGAGAGGCACACGTGCATATAATCTCGTAACATCAGCATATTATTTTTTCCTCGCATTACCTGAATTCAGAGTTTTATCACTTTTTTAAGTTGGACAAGATAATTAAACTATACTCCCTCTGAACTTAAATATAACCAAAAGTCAAAATGTATTTAAGTGGAGGTAGCATTTG[C/T]TATTTGCTGCTAGTTGAAATCTGTGTGTTCCTTTCAAATGCATTGCAGTTGATCACCTCATCGATAAAATCACTTAGAAATTGTGGTATGAAATTATTACATCTGCAGTATATCTTGGTATTTGACTTGACTAATTACTGTAATCCATGTCACTTTTACAGAAAGGAACGAAACTTCGCATCGCAGATTTTGTCC…
Ca4_34916032	Ca4	34916032	AATCTCGTAACATCAGCATATTATTTTTTCCTCGCATTACCTGAATTCAGAGTTTTATCACTTTTTTAAGTTGGACAAGATAATTAAACTATACTCCCTCTGAACTTAAATATAACCAAAAGTCAAAATGTATTTAAGTGGAGGTAGCATTTGGTTATTTGCTGCTAGTTGAAATCTGTGTGTTCCTTTCAAATGCATT[T/C]AGTTGATCACCTCATCGATAAAATCACTTAGAAATTGTGGTATGAAATTATTACATCTGCAGTATATCTTGGTATTTGACTTGACTAATTACTGTAATCCATGTCACTTTTACAGAAAGGAACGAAACTTCGCATCGCAGATTTTGTCCATGGTGCAGATGGACTTGGAAACCAAAATTTTCCGCCACCAAATGG…
Ca4_35171506	Ca4	35171506	GCTGTCTCTTGTGCGTACTCGATTTGTTGGTCACCTACGTGATGTAAGAAGGTTGGTGGTTGCTATGTCACGTGCTCGGCTTGGTTTATATGTCTTTTGCCGCCGTTCCCTTTTTGAGCAGTGCTATGAGCTGCAGCCTACATTTCAGCTTCTTCTCAAGAGACCAGACTGTCTTGCCCTTAATATGAATGAGATTACA[T/C]GTATACTGAACGAAATACTGAAGATCCTGGACCTCAGCACCATGTGCATCTTGTCAGTGGCATTGAGGAGATGGGAAATATCATAGAACGGCTGTATCAGGTATGTCTCATGTCGCGTGATATTAGACATCATATCGATATCCAATATGTTTGACGTTATTTTAAGTTAGAGATGGGTAGATCCTGTGCTTCCAA…
Ca4_35171719	Ca4	35171719	AAATACTGAAGATCCTGGACCTCAGCACCATGTGCATCTTGTCAGTGGCATTGAGGAGATGGGAAATATCATAGAACGGCTGTATCAGGTATGTCTCATGTCGCGTGATATTAGACATCATATCGATATCCAATATGTTTGACGTTATTTTAAGTTAGAGATGGGTAGATCCTGTGCTTCCAAGTTTTGTGCCATGGCA[C/T]ATCCATAAAAATATAAGTCATGCTTCAACGAGTTACCTACCAGCTGCACCATAGTGTAGTGCAGGTTTCCCATTGCCAATTAGGTGTTGCCTCTTGTACTAAATTCATGGAGGGTAAATGATCAGACAATAGTGCAGGAAATTATTAGAGAACTTTGGGTTTTTTGATGGTTGGATGGGCATAGGGAGGAGAAGT…
Ca4_35229966	Ca4	35229966	ACAGAAATGGGAGTTTCCAGTTCTTGCATGGGGTAAGAAAGTGAATCTAAGTTCAAATATCCTGCTTTTATGTTTAATTTTCTAAGAACCTATTCATGCAATCATATTAACAAACTTCACATATTGAGTAACCAACAAAGGGATTTTGTTTTCAGTTAATTTTGCAGCCTCGTGTAAGGAAGAAGATATCATAAAAATG[T/C]GACGGAGATTCTCAAGCATGTGCTTGAACCTTGTTGAGATATCAGGTAAGTGAACTTTGAAAGGTTGAATCACTTTTGATAGATGCATAGTCTTGAACTTGTTATTATCTCTAAAACTTTGTTATTTAAAAGTAATAAAGTGTTCAATATCTCAGTGTGTCTCTTTCTCCATTCCACAGCTGCCTCCTTCTTCCA…
Ca4_35231891	Ca4	35231891	GTGCTTGTGGATTTCTACTTTTTAGATATGTGAGCACCCTTTCAAAGTAAAGTTTAATGCTAAAAGATGCAGCTAGTACAATGTATTGAAAATATGGTTTCTGTATTATTTTGTTGTAGGATTAGGATGATATCTTGAATGAGCTGAAACATCATATTCTTTGTTTGGATGTATTTTGGGTAACCTTCTTCATATTCTT[T/C]GCCAGGATGGTGTTTTAGCAGGTGTGCATGGCTGCATTAGAAATTAAACATCTACGATTGTAAAAGACAGAAAGTTTGGGGATTAACATGAAACCATACTGGAGAAAAATCTTCAACAAATTTAAAAATTTTAGTATATACATATATTCTATTTACCTAGAATGTTTGCAGGTCACTCATCAATGAAATAGAGTT…
Ca4_35311815	Ca4	35311815	GATTTATTTTCTGTGAAGTCTGACTATCAATCTAAAAATAATCAAATAGATTTGTTTTGTTATTTCTTCATTGATATCTACCATTCCTAATTTCTTCATTGAACTGTGAAGTCTGGCCTGTTGGCATTGGCAAAAGTAGAAGCAGCTTATAAAGATGAAAGAGAAATTAAAGAAGCCATAGAAGAGGCGCTGGAGTCAC[C/A]TCATATTATCACTTGAAGGATACTTTGGATGCTACTGAAGAAGGGGCTGACGAAAACAGGCTGCTTCCAGCAATGAATAAAATATGGCCATTCCTGGTTACATGTATTCAGAACAGGAATCCAGTGGTGAGCAATCCCTCTTTGATCTTCATTTCTTGCTTAAAGATTGGATTTCCAAATCTACTTTCCAATTTT…
Ca4_35346417	Ca4	35346417	CTTTGCTTTTTCCCAAACATTATAACATGTTTTAAACGAGCGAAATTGAGATTGAAGTTTGACATCGATTGAAAACCAAAGAACGCTGCATAGAGAGGCATCAATCTATTTCCAATTGTCTTGATCTTTGGCAGCGACTTCCTTGGACTGTTTGAGCAAATGGTCTTTACGACCTTGTCCTTGGAACCAAAGTTCAACG[T/C]TGCTGCCCATCCTGCGTAATTGGCTGCACCTACCAATTTTTCGCACGGAATCAAAGGAAGCGTAGTGAAACTGAACACGGAAGAGGAGGCAGCAGCAGATCCGGTGTTGGACATGACGATCAACGTTAGGTGAAAGAGAAGAAAAGATGTTGAAAAATCACCAGAAGTTGAAAAATGACCTTGGAATGTGCCGTA…
Ca4_35393643	Ca4	35393643	GGAAAACGGTTACGTTCTGAACAAGATGACGCCGTTTCCGTTGCTGCACCTACCGCTCCACCGGCTCTTTGGGCGCTTCCGTCAAGGCCTGACTTCGCTCAACTTTGGAGCTTCGCCGCCGCCGCAGCACAACCTCCGTCGGAAGTTCTTTCCATTTCTCCGCAACAGCAACAGCATAATTCGTTGTTTCATCATCAAC[A/G]CAGCAGCAACAACAACATCAAGCTTCCATGGGAGAAGCTTCGGCGGCGAGGTTAGGGAATTACCTTCCTGGACATCTTAATTTGCTCGCTTCATTGTCCGGTAACGGAAATTCCGGTCGGGGAGACGACGAACATCATTGATTGGAGCTTCATTGATTGGAACTTCATTGTTGAAGCTCTTAGTATATATTTATA…
Ca4_36467980	Ca4	36467980	ATGTGAAATCAACCATTGATTCAACATATAAGTACTTTACTCAAGGTAGACAGAATTGATAAACAAGTAGAGTACAGGTGCACATCAAACTTTGGAATACATATGTTTTCCACCAATCCACTAGACAGTTGCATGAGTAAAGCAGCAACATCTCACGATTCTCACGTGCCTTTTAGTGGAAACTGTTTCAGTATTCCTC[A/C]TTGTCTCCCTTATGCCGTGTCTTAGAATTTAAATTAGGCCTAACTCAACCTACAAAACTGGCTTGTAAAGTAGGAACTACTGAAGTTTTATCATGCACTACTTAGGTTTCACACCCCTCATAGCCAACACAAGGAAGGTGCTGCAGGCTGCAATGAAGGAAACCCAGATGCCGCAATTAGGCGGCTAGGAGGGGG…
Ca4_36468003	Ca4	36468003	ACATATAAGTACTTTACTCAAGGTAGACAGAATTGATAAACAAGTAGAGTACAGGTGCACATCAAACTTTGGAATACATATGTTTTCCACCAATCCACTAGACAGTTGCATGAGTAAAGCAGCAACATCTCACGATTCTCACGTGCCTTTTAGTGGAAACTGTTTCAGTATTCCTCACTTGTCTCCCTTATGCCGTGTC[A/T]AGAATTTAAATTAGGCCTAACTCAACCTACAAAACTGGCTTGTAAAGTAGGAACTACTGAAGTTTTATCATGCACTACTTAGGTTTCACACCCCTCATAGCCAACACAAGGAAGGTGCTGCAGGCTGCAATGAAGGAAACCCAGATGCCGCAATTAGGCGGCTAGGAGGGGGTGCAAATAAGGCGCAATTTCCAA…
Ca4_36468053	Ca4	36468053	ACAGGTGCACATCAAACTTTGGAATACATATGTTTTCCACCAATCCACTAGACAGTTGCATGAGTAAAGCAGCAACATCTCACGATTCTCACGTGCCTTTTAGTGGAAACTGTTTCAGTATTCCTCACTTGTCTCCCTTATGCCGTGTCTTAGAATTTAAATTAGGCCTAACTCAACCTACAAAACTGGCTTGTAAAGT[A/G]GAACTACTGAAGTTTTATCATGCACTACTTAGGTTTCACACCCCTCATAGCCAACACAAGGAAGGTGCTGCAGGCTGCAATGAAGGAAACCCAGATGCCGCAATTAGGCGGCTAGGAGGGGGTGCAAATAAGGCGCAATTTCCAACATGCCCCCTCACGCTCAGGCTCAATGGGTCTAAAGCTTGGACGATGCAG…
Ca4_36639382	Ca4	36639382	TCACATGTGTAAACAAATAATTTTGTAAATATTGAATTAGTCTATATGAATGAATAGAATTCACAGGTCCATGATGATAAATGAATTCTAGCATTTTTAAATTTTTCAAATGAATTCTAGCATTATTCAGAGTTGTTTTCAAGTAGCTGCGATATCAAAATTAAAATGTCTGCACTATCTGTTATGACAATTTGGTTTG[C/T]ATGACAATTTGGTTGTTCTAACGTATAATAGATGCATCTAATTAGTCAGCAAATTTAAAATCAAATAATTAAAAAATGTTGATAACAGAGTGAGTGTAATTGTGTAGTCCATATAGAGCTATTTGCATAACAATGTTATTTAGTTTGCTGCTCGGCTAGTAATTACTGACAGAAACTTCTTAACATTTCATCTCA…
Ca4_36673677	Ca4	36673677	CTGCTTTCATAGAGAAGGTGAAATCACCCAATAGAACTCTTGATGTATCGATCAAGACAAGCCATTTTGAGATAGCATTAAGGGAAGTCTCTCCCTCTGTATCGGAAAAGGTATGGTTTATTCTGCTAAATTTCTTTAACACATGAAAATTAATATCATTTGTTGCATAAATTAGTTTGAGATTTATATTGGAATTTAT[A/C]TGTTTTTTGGAGCAGCAAAGGGAGCACTATGAGCGTTTGTCACAGAGTCTTAAAGCAGCAGGGCAATGACTTTTTTTGTTAGGAGGCGAAAAATGTAGTGCCCCAAGTTGAATTGTTTTTTGGTATTAGGCCCTGGCCTTCAATATTAGCAAGATCATTATTTATTGGGGAAGAAATTGGTGCACTTTTCTTTAT…
Ca4_36709731	Ca4	36709731	TGGTTCTCTCCAAAAGAGACATGTAATATAGTAGTGTAAAGTTGGCATGCATGCATGGCTCACGTAAATATATATTTCAACTGTACCCTTATTTGTTAATTTATCACATATTCTTTATGATCTTAAGGCTGCACCAAGCTCTGTATTCTTGACAGCTTTCCCACAAGAGAAGTCAATACCTAATATGATTAGTATAAAT[G/A]CTTCTTTTTTCTCATGAAGAAGTTCAATTCTAAAAACAAAGCATGCTGTATACAGTCTGAACAGATTGTGGCAGCTATGCATTTGGTAGATTTTGCCATTTGCAACATAGAACAGGTTGTGAATACATTATACATATGTGTAGTTGCTATCTATTCTAAAGATTTTATAATGTGTTCAATCCAAATCTGACCAAT…
Ca4_36844149	Ca4	36844149	TTCCTTTACCTGCTGATCTTACAGCAAAGTTGCTTGATGTTGGTAATTTGAATGCGAAAAAAGATGATAATGTGCAAATGCAAACTTCATCCTCCTATCATCATCACGACGACCAACCGAACAATGCCCCCTCTGCCCCGTTAACTATGGACTTACTTGCTGTTCTTTCGACCTCTCCATCTGCACCTGCTCAAAATGG[G/A]GCAACACATCCATGACTAGTGCGGACCAGATGAGAGAACAGCAATTCACTTCAGTCGTTGGAGAAAGAAGCAGCGGCAGTTCTCAGTCTCCAAATGATGATTCAGATTGCCAAGAGGATGTTCGAGTTAATTTGCCACTGCAACTTTTTAGCTCCTCTCCTGAAGATGAAAGCCGGATGAAATTGTCATCTCCGC…
Ca4_36955706	Ca4	36955706	AGAAACCCATAAATATTTCACAAAAGGGTCATTTTATATGTAAATATAAATAATTGAAAGTAATTAAATAATGAAGAGTGCATAGAGATACTTGCATGGTGTTCCAGGTTGATTCCTCCTTTTTTTCTGAGGCAAAACAGTTGATGAAGAAGCAGCTGTGGAAGATTGATTTTGTGTAATCTGACTTTGATGAATTTCT[G/T]TCTGATTTCCAAGAAAGGTGTAGATGAAGAAGAAGCAGCCATATTTTTTTTTTTTTTTGCAAATCTGAAAAATTCTTAAATAAATTTGTTACAATCTATAATATTTGAATTTCTCATAAGCTCAAGGAAAAATTCAATTCCATAAGTTTTGTTGTCTCTTGGAAACTATAAATAAAAAAATTAAAAAAAAAAGAG…
Ca4_36977194	Ca4	36977194	TGTAGATTGGGAGATTCCGCACACAATGAAAGTGGTTGTGTCAGAAAACTTTTCCAGTAGTGATGGCAGACAAAAGTAGCAGACAAGGCAGCAGCGACGACAGGCAGCAGACGGCGGCGGCAGATCTACTCGCATGAAAGATTAGCAGCACATGAGAGCGCGTGTGACGGCTTTTGGCGACGCGCTTTCAGGCATAACT[G/A]ATCTGGAAATGACTGATATTCGCAGGAAAATTTGCCGAAAATAGTGGCAGCGGCGGCAGTAGCGAATTGAATCAAAAACGAGTGACACGTGTCGAAATATTGGAAAAGAGAAACTATGATTATAGTCCCTAACTGTTGGAAACTCGGCAGCAGAACAACGGCAAAATTGTTCAAGGAGGATCGAAATAAGTTCTA…
Ca4_36979879	Ca4	36979879	TTTGTAAATGCGCTTGCAACATCAGTGATGACTTAGTACATAAAACACAGCGGATGTAAGAGACCCTTTATCTACTTATCCTCTGCTGTTTTAACACAGCTGCAATTACTTATTTCTCCATTGGCATGTGATACCCTTCTCTTCTGTAACATTCAGGTTCTCCGTCAGTGACATGTTGTCAACCTTGTTAGCACCTCCC[C/T]GCATTTGGCACCACTTTTGTCCCCTTCACACTCGTCATCAATGGTCGCACTGCCGAAATATTTATGCTGGATTGCTGCACGCAGAAAAATCAACGCCATCATTTTCAGATTCAGGTTCAGAAATACTGCAAGCTACTCACGATTTCAGCAACTGCATAACTGCAACATCCCATCAGATCTCCAACTAAATCCGTC…
Ca4_36979926	Ca4	36979926	CAGCGGATGTAAGAGACCCTTTATCTACTTATCCTCTGCTGTTTTAACACAGCTGCAATTACTTATTTCTCCATTGGCATGTGATACCCTTCTCTTCTGTAACATTCAGGTTCTCCGTCAGTGACATGTTGTCAACCTTGTTAGCACCTCCCTCGCATTTGGCACCACTTTTGTCCCCTTCACACTCGTCATCAATGGT[T/G]CACTGCCGAAATATTTATGCTGGATTGCTGCACGCAGAAAAATCAACGCCATCATTTTCAGATTCAGGTTCAGAAATACTGCAAGCTACTCACGATTTCAGCAACTGCATAACTGCAACATCCCATCAGATCTCCAACTAAATCCGTCACCCAGCCAAAATGATGCTTTCAACAGACAGGGATGGGTGTCAATAT…
Ca4_36984727	Ca4	36984727	CTGCCAATATAGCTGTGTGACATATGAAATCAAAAGTCAACCACAAGATTCGTAAAGCACACACATTGTACCATAATCACAACCAGAAACCTTATAAACAAAATCACAGTGGCTCTACATATAGATGTTTTAATAAACACAAACTCAGGAGCTGCAAACACCAGACAAACAGCAAGTATGCCCTACCACAACAATGAAT[C/G]ACTCCAGTGTTGAAATTGTCATCATCCATAATGAAATATCTATCCATTTCAGCGTTGTCAATTGCAGTTCATAGAATCTTTGTTCAAATTCCACTATGCTTCAGTATTATAACATTGTTATAGCTGCTACTAGACAACACTAGCAGTTTTTTAAAATTCCACTACCTTATAGCTATGCTCTTTGACAACACCGAT…
Ca4_36984795	Ca4	36984795	TACCATAATCACAACCAGAAACCTTATAAACAAAATCACAGTGGCTCTACATATAGATGTTTTAATAAACACAAACTCAGGAGCTGCAAACACCAGACAAACAGCAAGTATGCCCTACCACAACAATGAATGCACTCCAGTGTTGAAATTGTCATCATCCATAATGAAATATCTATCCATTTCAGCGTTGTCAATTGCA[T/A]TCATAGAATCTTTGTTCAAATTCCACTATGCTTCAGTATTATAACATTGTTATAGCTGCTACTAGACAACACTAGCAGTTTTTTAAAATTCCACTACCTTATAGCTATGCTCTTTGACAACACCGATTCCCTCTAACATTCTCTTTTAAGAACACAATAACAAGCAAGCAAAACACACAACACCACTCCACGAAA…
Ca4_37286632	Ca4	37286632	AACTTGGGTCTGTAAAACTCCTATTTGTAAGATTCGGGTATACAAGGTGATCTTACCTTGTATTTGCCAGAGTTGATCCACTTGTTGAACTTATGACTTTTCAGTGGCATGGTGACAATTTCAACTGTTGCACCAAGGTTTCCTTTCAGTAGTGCTGCTTGATTGAATGGGTTTCTGTTCTTTCTATACCTTGCATTAA[G/A]TTATAGTACTCTCATTTGATCATTCAGCTTATTATAAATTGTTAAGGTTATTGGAGCTGCGATGTTCTATGTAAAAGTAGGAGACGCAGAAATGGTTTATACAGGAGACTACAATATGACACCAGATAGACACCTAGGAGCAGCTCAAATTGATCGACTGCGACTTGATCTTCTTATAACTGAGTAAGAACATCA…
Ca4_37293773	Ca4	37293773	AACGACAATTATGCTGCTGATATAAAAAGGAAAGGTATATCTTATTAGTAAGATTGTTGAACGTCATTATGCTACTAAACATAGAAATTCAAACGACAATTATGCTGCTGATATAAAAAGGAAAACTAAAATGAGAAAATATTCAAAATTAACTATCAATGTGACATGATTTCTCATGAGGATACCTAAAGAAAATCTT[A/T]TAAGCATAAATTATCAAATTGATATATGCTGCAAATTTGTGGCGTCAACTTCGTATGGAGTAACTAATATGTTCCGTTGTTGTGAAATCTGTCATAAGATACTATCTTGTTAGTATTCATGGTTTTCAAACTTTGCAAATTATAATGATATTATTTTTTCCAGCTTTTTCTTTTCATTTCCATGCTTAACAGCAA…
Ca4_37316738	Ca4	37316738	GAAACACAGCAGCGCATAGCCGACAATCCAAACTCTTATCGGCGTATTCCGACGCTCACGTCCGGAGCACGGCAGTATCGCCGCAGTTGCCACAACGAACGTCATGTTCAACAAAATGTCGAACGCTACCACAGGCTTTGAGTATCCCCAACTGTCATGACTCTCCTCGAGTTCAAGCGCCGCCTCCGTCGCTTGCACC[T/C]CTCCGACGGTGTTGTGCTTTCGGAGCAGCGTTCCAACAAGACTATACAACTCATAGTACGGAAGTTTTAAAAAAAAATGGAGAATGGCGGAAAAAGTAATTTGAAAATAAAACAATAATTACTGTTATAAATAGAAGATAGAAACGGTAACCATAACAAAATAGGCGAGAAAATTGCGACGTCTTTTAACGAGCC…
Ca4_37349212	Ca4	37349212	TATTCATATTCCTTCCTTTTTTATTTCTTCTACTGCTTCATATTTATTGCTGCTTTATTTTTAGTTTTTTCTGTATTATCTATCCTTTATAATTTTAAGCCTGATAAAATTCGAAAATCCAACTTTGCAGTTGAAGATTTAAATTTGAATGCTGTTGAGTCTTTGCAAGGAGTTCCATTTCTGGCCACAGGCAAACATC[A/C]TGTGGAGCTGCAACAGGTGATTTTTGCAATTTAAATATGCATTCTGATGAAATTCACGATGATTCTTTTATTGTTGAAAACATAAAAATGATAGTGCAATTTTTCTAATTAAAAAAATCGATCCACTTTTTTCCCTCAGATTTGACTTTGAGATGCTGCTTTCCTCAACATAGAAAAAATAGCAGTGAACAGAAC…
Ca4_37364980	Ca4	37364980	TACACTTTCTGAACACATTTAGGTAAACGAAAAAACATACATATATGCATTTAACGACATACCTAGTATATATATTGTTCAGAATCTACTTGTAGAAGTTTTGAATTAGTGGTTTGATGTTTACATCTTGACTCTTAATTTTGTACCACCATGCAGCAAAGTGCAGCCTTTAAGATACTAAAAACTCGTTTAAAAGCTG[G/A]CCGTCATATTCTTTCAATCGTGGACAACTGAATAGAGTGCCTTCTGGGGATCCCAACCAATTTCCTCATCAGATGCCTGATGGATATCAAACCAATGAGGATGGTGATGTAACTGAAGATGATGGGAGCCCATATAATGGAATAAACTTTGCTGCGAGGTTGCAACAGTTTCAGCAAATGCAGAAGCAGCACCGG…
Ca4_37450206	Ca4	37450206	CCCTCAATTTGAATTATCTCTACCCATAGATGATCTATCCATCAATAAAATTCTTGCAACTTCCAAGATGCAATTAAAATAACTATCGACAAACAGAATTAACTAAAATTGAACACACTTGTGATAGAAAATGTGACCTGAATTGTGTCACGCCAGCTGGCAGCTTTAGAATTAAAGAGATCAACATTGGAAATATAAG[A/C]ACGCCCGTCCCCATCTCCCTACGGTACACCTCCGCCCTCTTCTCCGCAGGCGATTCATGAAACCCTTTCACAGCACCAATAACACGTCGGAGCAAATCCACCGGCACACCATGGTTAATTACCTGAAAGAATCCCACCGTACTCGCAGCGAAACGAATCTGTTCAACGACGGTGGCGCGTGAGTTTTCCAAAGCG…
Ca4_37450294	Ca4	37450294	ACAAACAGAATTAACTAAAATTGAACACACTTGTGATAGAAAATGTGACCTGAATTGTGTCACGCCAGCTGGCAGCTTTAGAATTAAAGAGATCAACATTGGAAATATAAGACACGCCCGTCCCCATCTCCCTACGGTACACCTCCGCCCTCTTCTCCGCAGGCGATTCATGAAACCCTTTCACAGCACCAATAACACG[T/C]GGAGCAAATCCACCGGCACACCATGGTTAATTACCTGAAAGAATCCCACCGTACTCGCAGCGAAACGAATCTGTTCAACGACGGTGGCGCGTGAGTTTTCCAAAGCGGATAGATCAATCGTAGGAATTTCCGGTTCGGGTCCGGATCGAGGGAGAAGATCGATTAGGGTTTCTTGCGGGTGAATGAAGAAAGGAG…
Ca4_37450326	Ca4	37450326	GTGATAGAAAATGTGACCTGAATTGTGTCACGCCAGCTGGCAGCTTTAGAATTAAAGAGATCAACATTGGAAATATAAGACACGCCCGTCCCCATCTCCCTACGGTACACCTCCGCCCTCTTCTCCGCAGGCGATTCATGAAACCCTTTCACAGCACCAATAACACGTCGGAGCAAATCCACCGGCACACCATGGTTAA[A/T]ACCTGAAAGAATCCCACCGTACTCGCAGCGAAACGAATCTGTTCAACGACGGTGGCGCGTGAGTTTTCCAAAGCGGATAGATCAATCGTAGGAATTTCCGGTTCGGGTCCGGATCGAGGGAGAAGATCGATTAGGGTTTCTTGCGGGTGAATGAAGAAAGGAGGGATGGTTTTGATTCCGGAGTCGATTAGGCCT…
Ca4_37453586	Ca4	37453586	AAACTTTCTCGCCTTTTCTGATTTTGCCTCCTTTTCTCCTTCTTGAATCAACCGATGCATATCACATAGGGCGCACACCATAGCAGGAGTTCCCAACGAAAGTAGACCGATCACATCGTCGATGACACCTAAACCGAATTGCAGCCCTCCCATGTGTCTGTAAGCTGGAGAGCATACTTGCTCCAAGCAATGAGAGAGG[C/A]TTCCAGTGCAGTCTCTGGCTGCCCACCTTGACCTAAAACTGAAGACACACTCAACAGAACCATGACTGACCCTATAGGATCTGACCTCCAATCTCCGTTGTAAAGGCGAAGAGTGAAGCAGTAGCTGTATAAAATATCAACTAGGTGAACAGATAAAAGCGGTGATGGCTCCTTGGAACTTAGCCTGCTTAGAGG…
Ca4_37453590	Ca4	37453590	TTTCTCGCCTTTTCTGATTTTGCCTCCTTTTCTCCTTCTTGAATCAACCGATGCATATCACATAGGGCGCACACCATAGCAGGAGTTCCCAACGAAAGTAGACCGATCACATCGTCGATGACACCTAAACCGAATTGCAGCCCTCCCATGTGTCTGTAAGCTGGAGAGCATACTTGCTCCAAGCAATGAGAGAGGGATT[A/C]AGTGCAGTCTCTGGCTGCCCACCTTGACCTAAAACTGAAGACACACTCAACAGAACCATGACTGACCCTATAGGATCTGACCTCCAATCTCCGTTGTAAAGGCGAAGAGTGAAGCAGTAGCTGTATAAAATATCAACTAGGTGAACAGATAAAAGCGGTGATGGCTCCTTGGAACTTAGCCTGCTTAGAGGAGGT…
Ca4_37454296	Ca4	37454296	GAGCAGTTAGATTACACAAGCAATAAGAATTCAATAGGAATATACCTGACATAATTTTTTCCACTGTCTTCTCGGACAAACTTGAATCTTCAAAAGCTGGGAAAACAATCGGATAGAATTTCAGTACACTTCTTTATTGGTATACTTTGGACATTAAAAATTGCAGCCTAAAAAATTCTTCCAACATAATCAAACACAA[G/A]GTAAGAGTTTATTTATGATAATTTGTTCAGAAAACTACATTTGTTAAATGACTAACAATGCTAGGCTGCAGTAATTATAAAATCCACATTAACTCAATGCTTCATTGACTGTACATCAATCAAATCAACAACTATGAAAGGCCATCTTCTAAAAAATTAACTTGTTTACACAGTCACAAACATTTAGTAGTCCTG…
Ca4_37550122	Ca4	37550122	TTTGTGGAAAAATCACCAAAAGATGGTAAACACCTCGGAATGTGGCATAGGGGTTTCTGATGTGGCCGGCGCTCGAAAAAGGTAGCCGGAGAGAACTGCACGTACGGGTTTTGTGGTGGCGTGTGGGGCCCACATGCAGAGAAGGTGGAGGCACGTGTGGTGGTAAAGCATAGTCGTGTTTGTCAGAGGATTGTGCAGC[A/G]TCTGTGGTGGTTTTAGCAGTGGGGGGCACAGGAAAAGGTGCAGCTGGTGTTGAGGAAAAAACGTTGATTATGGCCCTGAAAAATGCAGAGAAGACAATGGAAGGGCCGCCAGAGTTGACGATGATGTACAACTGTTTGTGGCAAAAAATTAAAAGATTGAAAGGTGGTGCTGCCACCGACAGTGATAGTGAAGCA…
Ca4_37575636	Ca4	37575636	TTGTTTTTGTGCCATTTGCTATTCGTACCATAGAATTGTCATTGCATGGGGAATATTCATCAAATAGAGTGATATCCCCAGTCATATGGTCTGAAGCTCCAGAGTCTACAATCCATGAGTTAGATATTCCCTTGTCAACAAAATAGACACATGAAGAATTATCTTTTTGGGCCAAGGCAGCAGTTGAGTGTGTACTAGT[T/C]TTTGAAGGGATTGTTGTAGCAATTTTTGCAACATCTCCATTTGTTCCTTGCTGAATGGACTTGGTTCAGGTGCTGGGGCTGCCAACACTTTACCTCTTTCTGATGTGGCAGCATAGGTGCGAATGTCCCTATTCCTAGATGGTTTCCAATCTGCTGGTTTTCCATGAATGACCCAACATGTTTCTTTGTTGTGGC…
Ca4_37576578	Ca4	37576578	AACATGTTTCTTTGTTGTGGCCTAATTTTTGCAGTGATCACACCATTCTCTGATGTTGGGCAGAGGTTTGGTTCCAAGGATTCTTCCTCTTACATCATCTAGATTCTTGTTTAGGCCAAGGAGGAACTGGTACATTCGGTCTTTCTCCAACAGTTTTTTGTACTGTTTGTTGTCTTCAGTGCATGTCCATACTATATCC[A/C]ATAGATATCCAATTGCTGCCAATAACGGGTGAGGGTATGGTAGTAATCAGTGACGGTTGTGTCTCCTTGTCGCAGGTCATGGAGGAGACTCTTGATCTCGAATATGGCGGAAGTATTATCAGTATTTGAGTATGTCTCCTTGGCAGCACTCCAGATCTCAGCTGCAGTGCTGTAATACATGAAACTTTTGTCTGC…
Ca4_37576730	Ca4	37576730	GTTTTTTGTACTGTTTGTTGTCTTCAGTGCATGTCCATACTATATCCTCATAGATATCCAATTGCTGCCAATAACGGGTGAGGGTATGGTAGTAATCAGTGACGGTTGTGTCTCCTTGTCGCAGGTCATGGAGGAGACTCTTGATCTCGAATATGGCGGAAGTATTATCAGTATTTGAGTATGTCTCCTTGGCAGCACT[T/C]AGATCTCAGCTGCAGTGCTGTAATACATGAAACTTTTGTCTGCTTCAGTGGTCATTGAGTTCAATAGCCATGTCATGACTAAGTTGTTCTCTAGCTTCCACTTTGGACAATCGGGGTCCTTTTTCTTGGCTCTTTAGCATCATCAGAGATGTAATCTTCCTTCCCTTTTCCTTGAAGGAAGATCCGGACAGATCT…
Ca4_37630404	Ca4	37630404	AATATATAGTCAATCTGAGAACACAAGATAGCATATAAGTGTGTTTACCTTAGTCAGTGTAACTATAACAGGGACTCCAGATGTGTCGAACTGCAGAAACTCCTCATCACTTATGTCAACTTCTGGTTGCTCATCACTTGATGCACCAGCAGTTACTTTGACGCTTGGAATACCAGTATTGCTCAAAGCAGCCTACAAG[A/G]TAACATGCATCATTGATTAGGACCATTGGGTAAACAACTTGATGAAGTGTTTGTTGAATAAGTGTTTATCATATATGCATTTGTGTATAAATTGTTTCTATAATCAAATCCACAACGGCATAAAGTTAAGTTGTTTGTTTTCATATAAGTTGTAAGTTGTTTTCTTAAGCTATCTAGAAAAGATTATTGAAATAA…
Ca4_37630445	Ca4	37630445	TGTTTACCTTAGTCAGTGTAACTATAACAGGGACTCCAGATGTGTCGAACTGCAGAAACTCCTCATCACTTATGTCAACTTCTGGTTGCTCATCACTTGATGCACCAGCAGTTACTTTGACGCTTGGAATACCAGTATTGCTCAAAGCAGCCTACAAGAGTAACATGCATCATTGATTAGGACCATTGGGTAAACAACT[A/G]ATGAAGTGTTTGTTGAATAAGTGTTTATCATATATGCATTTGTGTATAAATTGTTTCTATAATCAAATCCACAACGGCATAAAGTTAAGTTGTTTGTTTTCATATAAGTTGTAAGTTGTTTTCTTAAGCTATCTAGAAAAGATTATTGAAATAAGCTGCAAACAATTATGGAGTATGGACATGTCATAAGTGATT…
Ca4_37630520	Ca4	37630520	CAACTTCTGGTTGCTCATCACTTGATGCACCAGCAGTTACTTTGACGCTTGGAATACCAGTATTGCTCAAAGCAGCCTACAAGAGTAACATGCATCATTGATTAGGACCATTGGGTAAACAACTTGATGAAGTGTTTGTTGAATAAGTGTTTATCATATATGCATTTGTGTATAAATTGTTTCTATAATCAAATCCACA[G/C]GGCATAAAGTTAAGTTGTTTGTTTTCATATAAGTTGTAAGTTGTTTTCTTAAGCTATCTAGAAAAGATTATTGAAATAAGCTGCAAACAATTATGGAGTATGGACATGTCATAAGTGATTTTTAAAAATTCCCCAAGAATTGTACAAGTGCTTATGTTACAAGCTAAGCTCAAGTAAGTTGTAAATAAGCTCTTC…
Ca4_37630527	Ca4	37630527	TGGTTGCTCATCACTTGATGCACCAGCAGTTACTTTGACGCTTGGAATACCAGTATTGCTCAAAGCAGCCTACAAGAGTAACATGCATCATTGATTAGGACCATTGGGTAAACAACTTGATGAAGTGTTTGTTGAATAAGTGTTTATCATATATGCATTTGTGTATAAATTGTTTCTATAATCAAATCCACAACGGCAT[G/A]AGTTAAGTTGTTTGTTTTCATATAAGTTGTAAGTTGTTTTCTTAAGCTATCTAGAAAAGATTATTGAAATAAGCTGCAAACAATTATGGAGTATGGACATGTCATAAGTGATTTTTAAAAATTCCCCAAGAATTGTACAAGTGCTTATGTTACAAGCTAAGCTCAAGTAAGTTGTAAATAAGCTCTTCCAAACAC…
Ca4_37633044	Ca4	37633044	ACCATCACAGCGAAGATCCTGAGCAATGCCACCTTGGATGAAATGTTGTTCTCCTAGAGATAAACCCACCATTCTTACAACTGCATGAGTTTAGAGAAACTTTATGAGTATAAGTACAAAGGGGAAACTACTGTATACCTAGAAAGTGACATGGAGAAGCCAACCAAGAAAAATTAAGTGGGATGGCCACTATAGACTT[C/T]GTATACCACAGTTGCTGCTTGTGAGTCCCTGGTAGCAATATGTAGCAGTGAACCCCAAAATTTGCTATAGTGGAATGACCACTATGCAGAAGATTATGGATACAAGATTCACAATTTATAATACTGATAATATATTTTTTCAAAAGTAAAAAAATTATCCAAAATTCAAGACTTTTATGGTTAACTAGCGTGAGA…
Ca4_37806689	Ca4	37806689	TCATTGAATGTATATAGATCTGTTGATGCTGCAGAATAGTGATGATGACTTGATACCTAAGTGCTAGGAGCAATTTTGTTGATTAATGACTTAGTGCCTAAGTACAAGGAGTAATTTTTAACAGAAAGATTGAAGATTGCTTGTGTTCATCAGCCTCTTAACAGGTTCATCAAAATGGCATTATGTTTGTGGAATTTCA[C/T]TGTCATATGCTGCTTTTATGATGTTGAACTTACAAAACTTATATTACTTAAGAATAATATTCTTGATGACACTGCTGCAAAGTACCTGTATTTTAATTATATATTTACCTGTGTACATTTGAGGTGTGATGTCCGAGATTCAATTGAGGTGTATTGTGAAATATATATACAAACGAAAATACAAGGAAATATTCT…
Ca4_37897261	Ca4	37897261	ACTAAAGACAAAAAGAAAAACACATTTTTATATCCATATCCATATCACTGAAGAAAAAACTCAGCAAAATGCAGACACTGCCGCATTGGCCTTGTTCCTGAACTCAACTGCCCGGAAAACGCAGCCGGAGTTGCTCGTCGGCCACCTGAAAACAGTGACAAAGTCCGTCCAGGTTTTCTTAATTATTATTATTATTATT[G/T]TATTATTATTAGTATTTTTTTCTTCCGGATTTTCGTTCCCCGTAGCGCGGAATGGTGCGAATCAGCGTAATTTACGGCGGCTATCGCCGACGCTGCAAAAGAAAAAGTACGCGATGCAGTTAACAGCATAGTATGTAATTTGAGTAAAAAGTATATGGCGCAAAATAATTTATGAATTAATTTGTGTTTTTACAA…
Ca4_37897351	Ca4	37897351	CTTGTTCCTGAACTCAACTGCCCGGAAAACGCAGCCGGAGTTGCTCGTCGGCCACCTGAAAACAGTGACAAAGTCCGTCCAGGTTTTCTTAATTATTATTATTATTATTATTATTATTATTAGTATTTTTTTCTTCCGGATTTTCGTTCCCCGTAGCGCGGAATGGTGCGAATCAGCGTAATTTACGGCGGCTATCGCC[C/A]CGCTGCAAAAGAAAAAGTACGCGATGCAGTTAACAGCATAGTATGTAATTTGAGTAAAAAGTATATGGCGCAAAATAATTTATGAATTAATTTGTGTTTTTACAACGTAGGGTTAGCTAAATCTGATTGACAGAAATGAATAGTGCTCAAGTTACAGCATTCCAGTTTGGGATTTGTTTGAAAAATATAGTTCGG…
Ca4_38008062	Ca4	38008062	TTATTGATAACTAATAAATGGAGTATTGGATTATAATTAGTAATAACTCTTTAAAATGAGGAAAATCTTTCTTGATTACACTGAGAAACAAAAAACAAAGACAGAAATACCTGCAGATCTATGAGGGTCTACTTCCTAGTTGCTCTAAGGCCCTAATTCTTGATGAAATTGTCTTAACCCTTCTCTCTGCATTGCAGCC[T/A]TTTTTTCCTTCTTTGCTCCCATGTGCCATATGTGCAGGGTAGTTAAAACTTAAATCCCATCTGTTAGAACAACAACCCACCCTGGTTCAAAAGAAAAGAGATACGAAAAAGACAAACAAAGAAAACATGAGATTTGATCACGGAGATCAGCCAATTGTGCCTACGTCTCCGATTGCAGAGCGGCTGCAATACCTT…
Ca4_38008082	Ca4	38008082	GAGTATTGGATTATAATTAGTAATAACTCTTTAAAATGAGGAAAATCTTTCTTGATTACACTGAGAAACAAAAAACAAAGACAGAAATACCTGCAGATCTATGAGGGTCTACTTCCTAGTTGCTCTAAGGCCCTAATTCTTGATGAAATTGTCTTAACCCTTCTCTCTGCATTGCAGCCAATTTTTTCCTTCTTTGCTC[T/C]ATGTGCCATATGTGCAGGGTAGTTAAAACTTAAATCCCATCTGTTAGAACAACAACCCACCCTGGTTCAAAAGAAAAGAGATACGAAAAAGACAAACAAAGAAAACATGAGATTTGATCACGGAGATCAGCCAATTGTGCCTACGTCTCCGATTGCAGAGCGGCTGCAATACCTTTCTATTATTCAAGCTTAGGA…
Ca4_38008205	Ca4	38008205	TCTAAGGCCCTAATTCTTGATGAAATTGTCTTAACCCTTCTCTCTGCATTGCAGCCAATTTTTTCCTTCTTTGCTCCCATGTGCCATATGTGCAGGGTAGTTAAAACTTAAATCCCATCTGTTAGAACAACAACCCACCCTGGTTCAAAAGAAAAGAGATACGAAAAAGACAAACAAAGAAAACATGAGATTTGATCAC[A/G]AGATCAGCCAATTGTGCCTACGTCTCCGATTGCAGAGCGGCTGCAATACCTTTCTATTATTCAAGCTTAGGATTACAGATTACAACTTGTGTTTAAATACTACAACTCAGTTTACAAGATTAATTCTGAACCTTACCGCAAGGGGCTTTGTCTCCCATTCGAACGACCTGACCACTTTTCAGGAAACTATGAGCC…
Ca4_38008227	Ca4	38008227	AAATTGTCTTAACCCTTCTCTCTGCATTGCAGCCAATTTTTTCCTTCTTTGCTCCCATGTGCCATATGTGCAGGGTAGTTAAAACTTAAATCCCATCTGTTAGAACAACAACCCACCCTGGTTCAAAAGAAAAGAGATACGAAAAAGACAAACAAAGAAAACATGAGATTTGATCACGGAGATCAGCCAATTGTGCCTA[T/G]TCTCCGATTGCAGAGCGGCTGCAATACCTTTCTATTATTCAAGCTTAGGATTACAGATTACAACTTGTGTTTAAATACTACAACTCAGTTTACAAGATTAATTCTGAACCTTACCGCAAGGGGCTTTGTCTCCCATTCGAACGACCTGACCACTTTTCAGGAAACTATGAGCCATACCCAACACCATCTTACATG…
Ca4_38029136	Ca4	38029136	CATGATAGCGGCTATGGTGGTTTATATGGGGACTATGGCGGTTTATTTGGCAGCCATGACAGCAAAAAATTGTGAATTTTGGGCCCTCTCCTCCATGGACCTCCATTTGCTATTGACAACAATGACCACTATCCAAGGTGGGACTCTTAACAAAAAAGATTAAAGGGAAATACATCATACCCTGTCTCTTTGAAAGAAA[T/G]TCTTTGACCCGCTTAGCTAACTCAATTTCAGTTGCCGCAGCTCCAGGTACAATACGGCTATCCTTGCACATGGCCTGAAAGATTGTTGCATAAAATAAGGCAAATCATTATTGTTTCTAAAAATAAAATCCTTCCAAAAGAGTGATCCATAAAGATGCAGTAAAAACCTGCATGTTTGCAGATGCCAAACTTTTA…
Ca4_38029208	Ca4	38029208	TGAATTTTGGGCCCTCTCCTCCATGGACCTCCATTTGCTATTGACAACAATGACCACTATCCAAGGTGGGACTCTTAACAAAAAAGATTAAAGGGAAATACATCATACCCTGTCTCTTTGAAAGAAAAGTCTTTGACCCGCTTAGCTAACTCAATTTCAGTTGCCGCAGCTCCAGGTACAATACGGCTATCCTTGCACA[A/G]GCCTGAAAGATTGTTGCATAAAATAAGGCAAATCATTATTGTTTCTAAAAATAAAATCCTTCCAAAAGAGTGATCCATAAAGATGCAGTAAAAACCTGCATGTTTGCAGATGCCAAACTTTTAACAGAATTATTTTCCGGGGGATAAGTGCAATCGACTTGGAAAAGAAGGAAAAAAAAGCAGCATCAGCAATTA…
Ca4_38029215	Ca4	38029215	TGGGCCCTCTCCTCCATGGACCTCCATTTGCTATTGACAACAATGACCACTATCCAAGGTGGGACTCTTAACAAAAAAGATTAAAGGGAAATACATCATACCCTGTCTCTTTGAAAGAAAAGTCTTTGACCCGCTTAGCTAACTCAATTTCAGTTGCCGCAGCTCCAGGTACAATACGGCTATCCTTGCACATGGCCTG[T/A]AGATTGTTGCATAAAATAAGGCAAATCATTATTGTTTCTAAAAATAAAATCCTTCCAAAAGAGTGATCCATAAAGATGCAGTAAAAACCTGCATGTTTGCAGATGCCAAACTTTTAACAGAATTATTTTCCGGGGGATAAGTGCAATCGACTTGGAAAAGAAGGAAAAAAAAGCAGCATCAGCAATTACCTTGTA…
Ca4_38029358	Ca4	38029358	TCAATTTCAGTTGCCGCAGCTCCAGGTACAATACGGCTATCCTTGCACATGGCCTGAAAGATTGTTGCATAAAATAAGGCAAATCATTATTGTTTCTAAAAATAAAATCCTTCCAAAAGAGTGATCCATAAAGATGCAGTAAAAACCTGCATGTTTGCAGATGCCAAACTTTTAACAGAATTATTTTCCGGGGGATAAG[A/G]CAATCGACTTGGAAAAGAAGGAAAAAAAAGCAGCATCAGCAATTACCTTGTAAGTGTTCACCCCATCATCAACTGCTCTTTCAAGATCATCTAGTACACTATCAGTACTTCCTCTTAAGACAACAGTTGATACAGAATTGCCACCTTCTTCATTTTTTACAATGGTCACCTGAAACATTATGCAAAAAAAGAAGG…
Ca4_38029380	Ca4	38029380	CAGGTACAATACGGCTATCCTTGCACATGGCCTGAAAGATTGTTGCATAAAATAAGGCAAATCATTATTGTTTCTAAAAATAAAATCCTTCCAAAAGAGTGATCCATAAAGATGCAGTAAAAACCTGCATGTTTGCAGATGCCAAACTTTTAACAGAATTATTTTCCGGGGGATAAGTGCAATCGACTTGGAAAAGAAG[G/A]AAAAAAAGCAGCATCAGCAATTACCTTGTAAGTGTTCACCCCATCATCAACTGCTCTTTCAAGATCATCTAGTACACTATCAGTACTTCCTCTTAAGACAACAGTTGATACAGAATTGCCACCTTCTTCATTTTTTACAATGGTCACCTGAAACATTATGCAAAAAAAGAAGGAGTGTCATATGCCAACCTGAAC…
Ca4_38038959	Ca4	38038959	ATGATACTGGATATATACCTCCAGTGGAGTGTCTGTGACAATATATTCTACAACAGGCAATCCAAGGGAAGCCCTTGCAGCATCGGCTACTTGCAACTGGCGAATTCGAAGCTCTTCCTCTATACCAGCATCAAGAACTATTCCCACCTGCTTATACACTATTAAGCTCAGTACATACACTCTTCTAATTGGAAAGAAA[A/G]GCATGATGAAGAAAGCAACAGTGTAAGCCATACACGAGTCAAGGATGCAGCACTCAGACTGTTCATGGTTCGGTTCACGAAGAAAATTAAACCGAACCAAACTGAACTGTGAAAGCGGTTTGGAAAATCAAAAGTCGAATGGTTAATGATCCGTTATGGTTTGTTTGGATTCGGTTTAGGTTACTGAACTGTGTT…
Ca4_38039037	Ca4	38039037	AGCATCGGCTACTTGCAACTGGCGAATTCGAAGCTCTTCCTCTATACCAGCATCAAGAACTATTCCCACCTGCTTATACACTATTAAGCTCAGTACATACACTCTTCTAATTGGAAAGAAACGGCATGATGAAGAAAGCAACAGTGTAAGCCATACACGAGTCAAGGATGCAGCACTCAGACTGTTCATGGTTCGGTTC[T/C]GAAGAAAATTAAACCGAACCAAACTGAACTGTGAAAGCGGTTTGGAAAATCAAAAGTCGAATGGTTAATGATCCGTTATGGTTTGTTTGGATTCGGTTTAGGTTACTGAACTGTGTTTGAAACATCATATCAATTCCTAACTCACATAAACGACAATTTTTTTAAGTGTGGTTTAGTTCTGTTGGGTTTTTCTGT…
Ca4_38039046	Ca4	38039046	TACTTGCAACTGGCGAATTCGAAGCTCTTCCTCTATACCAGCATCAAGAACTATTCCCACCTGCTTATACACTATTAAGCTCAGTACATACACTCTTCTAATTGGAAAGAAACGGCATGATGAAGAAAGCAACAGTGTAAGCCATACACGAGTCAAGGATGCAGCACTCAGACTGTTCATGGTTCGGTTCACGAAGAAA[C/T]TAAACCGAACCAAACTGAACTGTGAAAGCGGTTTGGAAAATCAAAAGTCGAATGGTTAATGATCCGTTATGGTTTGTTTGGATTCGGTTTAGGTTACTGAACTGTGTTTGAAACATCATATCAATTCCTAACTCACATAAACGACAATTTTTTTAAGTGTGGTTTAGTTCTGTTGGGTTTTTCTGTTTTTTTTTC…
Ca4_38039076	Ca4	38039076	CTCTATACCAGCATCAAGAACTATTCCCACCTGCTTATACACTATTAAGCTCAGTACATACACTCTTCTAATTGGAAAGAAACGGCATGATGAAGAAAGCAACAGTGTAAGCCATACACGAGTCAAGGATGCAGCACTCAGACTGTTCATGGTTCGGTTCACGAAGAAAATTAAACCGAACCAAACTGAACTGTGAAAG[A/G]GTTTGGAAAATCAAAAGTCGAATGGTTAATGATCCGTTATGGTTTGTTTGGATTCGGTTTAGGTTACTGAACTGTGTTTGAAACATCATATCAATTCCTAACTCACATAAACGACAATTTTTTTAAGTGTGGTTTAGTTCTGTTGGGTTTTTCTGTTTTTTTTTCTTTTCTTAAGTGTTCTATGCAGCACAAATC…
Ca4_38039088	Ca4	38039088	ATCAAGAACTATTCCCACCTGCTTATACACTATTAAGCTCAGTACATACACTCTTCTAATTGGAAAGAAACGGCATGATGAAGAAAGCAACAGTGTAAGCCATACACGAGTCAAGGATGCAGCACTCAGACTGTTCATGGTTCGGTTCACGAAGAAAATTAAACCGAACCAAACTGAACTGTGAAAGCGGTTTGGAAAA[T/C]AAAAGTCGAATGGTTAATGATCCGTTATGGTTTGTTTGGATTCGGTTTAGGTTACTGAACTGTGTTTGAAACATCATATCAATTCCTAACTCACATAAACGACAATTTTTTTAAGTGTGGTTTAGTTCTGTTGGGTTTTTCTGTTTTTTTTTCTTTTCTTAAGTGTTCTATGCAGCACAAATCAAATATATTATA…
Ca4_38039251	Ca4	38039251	CCGAACCAAACTGAACTGTGAAAGCGGTTTGGAAAATCAAAAGTCGAATGGTTAATGATCCGTTATGGTTTGTTTGGATTCGGTTTAGGTTACTGAACTGTGTTTGAAACATCATATCAATTCCTAACTCACATAAACGACAATTTTTTTAAGTGTGGTTTAGTTCTGTTGGGTTTTTCTGTTTTTTTTTCTTTTCTTA[C/G]TGTTCTATGCAGCACAAATCAAATATATTATATTTGAGTCCTACCCTATTTTGGTGAACAGGCTGTAAGGCCCATGACCCTTCTGCAAATCTGTCAAGCGCATAGCCTTCAACATACAATGCATTAGGCATTGGCCAGTATAACATTGCTGCGTTTAGCACCTGCAAAATTTGACAAGTCAAGTAAACAAGAAAA…
Ca4_38039289	Ca4	38039289	AAAAGTCGAATGGTTAATGATCCGTTATGGTTTGTTTGGATTCGGTTTAGGTTACTGAACTGTGTTTGAAACATCATATCAATTCCTAACTCACATAAACGACAATTTTTTTAAGTGTGGTTTAGTTCTGTTGGGTTTTTCTGTTTTTTTTTCTTTTCTTAAGTGTTCTATGCAGCACAAATCAAATATATTATATTTG[A/G]TCCTACCCTATTTTGGTGAACAGGCTGTAAGGCCCATGACCCTTCTGCAAATCTGTCAAGCGCATAGCCTTCAACATACAATGCATTAGGCATTGGCCAGTATAACATTGCTGCGTTTAGCACCTGCAAAATTTGACAAGTCAAGTAAACAAGAAAATTAAATGCATATTTTTTCCACTTTATCATTCAATACAA…
Ca4_38153183	Ca4	38153183	ATTGTGGATACAAATTAAACTCTACTTAAAAGTTTGAAATCATGGTGTCAACACATTTTTCTTTTGATATATAGAAAGTCTAATACTGTCTTTTTATGTTGGCAGAGACACCATGCAACAGTCACCATCATACATGCATTTACAGAAAACCCTGAACAGATCACCTCTAAAGCTGATATTGTAGTTTCAGCTGCTGGAG[C/A]CCTAATTTGGTTCGTGGGAACTGGATAAAGTCCGGTGCAACTGTGATCGATGTTGGAACAAGTCCTGTTGAGGTGAGCTTGCAATAATATACTGTTTTTTTCACATTTTGCTTGCTGCATATCAGTTAACCAAGCTTAAGGATACAATGTTACAGGATCTTAGCTGCGAGGAAGGTTATCGTCTAGTTGGTGATG…
Ca4_38153198	Ca4	38153198	TAAACTCTACTTAAAAGTTTGAAATCATGGTGTCAACACATTTTTCTTTTGATATATAGAAAGTCTAATACTGTCTTTTTATGTTGGCAGAGACACCATGCAACAGTCACCATCATACATGCATTTACAGAAAACCCTGAACAGATCACCTCTAAAGCTGATATTGTAGTTTCAGCTGCTGGAGTACCTAATTTGGTTC[G/T]GGGAACTGGATAAAGTCCGGTGCAACTGTGATCGATGTTGGAACAAGTCCTGTTGAGGTGAGCTTGCAATAATATACTGTTTTTTTCACATTTTGCTTGCTGCATATCAGTTAACCAAGCTTAAGGATACAATGTTACAGGATCTTAGCTGCGAGGAAGGTTATCGTCTAGTTGGTGATGTGTGCTATGAAGAAG…
Ca4_38153216	Ca4	38153216	TTGAAATCATGGTGTCAACACATTTTTCTTTTGATATATAGAAAGTCTAATACTGTCTTTTTATGTTGGCAGAGACACCATGCAACAGTCACCATCATACATGCATTTACAGAAAACCCTGAACAGATCACCTCTAAAGCTGATATTGTAGTTTCAGCTGCTGGAGTACCTAATTTGGTTCGTGGGAACTGGATAAAGT[T/C]GGTGCAACTGTGATCGATGTTGGAACAAGTCCTGTTGAGGTGAGCTTGCAATAATATACTGTTTTTTTCACATTTTGCTTGCTGCATATCAGTTAACCAAGCTTAAGGATACAATGTTACAGGATCTTAGCTGCGAGGAAGGTTATCGTCTAGTTGGTGATGTGTGCTATGAAGAAGTTGTTAAGGTGGCATCCG…
Ca4_38157210	Ca4	38157210	GTTCACTCTTGGCTTTCACATTTACTCCCTCCGTTGCTATTTATATACAAAAGTGTTGATCACGGAGGGAGTGTCTTTTTTCTTTTCATTTAATTACATTGGCCTTCCTATTGTTTCTTGTTTTTGTGCTTTTAATTATTCTGTGAATAACTCTTGTAATATAATTTGCAACTTTCTGATGAGTCAAAATCATTTTGGA[G/T]CAATCAATATTTGAAATGGATACTTACTCTATTGTGCAAGGAGATAGTGGGGAGCTGCTTACAAGATCTCAAAGAAAGAAGATCAAGAAGTTGCATTAACGGTAAGATTTTTAAAATGTGTTTGCTTCATCTTAAGTTCAAACTTTGACCAAGATTTGATTGGTCCAAATGGTAAAGAATTCATACACCTTAAGC…
Ca4_38179583	Ca4	38179583	CAAATTTCTGTTTTCCGTTACACTCCCAATATATCAAAATCAAATACCCTAATTCGTCACTTCCCTCTCAAATTGAATCCAACAATTCTTCTACGATGAATGATCCCTGCCATCTCAGCACACCGTCGAAGCGGCGAGCAGAACACGAGCTGCATGCATCATGTACAGACCAAAACAACAACAAGAAGAGAAAATCACC[C/A]CAAAAGTCACTTCTCGAAAAAGAACCTCCAGGGTAATAATAATTATCATTAATTATTTTTGTGTTTTTGTTGTTAGTTACTGCTGCAATGTGGTGAATTTCAGTAATTCACTGTTTGATTCAACTTGTGCCCTTATTATCCAGTGTGCATTGTATTGAATTTTGAGACTTGAAAAAAGATAACAACTTTGCTAGT…
Ca4_38181292	Ca4	38181292	TTGTTGTATAATCTAAGTAAAACCTTCTGTACGTAGTAACCTTCTCCCTTTGCACGGCTGTAGGTAATCAGTGGAAACTGGTTTAGAGCGGGAAGTATACCTAAGCTTTGTGCCAATGATTTGTTGCTGATTCCAAAAATTATTTCCAGGACTTGGAGGTGGATGAAGTCAGTGCTGCATCTGGGCAAGCATGCATTTT[A/G]GAAAATCAGACAGTGAGCCACTGAGTAGGTTTCTTCAAGAAAGGTTAACTGTGGTCCACACCCAATATATTCTTGGAAATTTTATGTGATCTAATTATGTCACCTGACTAGTTTCATTTTTTTTTGGTTTTGGTGATTTCAAATTTTTGTCATTCATATTCCCTTTATATTGCAGATGCTGCTAACAACCTTTTT…
Ca4_38194159	Ca4	38194159	TGACAACAAATATGATGAATCAGAATGTAAGACCAAATAGTATAGTGAATTTGAATTGGCCTGAAAGATCTCACCTTGAGGTTTCCAGCAACGTTAAATGTTACAGCCGTGGTGGAATGAATCACATAAAAAATAGAGAAATTAAGGCAGAATGCCAAAACACCAGAGCTGAAAATAATGATCAGGGCAGCCCAAGGAT[C/T]GGATGAATACTTAGCCACTCAAGAATTCCATTGCCTTCAAGTAACAAAGCAGGTAACCCCGTGATCATGGTTGCAAAAGGTGCCATGTAATAAACTGTGTTTATGCTACATATACAAAACAAGAGTAATTAGTCTATGCACTGCAGAAAAATCATGCCAAAGCAAAATCTATACAAGCACAAAACAGAACAAGGT…
Ca4_38194220	Ca4	38194220	TGAAAGATCTCACCTTGAGGTTTCCAGCAACGTTAAATGTTACAGCCGTGGTGGAATGAATCACATAAAAAATAGAGAAATTAAGGCAGAATGCCAAAACACCAGAGCTGAAAATAATGATCAGGGCAGCCCAAGGATATGGATGAATACTTAGCCACTCAAGAATTCCATTGCCTTCAAGTAACAAAGCAGGTAACCC[A/G]TGATCATGGTTGCAAAAGGTGCCATGTAATAAACTGTGTTTATGCTACATATACAAAACAAGAGTAATTAGTCTATGCACTGCAGAAAAATCATGCCAAAGCAAAATCTATACAAGCACAAAACAGAACAAGGTATAGCATAGCTAAGACAAAGTGGCAAGACTTTCTTTTTCTTTTTAAAATTAATGCATAAAA…
Ca4_38215267	Ca4	38215267	TTACTTTTTTCCATTTCTCTTTCTCTTGTATAGTAAATTTATCTTTCGTTCTTTTGCACAGGGTGTGATGATGACACATGGAAATGTTTTAGCTACACTCTCTGCTGTGATGACAATTGTTCCCAAACTTGGGAAAAAGGATATATATTTAGCATACTTGCCAATGGCTCATATCCTTGAGCTAGCAGCTGAGGTATGC[A/G]GGGGATATATAACTTTTTGGAATAGATTCAATAAATGTTTCAGTTCAACATTGCATTCTGTTTCCATTTATTTTGTGTATTGATAAACTCGAATACATTTTAGAATTTGATGGCAGCTGTTGGGATTGCTATAGGCTATGGATCTCCTTTGACCCTAACAGATACATCAAACAAGATAAAGAAAGGAACAAAGGG…
Ca4_38288823	Ca4	38288823	TCTCCCATTTTTGTAGTCTTATTGAGCCATTTTGATTGCTTAGGATGGGAAAAGGCTGAAAATGAAGTAGCGGTTTTAAAGAAGCAACTTGACACAGTCACTCATAGGAATTCAGCTCTTGAAGATAGAGTCACTCATCTAGATGGAGCACTTAAGGAGTGTGTTAGGCAGCTAAGACAAACAAGAGAAGAACAGGAAG[G/T]AATATTCAAGATGCCGTAGCTGAAAAGACTCGCGAAATGGAATCGGACAAAATCAAACTCGAGAGCAAGCTTATTGAGCTCCAGAACAAATTAGATGCTTCAAATAGCAGACCTTCTATTGATCCTGATATGTGTCGAAAGGTTGAATGGTTGGAGAAAGAGAATAAGGCTCTAAGACATGAGATATTAGTTCAA…
Ca4_38288997	Ca4	38288997	AGACAAACAAGAGAAGAACAGGAAGATAATATTCAAGATGCCGTAGCTGAAAAGACTCGCGAAATGGAATCGGACAAAATCAAACTCGAGAGCAAGCTTATTGAGCTCCAGAACAAATTAGATGCTTCAAATAGCAGACCTTCTATTGATCCTGATATGTGTCGAAAGGTTGAATGGTTGGAGAAAGAGAATAAGGCTC[T/A]AGACATGAGATATTAGTTCAATCAGAAGAGCTGAAAATCAGAACTATTGAGAGGAATTTAAGCACTCAAGCTGCTGAGACGGCTAGTAAGCAACATTTAGAAAGCATCAAGAAAGTAGCCAAGCTTGAAGCCGAGTGTCGGAGACTGAAGACCATGGCTTCTAGGGCCTCCTTAGTTACTACTGATCATAAATCC…
Ca4_38289052	Ca4	38289052	CTCGCGAAATGGAATCGGACAAAATCAAACTCGAGAGCAAGCTTATTGAGCTCCAGAACAAATTAGATGCTTCAAATAGCAGACCTTCTATTGATCCTGATATGTGTCGAAAGGTTGAATGGTTGGAGAAAGAGAATAAGGCTCTAAGACATGAGATATTAGTTCAATCAGAAGAGCTGAAAATCAGAACTATTGAGAG[G/A]ATTTAAGCACTCAAGCTGCTGAGACGGCTAGTAAGCAACATTTAGAAAGCATCAAGAAAGTAGCCAAGCTTGAAGCCGAGTGTCGGAGACTGAAGACCATGGCTTCTAGGGCCTCCTTAGTTACTACTGATCATAAATCCATTGCTTCTTCATCATTTTGTGTTGAATCTCTCACAGATAGTCAATCAGACAGTG…
Ca4_38289066	Ca4	38289066	TCGGACAAAATCAAACTCGAGAGCAAGCTTATTGAGCTCCAGAACAAATTAGATGCTTCAAATAGCAGACCTTCTATTGATCCTGATATGTGTCGAAAGGTTGAATGGTTGGAGAAAGAGAATAAGGCTCTAAGACATGAGATATTAGTTCAATCAGAAGAGCTGAAAATCAGAACTATTGAGAGGAATTTAAGCACTC[G/A]GCTGCTGAGACGGCTAGTAAGCAACATTTAGAAAGCATCAAGAAAGTAGCCAAGCTTGAAGCCGAGTGTCGGAGACTGAAGACCATGGCTTCTAGGGCCTCCTTAGTTACTACTGATCATAAATCCATTGCTTCTTCATCATTTTGTGTTGAATCTCTCACAGATAGTCAATCAGACAGTGTGGAGCGGCTTACT…
Ca4_38343633	Ca4	38343633	TCTATCTATCTATATCTTATTTATTTTTGTTTTATAGTTTCAAACGCCAGTAAGTCTTACAAAGATTTCCCCGTTCATAAACAGTATCGATCGTGACTTTGATGGTGGTGGTTTTCCACACCCATATGCAGCCAATTTGGGCATCTTCGAGGACCGGTGCCCTGCAATTAGCCAATGAGTTGAGATAAGTTGGATAGCA[A/T]TATAATTCCACTATGTACAACATATATACATATAGGTTTTTTGTGTCAATTTACTACAATGTAAATGCTTCATAAGCTACAATGAATGATTTTGTAAATGATATTCCAAAACCATACAGGCTGCTGAATTACTAATCTTTGCTAGAGGACTGTAATAAGAATTCATACTTAGTTAAAACATCCCAAATTACGACC…
Ca4_38358067	Ca4	38358067	ACAGAACAAGGAAGACAAAGTTGTCGAGGGTTTTATTACTGGAGCATTAAGAAATCTATGTGGGGACAAAGATGGCTATTGGAAAGCAACATTAGAAGCTGGAGGTGTGGATATCATTGTGGGTCTCTTGTCTTCAGATAATTCTGTCTCTCAGTCAAATGCAGCTTCTTTGTTGGCACGTTTAATGCTGGCTTTCAGT[G/A]TAGCATCCCCAAAGTAATAGACTCTGGAGCAGTCAAAGCTTTGCTTCGACTTGTTGGTCAGGAAAATGATATTTCTGTACGAGCCAGTGCTGCCGATGCCCTAGAGGCCCTTTCTTCAAAGTCTACCAAGGCTAAAAAAGCTATTATTAATGCGGATGGTGTTCCTATCCTTATCGGAGCTATTGTTGCTCCTTC…
Ca4_38358398	Ca4	38358398	GCTAAAAAAGCTATTATTAATGCGGATGGTGTTCCTATCCTTATCGGAGCTATTGTTGCTCCTTCTAAAGAGTGTATGCGAGGTGATGGTGGTCAGGCCTTACAGGAGCATGCAACTCGAGCTTTAGCCAACATCTATGGGGGCATGTCTTCTTTAATACTATATCTTGGAGAACTTTCCCATTCTCCCTGTCTTGCTG[G/A]CCAGTTGGTGATATAATTGGTGCTCTTGCTTATACACTAATGGTCTTTGTAGAAAACCTTGATGTTGATGAGGAACATTTTGATGCAACTAAAATAGAGGATAATCTAGTAACTCTTTTGAAGCCTAGAGACAACAAGCTGATTCAAGAGCGTGTCCTTGAGGCCATGGCTAGCCTTTATGGAAACATCTATCTC…
Ca4_38362132	Ca4	38362132	TTGAACAAATACCTATCCTTGAGCCCTCAAGATTCAACTGAGATTGCTATTTCAGAGTTATTGAGAATATTATTCTGTAATTCCGACCTCATTAAACATGAAGCATCAACAGATTCATTGAATCAGCTCATAGCTGTTTTGCGTCTTGGATCAAGAAATGCTAGATATAGTGCAGCAAGAGCACTTCATGAACTTTTTG[T/A]GCTGAATATATCAGAGAATCAGAATTAGCTAAACAGGCCATTCAGCCACTGGTTGACATGCTTAACACAACATCAGGGAGTGAGCAGGAAGCTGCTCTCATGGCCTTGATCAAGTTAACATCAGGAGATTCGTCAAAAGCATGCATTTTTACTGATCTGGAAGGGAATCCACTTGAAAGTTTATACAAAGTATTG…
Ca4_38370848	Ca4	38370848	AAGAGACAAGACTAATTATTTAAAGCCCAAGGCTTTGTGCAATCCCGACTGGTTGGCTGCCATGAAATCTGAATATCACACACTCCTCTCAAATAAAACTTGGAGCCTTGTTCCACTCTCACCTCACAAGAGGGCCATAAGCGCAATTGGGTGTTTCACATTAAAGAAAATCAAGATGGCAGCATTAACAAGTACAAAG[G/A]TGCCTTGTTGCCAAGGGGTTTGATCAAACCCATTTTCCTCTCTATAAGAAATAGCGAGTTTTTGTCTTCCGTTGGAGTCGACCCCAGTAGCTAGGGATAAGTACTGTCTTATCTCATTCCCACTACCAATTGAGCTGCCAATAAAGGTAAAGGCTGAGGTGTTACACCAAATAACTACTAGTTCAACGTATTCCA…
Ca4_38370902	Ca4	38370902	GGCTGCCATGAAATCTGAATATCACACACTCCTCTCAAATAAAACTTGGAGCCTTGTTCCACTCTCACCTCACAAGAGGGCCATAAGCGCAATTGGGTGTTTCACATTAAAGAAAATCAAGATGGCAGCATTAACAAGTACAAAGCATGCCTTGTTGCCAAGGGGTTTGATCAAACCCATTTTCCTCTCTATAAGAAAT[A/G]CGAGTTTTTGTCTTCCGTTGGAGTCGACCCCAGTAGCTAGGGATAAGTACTGTCTTATCTCATTCCCACTACCAATTGAGCTGCCAATAAAGGTAAAGGCTGAGGTGTTACACCAAATAACTACTAGTTCAACGTATTCCAGCTTCATTACACCTTGTTGATTCCTTTTCGAAATATAATATAATATAAATAAGT…
Ca4_38370926	Ca4	38370926	CACACTCCTCTCAAATAAAACTTGGAGCCTTGTTCCACTCTCACCTCACAAGAGGGCCATAAGCGCAATTGGGTGTTTCACATTAAAGAAAATCAAGATGGCAGCATTAACAAGTACAAAGCATGCCTTGTTGCCAAGGGGTTTGATCAAACCCATTTTCCTCTCTATAAGAAATAGCGAGTTTTTGTCTTCCGTTGGA[C/T]CGACCCCAGTAGCTAGGGATAAGTACTGTCTTATCTCATTCCCACTACCAATTGAGCTGCCAATAAAGGTAAAGGCTGAGGTGTTACACCAAATAACTACTAGTTCAACGTATTCCAGCTTCATTACACCTTGTTGATTCCTTTTCGAAATATAATATAATATAAATAAGTGAGGAACTAGGGTTCCTCTATGTC…
Ca4_38370941	Ca4	38370941	TAAAACTTGGAGCCTTGTTCCACTCTCACCTCACAAGAGGGCCATAAGCGCAATTGGGTGTTTCACATTAAAGAAAATCAAGATGGCAGCATTAACAAGTACAAAGCATGCCTTGTTGCCAAGGGGTTTGATCAAACCCATTTTCCTCTCTATAAGAAATAGCGAGTTTTTGTCTTCCGTTGGAGTCGACCCCAGTAGC[G/A]GGGATAAGTACTGTCTTATCTCATTCCCACTACCAATTGAGCTGCCAATAAAGGTAAAGGCTGAGGTGTTACACCAAATAACTACTAGTTCAACGTATTCCAGCTTCATTACACCTTGTTGATTCCTTTTCGAAATATAATATAATATAAATAAGTGAGGAACTAGGGTTCCTCTATGTCACACTATGTTCCGTT…
Ca4_38405153	Ca4	38405153	AGTCATTTGATACTAAAAGTATGTGTTTGAGTAAAATTAGAGAAAGAAGATGAAGGGAAAAAGCAGTAGACCCTAACATACCAATGAAAGATATATGCGAAAAACATCAAAGGGCTACAGTTAACTGAAAAAGCTTTTAAAAAACTAGAAGCATATGTTTACAATTACATCTATTACTACTGTTATGAGTAACACAGAA[T/C]TATGACCTACCTTTCCATTGTTCTTGAAGACTCACTTCATGTTTGTATACAGGCTGTGCTGCCCACACAAAGTACCGACCTGCTCTCAGAAGCCTGTTGGCCTCAAGAAGCAAAATTCCATCTTCATCATAGCCATATGAAAACAGGATATCAGTACAAAGAAATAAAGTCTTCAAACATAATTTTATCCATATT…
Ca4_38420093	Ca4	38420093	GAAGCTAACTTTGCTATAATATAAACAGGTTTAATGAGTTCATCAGAAGTATCCTCCAACTGAAGATCCAAAGTATCATTGTCACAAAATGTTGATAGCTCAAATGATTGGTCAGCCGTGTCTGCAGCATCTTCATACACATCAAGACTGATGTAGTCAGCTAGTTCTTTTTCAGGATCTTCATTCTGTTGAGGATGGC[G/T]GGACTGGTTGCCACCAACATCCCAGAACCAAAGTAACGCCCTCTACCATTGTTCTGAGTTTCGGATCTCTTTCTTTTCTTTCCCTTTCTCTGTTTCTTCGGGTGGTGAAGCTTGCATTTAGTTCCTTGAGTACATGTTCCTGTTGCTTCAAAACTAGGACAAATGTAGCTGTGCTTCTTCCGACACTGAGAACAA…
Ca4_38425720	Ca4	38425720	GTGACTCCATCACCATCAGCAGGACAGAACAAAAGGTTCTCCTGAGCAAGTGAATTGTCCTTCATATTGAGATCATTTGATAGCATATCATCCCTTGGAGACCTTTGCACATCGTCTTCATCTCTATGATGGGAATTGTTTTCAGCAGCCGGTGTATCTGTCTTCTCTCCCTTGATATTTCCAATAACCAAAATGTCAG[A/T]TGACTATTACTTATAGACACAACTGGAGTAACATTATCACTCCGCTCATATCCCAACTCTGAAAACTGAACATTTGGAATGGCTAAGTCCTCGCAGTGTGTAGAGACTGTATCTGAGTGCTGCAATTCCAAATGTTCAGAACTCTTAGTTTCCTTATTTGCATCCATAGACTCGAATGATCCTTTCTTGAAAATA…
Ca4_38475310	Ca4	38475310	TTTGGTATATCTTTCCGCCGCCTTTTCTTTGTTGGCTGATTAGGTGAGACTGGAGGTTCATTTCTTGCACTATAGAAAGAGAAAATCAATAATCAAGAACTCGCGTAAATATTTTATTGTCTTGACTATATTCAATTTAATAAATTCAATCATAAATTCAGCATTTGATTGGGTGGTCTTTCATGATTCTAGTTGTTTG[C/A]GAATTCAAATAAGAATGTAAGAGAGCTGCTAAACGACAGTAAAGAAGCCAGCTTTACTTTATTTTGTATAATATCTGCAAGTTATTGAGTTGTGTAAAAATGTTGATATTTCGCACCGCGATAGCGGCAATATTTCTCTCTATTGATAACATAGATTAGAAAACAAAACATTTAATGCATTGACTACAATAAATG…
Ca4_38475547	Ca4	38475547	CAGTAAAGAAGCCAGCTTTACTTTATTTTGTATAATATCTGCAAGTTATTGAGTTGTGTAAAAATGTTGATATTTCGCACCGCGATAGCGGCAATATTTCTCTCTATTGATAACATAGATTAGAAAACAAAACATTTAATGCATTGACTACAATAAATGCAGCCATTTTCGATAAATTTTTTTACTTTTAATTTATTAG[T/C]GGTTCCCTAAAACTGGTTACCATTTGTCAACATTTAATTTACATTTTGTCATTGCACTCAGCATTACTATCATAAACATAAAAAGTTTTATACAGCAATTCTAGTATAAGCTGCTGTTACAACTCACAAATTGGAAAGATGTCCATGAATTATAAAGATATCCATGAATGATAAACAATCTCATTTCATGTTCAT…
Ca4_38540201	Ca4	38540201	TCTACAAAAAATCTGTCAAACAAGATATTACCATTGCACGTGACATATTGAGCTCGTTTATATTATCACTCTGCAAGAAAGGTATTTTTAGTTTGTAAATCAATATTTTCAATCAAGTTCGTAGTCGCACTGGGATTCTTGATATTGTGGAGAGTTACAGTTAAATGCGGCTGATGTAGGCATGCAGCCTCAATCAAAG[C/T]GCATTGCAGTTGCAGTCGCAAAGACATCAAACATCTTGATGTTGCGATCGCGGTCGTGGACCTATTTTCAAAATCGTTTTTGTCATGGATATTTGTAACTTTTTAGGATGTTTTTTACTTTGTCACATACTTGGTTTGTTGGCCTGCTGCGACATTTGACAGCGTAACCTCTGTGCAGGACATTTATCAGCTGCT…
Ca4_38540247	Ca4	38540247	ATTGAGCTCGTTTATATTATCACTCTGCAAGAAAGGTATTTTTAGTTTGTAAATCAATATTTTCAATCAAGTTCGTAGTCGCACTGGGATTCTTGATATTGTGGAGAGTTACAGTTAAATGCGGCTGATGTAGGCATGCAGCCTCAATCAAAGTCGCATTGCAGTTGCAGTCGCAAAGACATCAAACATCTTGATGTTG[A/G]ATCGCGGTCGTGGACCTATTTTCAAAATCGTTTTTGTCATGGATATTTGTAACTTTTTAGGATGTTTTTTACTTTGTCACATACTTGGTTTGTTGGCCTGCTGCGACATTTGACAGCGTAACCTCTGTGCAGGACATTTATCAGCTGCTTCCAATTTACTTTGCAGTCTTGGTCATGATATAGGGCGCACAGAAT…
Ca4_38659377	Ca4	38659377	GACGATGAAGAAAACATATTTAGGACTGTACAGAGCATGGAGATTGATCCTGACTTTGCCGACTGTGCCAATCCTATTCAGAACATGTTGAGTCATGACTCGCCAAAGGAATCTTTGTCCTCAGAGTCCAATCTCAGTAGCAGCAGTAGCACCAAAGAAATATCACAAAACTTTCCTCGGACCCCAAAGCAATTACTTT[T/C]GAATGTGCTAGTGCACTTTCAGATGGAAATGAAGTAAAAGCCTCGGCGATGATAGATGATCTAAGGCAGATGGTTTCGATTCAAGGAGATCCTTCCGAAAGAATTGCAGCCTACATGGTGGAAGGACTCGCTGCTCGGATGGCTTCGTCTGGAAAATGTATTTATAAAGCTTTGAAATGCAAGGAACCTCCTTCT…
Ca4_38759640	Ca4	38759640	CATGGGAATGGCCATTAGATTCCTATGTGGCCCTCTTGTAATGTCATTAACTTCCATTGCCATTGGATTGAGAGGAAAAAAGCTGCATACTGCCATTGTGCAGGTACTTATGTTGCATATTCGTGGAATGAATTTAAATCTCTATAGACACATGCAGCACATGGAAATTATGTCTGATAATATATCAGAACAATGTGTG[A/C]TGTTTCTTCTGTAATAAATGTTTATAGAGGGAATATTAAATATAGCTCAATTTATTGTATATATATTAGTACTTAATTAGCTTTGACTTCAATTCAATTGTTTTCGTAGGCTGCTCTTCCGCAAGGGATAGTGCCATTTGTATTTGCAAGGGAATATGGGCTCCATCCTGATATTTTGAGTACAGGGTAAGTTTC…
Ca4_38770348	Ca4	38770348	TCCTTGGTGTGTCAAGGTGAGTTGTTGTAACCCACAGTGATAATCTCAAATCCCACGCTAAAAAAAAAAAAAAAAACTCACAAAACAACCTCGTTATTAAAAATCCAACTAAACTTAACCCCATGTGGTTTCATGTTACGAGCACGTGCATCAGCACGCTCTTGCAGCCTTCTAATCCTAGGCGCTAACCCACACACAT[A/T]TCCTGCGCCCTTTTCCCCTCAGTCGTCAATCCCTCCAGCTTCTCTAATCTCCACCGTTGGACCAAAAACTCCAAAATATCAGCGTAATCATTTGCCGTGTACACGCCCGTACGCTGCGCCACAGCCGCAAAGTGCTCGAATAGCTTGGGGTCATGTCCATCGTACATAAGGTGTGCCGGCATTGTGATCTTTTTT…
Ca4_38770450	Ca4	38770450	ATCCAACTAAACTTAACCCCATGTGGTTTCATGTTACGAGCACGTGCATCAGCACGCTCTTGCAGCCTTCTAATCCTAGGCGCTAACCCACACACATATTCCTGCGCCCTTTTCCCCTCAGTCGTCAATCCCTCCAGCTTCTCTAATCTCCACCGTTGGACCAAAAACTCCAAAATATCAGCGTAATCATTTGCCGTGT[G/C]ACGCCCGTACGCTGCGCCACAGCCGCAAAGTGCTCGAATAGCTTGGGGTCATGTCCATCGTACATAAGGTGTGCCGGCATTGTGATCTTTTTTTCCATCATATCACCAATGGCTAACATTGCTCCACTGGGATCCACTTCTAGAAGCTTCTCAACGATTTTTGAGTATGCGTTCTCGTGACGCTTTTCGTCTGCT…
Ca4_38770510	Ca4	38770510	TGCAGCCTTCTAATCCTAGGCGCTAACCCACACACATATTCCTGCGCCCTTTTCCCCTCAGTCGTCAATCCCTCCAGCTTCTCTAATCTCCACCGTTGGACCAAAAACTCCAAAATATCAGCGTAATCATTTGCCGTGTACACGCCCGTACGCTGCGCCACAGCCGCAAAGTGCTCGAATAGCTTGGGGTCATGTCCAT[G/A]TACATAAGGTGTGCCGGCATTGTGATCTTTTTTTCCATCATATCACCAATGGCTAACATTGCTCCACTGGGATCCACTTCTAGAAGCTTCTCAACGATTTTTGAGTATGCGTTCTCGTGACGCTTTTCGTCTGCTGCTATGGTACCGCATATGCGTGCAAGCACTGGATCGCCACCTTCTTTCGCTAGACGAGCA…
Ca4_38770606	Ca4	38770606	TGGACCAAAAACTCCAAAATATCAGCGTAATCATTTGCCGTGTACACGCCCGTACGCTGCGCCACAGCCGCAAAGTGCTCGAATAGCTTGGGGTCATGTCCATCGTACATAAGGTGTGCCGGCATTGTGATCTTTTTTTCCATCATATCACCAATGGCTAACATTGCTCCACTGGGATCCACTTCTAGAAGCTTCTCAA[G/A]ATTTTTGAGTATGCGTTCTCGTGACGCTTTTCGTCTGCTGCTATGGTACCGCATATGCGTGCAAGCACTGGATCGCCACCTTCTTTCGCTAGACGAGCAGTGTTGCCGTGTGATACGAAGGTTGCTCGTTCTTGGAATGAGGTGTACACGAACCCTAAATATGGGTTGTTTTCTGTACCTGGGTCCTGCCCAACC…
Ca4_38831427	Ca4	38831427	GCTGGCAAGCGTGAGAAACTTCTCAGGATGGTAAAAAACCCCGTAACCAAGTATTTGCCTCTCAACTCGCGAAAAGTTGGTTTTTCTTTTAGTTCAGAGAAGCTTGTGCATATGAATGATTATGTTTCAACAATTCCAAGCAATATGGATCTTGTCTTTGTGGTTGGAGCAATGGCACATGGGAAGGTTGAGGTAGATT[C/T]ATTGATGACTATCTAGCTATTTCTGCATACCCTTTAAGTGCTGCATATTGTATTACAAGGATTTGTGGTTCCCTTGAGTCAAAGTGGAACATATTGTGATTTAAGCTTCATGCTTATTGTACAATATTTTTTTGAGTAGCACATTTAGTTTTTTTAATATGATTGTTATTTGTTAGTCCTATGTATCAGTATAAG…
Ca4_38833304	Ca4	38833304	ATGGATCTTTTGAGAATTGCGTTCTCACCAATTCCTCGCCTTTTAGAGCAGCATCTTTTGCATTGGATGTCGCAGGAGTGCCGGCATAGAAGAACCTCGACTCTGGAAAGCCAATCGCAGATCGATGTAGATTTGCAAATCTGTCTTCTTTGAAATCATAACTTACAACCTGATTCTCAGAATTAGCAAATCAGAATTA[A/C]TCATATGATGCAGCTGAAAAAACTATCAAAATCACCATTCAATTTATATTTGTATTGAAGCATGATACTAGGTTAGAAAATGATTTCCAAAACAGAGATCACTACAAAAAGCTGCATGCACATTAATAACATTGTTCACCAATTAATTCAGAGTATTTCTCAGCAGCCACTACCAAAATTTGAGTATTTGATTTG…
Ca4_38833333	Ca4	38833333	AATTCCTCGCCTTTTAGAGCAGCATCTTTTGCATTGGATGTCGCAGGAGTGCCGGCATAGAAGAACCTCGACTCTGGAAAGCCAATCGCAGATCGATGTAGATTTGCAAATCTGTCTTCTTTGAAATCATAACTTACAACCTGATTCTCAGAATTAGCAAATCAGAATTAACTCATATGATGCAGCTGAAAAAACTATC[A/C]AATCACCATTCAATTTATATTTGTATTGAAGCATGATACTAGGTTAGAAAATGATTTCCAAAACAGAGATCACTACAAAAAGCTGCATGCACATTAATAACATTGTTCACCAATTAATTCAGAGTATTTCTCAGCAGCCACTACCAAAATTTGAGTATTTGATTTGTTATGGAACAGATGTATGGCCGCAAAAAT…
Ca4_38833415	Ca4	38833415	CAATCGCAGATCGATGTAGATTTGCAAATCTGTCTTCTTTGAAATCATAACTTACAACCTGATTCTCAGAATTAGCAAATCAGAATTAACTCATATGATGCAGCTGAAAAAACTATCAAAATCACCATTCAATTTATATTTGTATTGAAGCATGATACTAGGTTAGAAAATGATTTCCAAAACAGAGATCACTACAAAA[G/T]CTGCATGCACATTAATAACATTGTTCACCAATTAATTCAGAGTATTTCTCAGCAGCCACTACCAAAATTTGAGTATTTGATTTGTTATGGAACAGATGTATGGCCGCAAAAATATTGACATATGTCTTTATACAGAAAGAAACAGAATGCTTCAGAAATCATAACTCACATAAGTTAAGGCTTACTTACAGTGAT…
Ca4_38834383	Ca4	38834383	TATTGGATCAAAAGAGGCAATGCATCTTTGTCCCTGCAACGCATTCCACCACCACCAACGCATCCGTTTGAATTTCTATGATTTGGATGTTCATTGCGCTTCCAATTGAAAGCACCAACACACCCCGAGTGCTTATGCTAAGCATGAATCTGTAACAACACATTCCTTCTACAAGCTGCCATAGAAACACCACCAGTCC[G/A]TCCTTAAAGACACAACCCCACGTTGTCAGCCCCTCTTATGGCACCCAGCATCCACTTGTGCAGTAAACTCGGCAGAAACAGAATTGGACAGCAGTCGGTTATGCTGCAGAGTTTCAATCATTTGTGTCCTCATATTGGCGTGGTTGATCTCTGAAATAAAGTTGCTTGCACTCCTGGCTACCTCCATCGAGTTGG…
Ca4_38834405	Ca4	38834405	CATCTTTGTCCCTGCAACGCATTCCACCACCACCAACGCATCCGTTTGAATTTCTATGATTTGGATGTTCATTGCGCTTCCAATTGAAAGCACCAACACACCCCGAGTGCTTATGCTAAGCATGAATCTGTAACAACACATTCCTTCTACAAGCTGCCATAGAAACACCACCAGTCCGGTCCTTAAAGACACAACCCCA[G/A]TTGTCAGCCCCTCTTATGGCACCCAGCATCCACTTGTGCAGTAAACTCGGCAGAAACAGAATTGGACAGCAGTCGGTTATGCTGCAGAGTTTCAATCATTTGTGTCCTCATATTGGCGTGGTTGATCTCTGAAATAAAGTTGCTTGCACTCCTGGCTACCTCCATCGAGTTGGTTACTTTTTTGCTTGAACATAA…
Ca4_38834423	Ca4	38834423	GCATTCCACCACCACCAACGCATCCGTTTGAATTTCTATGATTTGGATGTTCATTGCGCTTCCAATTGAAAGCACCAACACACCCCGAGTGCTTATGCTAAGCATGAATCTGTAACAACACATTCCTTCTACAAGCTGCCATAGAAACACCACCAGTCCGGTCCTTAAAGACACAACCCCACGTTGTCAGCCCCTCTTA[C/G]GCACCCAGCATCCACTTGTGCAGTAAACTCGGCAGAAACAGAATTGGACAGCAGTCGGTTATGCTGCAGAGTTTCAATCATTTGTGTCCTCATATTGGCGTGGTTGATCTCTGAAATAAAGTTGCTTGCACTCCTGGCTACCTCCATCGAGTTGGTTACTTTTTTGCTTGAACATAATTTGGTTTCTCTCAGCCC…
Ca4_38834431	Ca4	38834431	CCACCACCAACGCATCCGTTTGAATTTCTATGATTTGGATGTTCATTGCGCTTCCAATTGAAAGCACCAACACACCCCGAGTGCTTATGCTAAGCATGAATCTGTAACAACACATTCCTTCTACAAGCTGCCATAGAAACACCACCAGTCCGGTCCTTAAAGACACAACCCCACGTTGTCAGCCCCTCTTATGGCACCC[A/G]CATCCACTTGTGCAGTAAACTCGGCAGAAACAGAATTGGACAGCAGTCGGTTATGCTGCAGAGTTTCAATCATTTGTGTCCTCATATTGGCGTGGTTGATCTCTGAAATAAAGTTGCTTGCACTCCTGGCTACCTCCATCGAGTTGGTTACTTTTTTGCTTGAACATAATTTGGTTTCTCTCAGCCCAAATCTTC…
Ca4_38918394	Ca4	38918394	GTTTCCAATAAAATTATATTTATAATCAAAACACATGCACGCTCAATATTTAACATTATGATTTACTTGAGAATTAGATTCTGGCTTGGATTCGGTATTGGAGGAGACTACCCTTTATCTGCAACAATCATGTCAGAATACGCCAACAAAAGGACACGTGGCGCTTTCATAGCAGCAGTTTTCGCCATGCAAGGTGTAG[A/T]ATCATCTTCGCCGGAATGGTTTCAATGCTATTTTCAGCCATATTCAAATCATATTACGACGCTCCAACTTTCTCTTCAAACCCAATTTTATCAACACAACCCGAAGGTGATTTACTATGGCGATTGGTTCTCATGGTTGGTGCTATTCCAGCTATGTTAACTTACTATTGGAGAATGAAAATGCCTGAAACAGGT…
Ca4_38918424	Ca4	38918424	ACACATGCACGCTCAATATTTAACATTATGATTTACTTGAGAATTAGATTCTGGCTTGGATTCGGTATTGGAGGAGACTACCCTTTATCTGCAACAATCATGTCAGAATACGCCAACAAAAGGACACGTGGCGCTTTCATAGCAGCAGTTTTCGCCATGCAAGGTGTAGGTATCATCTTCGCCGGAATGGTTTCAATGC[G/A]TTTTCAGCCATATTCAAATCATATTACGACGCTCCAACTTTCTCTTCAAACCCAATTTTATCAACACAACCCGAAGGTGATTTACTATGGCGATTGGTTCTCATGGTTGGTGCTATTCCAGCTATGTTAACTTACTATTGGAGAATGAAAATGCCTGAAACAGGTCGTTACACTGCAATCGTTGAAGGAAACGCC…
Ca4_38918430	Ca4	38918430	GCACGCTCAATATTTAACATTATGATTTACTTGAGAATTAGATTCTGGCTTGGATTCGGTATTGGAGGAGACTACCCTTTATCTGCAACAATCATGTCAGAATACGCCAACAAAAGGACACGTGGCGCTTTCATAGCAGCAGTTTTCGCCATGCAAGGTGTAGGTATCATCTTCGCCGGAATGGTTTCAATGCTATTTT[C/A]GCCATATTCAAATCATATTACGACGCTCCAACTTTCTCTTCAAACCCAATTTTATCAACACAACCCGAAGGTGATTTACTATGGCGATTGGTTCTCATGGTTGGTGCTATTCCAGCTATGTTAACTTACTATTGGAGAATGAAAATGCCTGAAACAGGTCGTTACACTGCAATCGTTGAAGGAAACGCCAAACAA…
Ca4_38918547	Ca4	38918547	ACACGTGGCGCTTTCATAGCAGCAGTTTTCGCCATGCAAGGTGTAGGTATCATCTTCGCCGGAATGGTTTCAATGCTATTTTCAGCCATATTCAAATCATATTACGACGCTCCAACTTTCTCTTCAAACCCAATTTTATCAACACAACCCGAAGGTGATTTACTATGGCGATTGGTTCTCATGGTTGGTGCTATTCCAG[C/T]ATGTTAACTTACTATTGGAGAATGAAAATGCCTGAAACAGGTCGTTACACTGCAATCGTTGAAGGAAACGCCAAACAAGCCGCTGCTGACATGGCAAGAGTGTTAGACATTGAAATCATAGCTGAACAAGATAAGTTGGCTGATTTTAAAGCAGCAAATGATTACTCTCTTTGGTCCCAAGAGTTTTTTAACCGT…
Ca4_38918628	Ca4	38918628	TCAGCCATATTCAAATCATATTACGACGCTCCAACTTTCTCTTCAAACCCAATTTTATCAACACAACCCGAAGGTGATTTACTATGGCGATTGGTTCTCATGGTTGGTGCTATTCCAGCTATGTTAACTTACTATTGGAGAATGAAAATGCCTGAAACAGGTCGTTACACTGCAATCGTTGAAGGAAACGCCAAACAAG[T/C]GCTGCTGACATGGCAAGAGTGTTAGACATTGAAATCATAGCTGAACAAGATAAGTTGGCTGATTTTAAAGCAGCAAATGATTACTCTCTTTGGTCCCAAGAGTTTTTTAACCGTCACGGACGTCATTTAATTGGTACTATGAGTTGTTGGTTTTTACTTGACATCGCTTTCTACAGTCAGAATTTAACACAAAAA…
Ca4_38929681	Ca4	38929681	TGTAAGCTTACAAGTTTACCATAGTTTTTTTCCATATCTTGTATGATTTTTTAATGTGGTTTTGTTCTAAATTAGTATTTCATTATGTGTGATATGTAGACCATTCAGACTCAGCAGCGCGTTGAGAGAGATGCTGCAATTGCACGTTTGGAACAGAGTAGAATTGTTCTTGCAATGAGACTGGCAGAACACCGTGGAA[G/A]AAATATAAAGTCATTGAAGAAGCTCTTGCTTTTGTTGGAGATGTACATGAAGCCAGCTGCCTTGCTTCACCTGAAGTTTATGGACAACCAAAAGGTAATGCTGAGATTTTTGTAGCCGACAAAGGGAAGAGATCTAATATCTTCATGAATGTTTTTATCTCAAGTTTCAATTTTGTGAAGAAATCTCTTGGATTG…
Ca4_38976822	Ca4	38976822	GTGATAAAAAGAAAGTGTTACCCTATTGTCTCAATATCCTTGATATTGTGGAGTATCAAAAATCAAATATGACCTCAATCGCATTCGCTTTGTGGTCTCAAAGACATAAAAATTCTTGATTATGTTGAGGATCGTAGTTGCAAAGCTTTCTTTAAAACCTTGGCTGCTACCAGTGAAACTGTATGTGGTTTAAACCTTC[C/A]AGTAATCCAGTGTATTGAGCCTTGTCCACCATGTCATTAGTGCCTTTCTCATTAACCTTGTGGTGTTCCGTTTAGCTTCCATTTGGAGTCAGCAATAAAAGAAACTTTTTTTTGAAGCTCATGCATTTGTAGTACTTACACTCAATTTTATGCAGTTGAAGTAAGTGATATTAAGTGTTTTAATTGCTTGGAATT…
Ca4_38976835	Ca4	38976835	AGTGTTACCCTATTGTCTCAATATCCTTGATATTGTGGAGTATCAAAAATCAAATATGACCTCAATCGCATTCGCTTTGTGGTCTCAAAGACATAAAAATTCTTGATTATGTTGAGGATCGTAGTTGCAAAGCTTTCTTTAAAACCTTGGCTGCTACCAGTGAAACTGTATGTGGTTTAAACCTTCGAAGTAATCCAGT[G/T]ATTGAGCCTTGTCCACCATGTCATTAGTGCCTTTCTCATTAACCTTGTGGTGTTCCGTTTAGCTTCCATTTGGAGTCAGCAATAAAAGAAACTTTTTTTTGAAGCTCATGCATTTGTAGTACTTACACTCAATTTTATGCAGTTGAAGTAAGTGATATTAAGTGTTTTAATTGCTTGGAATTGTAGGCCGTTCAT…
Ca4_39031823	Ca4	39031823	GAACTTGGGAAGCCATTTGGTAAAGTTGTGAACACCAAGTGCAATGTTGGAGCAAATCGAAATCAAGCTTTTATTGAATTTGTAAGTTGAATGTGTTGTTTTTCTTCCTGTGTTTTATTTTTCCTTTCAAATGAAGCTGCTGATTTTAGTTATAAATCATATTATCGTAACCTGCAGGCAGATATAAATCAAGCCATTG[G/A]ATGATATCATATTATGCCTCATCATCAGAGCCTGCTCAAGTACGGGGGAAAACTGTGTATCTGCAATATTCTAATAGACAAGAAATAGTGAATAATAAAACTGCTGCAGATGTTGCTGGAAATGTACTGTTGGTAACAATTGAGGGTGCAGATGCACGCCTCGTGAGCATAGATGTTTTGCACTTGGTAAGCAAT…
Ca4_39042938	Ca4	39042938	TCAGTTGCAAGAGTTGAAGCAGCGGGCATCAGGTAACACAGATGAGACTTTTCTTAACCCCGGAATATCCGAGAAGCAGCCATTGCATGTGGTTATGGTAACAATTTTATCAGAAGACTTTTCTTATGCATTGAGTGGTTAGCATACTTATATATTATAGAACTAAATTGTTCAGTTTTCCATTTGCATTTCAGATTCT[T/G]TGTTCAATTCGTTTGGTTTGTTATCGGAATCTCATGAAGCTGCTTCGTTTTTCAGGTTGATCAGAAAGTATCAAACAAATCACGTTTTGCACAGGAGCTTATCTCAACTATTTTATTTACTGTAGCTGTGGGGTTGGTCTGGTATGTGACTTTAGTTTTCCTATCTCTCCTTTTCTCATTCTGTTGTATAACATC…
Ca4_39081951	Ca4	39081951	GCCTCGTGTGTTGCGAATAATCCCATTATATAAAGAAGTTACAAGGACCTCTGGCATTCTCACTGAAACAGCTTGGGCTGGAGCAGCATTTAATCTCTTTCTTTACATGCTTGCAAGTCATGTAAGTGCTTGCTACGTTCTTGCATAGTTTTTATGGAATTATTTTTGGCAATATTGCTTTCTATTATATGTTTTTGTT[A/G]ATCTATTTACCTTACTTTTCTGGGTTTAGATTCCTTCCAAAGCAGCCATTAATTATATACCTTTTTACCTTTGTGTTGGTGGTTTTATTTCATTTTGTCTGATCAATGGGTTAAAAGCTTTCGTTCATAGTTATAGATTCTTGCTCTTGTGGTTATTCTGGGCATGAGCCATCAACTATTTGCCTTTCCCATTAT…
Ca4_39086017	Ca4	39086017	ATATCGGATCTGGTTTAGACAGCAATCATCCCTAGTTCTAATGTTTTTTCCCATACAGAGAATTGAGGGCCTAAAAATTAATGCAAATTAGCATCCATTGCAATGTGTTGCTGATGCAGTGTCACGGAGCAATCTCACCTCCCTCTTCAAAAATGCTGGCAAAGCAAATGCAGCTTTGTGCATCTGCAAAAAGAAACAC[A/T]GACATTTCTTTCTTTTATTTATTTGGAAAGGAAATAAAATTTTATTATTGGAGAGGATATACTCAAATCCTTAAATTCAAGATATTATAACTTGAATTGCTATGATGATAAGAGTCTCTCGAGCAAGTAAAATTATCAACAAAGGTACTCTATATTCATGCAACTAGTATATCGTGGGATCAAAATCAAATAGTT…
Ca4_39086269	Ca4	39086269	AGAGGATATACTCAAATCCTTAAATTCAAGATATTATAACTTGAATTGCTATGATGATAAGAGTCTCTCGAGCAAGTAAAATTATCAACAAAGGTACTCTATATTCATGCAACTAGTATATCGTGGGATCAAAATCAAATAGTTCATAATACAAAAAGATTTTGATGTTTTTAAAATTTAAAATAATGAGTTTAAAATC[G/A]AACTATCTAATCTTGTTCCAACAATTGCTGCGATACAGGGGCAAATTCATATCTTATTAATTGGTTCAACATATACGAAGTCATAATTTTGTTATTGATTCTTTAACAAATCACTCAGATGACTTTTGAAAATAAATTTGTAGAAACAATGCATATCGATGGCCAATATATTTACTTACTAACCTCTGAATTATA…
Ca4_39719606	Ca4	39719606	ACCATAAAAAAGAAGTTAATAACATGCTCAGGTTCTCCAGCAAATTTCTCTCTAAGTACTGGATCTTGAGTAGCAATGCCAACAGGACAGGTGTTCTTGTGGCACTTCCGCATCATGATGCAGCCAAGAGTAATGAGTGGAGCAGTACTGAAACCAAACTCTTCTGCACCAAGAAGAGTGGCTATTGCCACATCTCTTC[G/C]GTTTTCAGCTGTCCATCAGTTTGGAGAGTTGTGCGACCACGTAGGTCATTAGCAACCAAAGTCTGGTGGGTCTCGGCCAGACCAAGTTCCCAAGGCAGCCCTGCATTCTTTATGCCAGTCCATCTGGATGCTCCTGTACCGCCATCATGACCAGAGATCAAGACATGCTCAGCATGACCTTTAACAACTCCGCTA…
Ca4_40059880	Ca4	40059880	TAAAATGAAGATTTAACATTGGAGTAGGTCGGTAAAAGAAAAACATTGGAGTCGGTTAAAATCTAGCTGATACATGATTTCCATTCCTCAAAAGATAAATAAAAAATACAGGTAAAGCCCAAGCTCAGCAAACCCAACCAATGTCCATAAAAAATTTACAACAGGTGATAACCAAATGATCATAGCAATTTACAAGCAG[C/T]CTTTCCACCTGCCTTCTGAAATGAACATAGACTGTTGAATGACATTGCTATTCACTCATCTCTTAGGATATATATTTGATAAGCCTATTCATCAAGTATAGCACGGCCAAGATTCGTCGCTAGAGCCAGCCTAATTGAACTCGGTGCTTGAGGGGGTAAGCTAGGCTCAGTAAAGTGTGGTCGCTGCCTCGCCAA…
Ca4_40062031	Ca4	40062031	TTGGCCAAGCTTCACCACTTTCCTTACTACCATTGCATTTTGTTCAACTGGTAACTGTTGCTCCTATAATCCAATTTCTGTAAGCAAACTGGATTGTAATGCTACCAAGTCTCCTGCAGCCATAACCTTCATTTCTGACACCTTGGAGCCTTATCTACATCATATGGCTTCTACTACCTGCAGCCATTTACTTCCACCT[A/G]TCCTGTCAATCTCATTTCTAAGTGTGTAATCAAGACATCAAATATGTAATGCTACCAAGTCCCTGTTGTACTACATCACTCTCTAAATCATTCGAGATTACATACCTTGAAGAAAATGGTACCTTGTCGTTTACAGTTGGAGTCTTCAGAATGTTAGTAAGGCCACCTTTGGAAACATGTTACAGTTTATTTTCC…
Ca4_40062233	Ca4	40062233	CCTGTCAATCTCATTTCTAAGTGTGTAATCAAGACATCAAATATGTAATGCTACCAAGTCCCTGTTGTACTACATCACTCTCTAAATCATTCGAGATTACATACCTTGAAGAAAATGGTACCTTGTCGTTTACAGTTGGAGTCTTCAGAATGTTAGTAAGGCCACCTTTGGAAACATGTTACAGTTTATTTTCCTAGTC[T/C]ATTAATAATCAAGCTGTCTCTATTTTAGGGTGTAACTTATAAGTATCACGTTACCTTAATTGGTGATTTCTAAAATGTACTAGGATATTTTCAATGCAAGACCATTCTAAGTTATTCAATATCTTCCAAAAGTTCTGCTCAGAAATCAAAACTCAATCTGGAAAAACAACACATATTTTGCACAATGACAGAGCT…
Ca4_40154361	Ca4	40154361	CAACGAAACGAACCGAGTAGTAGTTGTAGAAGACGAAGAAGAAGAAGAGGAACATCACGCGCCTCAGGTTAGGGTTTCGAGAGATATTAAGAAGCAAGATATTATGGATGATGACTGTGATAGCGGTGGTCGGAGTGCTGATAAAGCTCCGGCAGCCGATGATGAAGGAACTACACCTCCCATTCCCGAAAAAGTAATT[A/C]TTTTTTATTTTTTTTTCTATTTCAATTAACCGACTTTTGCATGATAATTTTTAAATATTTTTTGTGAGATTTTGTAAATTAAAATGTTTTTATTTTTTTTAACAGGTGCAGGTAGGTGGTTCACCATTGTACAGAATAGATAGGAAGCTTGGGAAGGGAGGGTTTGGACAAGTTTATGTCGGTCGGCGTGTTGGA…
Ca4_40166826	Ca4	40166826	TATTGAGAAGAAATACCTCTGCAGTTGTCCCAATGCTTGCGGATTTCATGCTATGATTTGCAGTATCACTGTAAACTCGAATCTGGAAGGAGTATGGACAAGCTAGTTACGTTCATGTTTTATGAGAAAAAAGACAAGAGATCTACAGCATGACTGAATCACGAGAAGTCATCATAAGGAGTTTACCTACCACACCAAT[G/A]TGTAAGGAACGTCAACTCGACTCAAAGATCTCTCAACAGCAGCCACAAAATTGGATTCAATAACTCTCAGGGGAAGAGTAGCCCCAGGAAAGAGTACAACTCCTGAATATTGTAAGGATTAGTATATGTTTTGTCAATAAGCTAATATATGCAGGACACGATGAGGATAAGAATATAAGTTCCACAAGGTGACAA…
Ca4_40185702	Ca4	40185702	ATTGAATTTGCTAATGGTTAGGAGGATCAATAAAATTTGGGGAAAAATAATTGAAACAGGGAAAGGAAAGAGTACCTCTTTAATAGGAGGAACCAAGGAGCAAAATTCAGGAGACAGAGTGTGGAATATGCTCATTGCATTGGGAAATGTTGCACTTGCTAGCAGCTATTCTCAAATTGCTATAGATATTCAGGTACGA[A/G]CAAACTTATATAATTAAGGTCTTTTTAGTGTCCATATAACACTAATTTTCATTGCATTCTCTTTAAAATGGAGAATATATTTTGTTTCATTGAAATAATGATTTGATGTGTGATGTGAAAACTAGGATTCATTAAAGTCATCACCACCAGAAAATAAAGTGATGAAGATGGCAAACAAAGTAGGAATATTTGCAA…
Ca4_40203399	Ca4	40203399	ATGTAAAAAAAATGCATTTAATAAACGAAAATTTTATGCCTGTTTGGCAGATAAAAAATTAGCCTAAAGTCTTTAATCAGCACATTACTTGGTGACCTTGTAAGCCTGCAGACCAAAGACAAATTCAGTTTAGTGTATATTCATAGACAAAACATATACACAAACATCAAAATGATTGCTTGATGCATTTTACTAATTC[A/G]AACGAAGCTGACCTTGACCCTTTTTAGTAGCTATTTAGCATTGCTGTCTTTTCTAAAGTGTTTCCTTACAGGCTGCATGTTCCAAGAAATAATCATTTAGCTTGTGCCATACAGGAAATAAAGATATTAAAGAAAGCTTTTACTCCAGAGTTCATAAAAAATGATTTTTTACTTTTTAAAAAATGAATTTTTGAT…
Ca4_40203432	Ca4	40203432	TTATGCCTGTTTGGCAGATAAAAAATTAGCCTAAAGTCTTTAATCAGCACATTACTTGGTGACCTTGTAAGCCTGCAGACCAAAGACAAATTCAGTTTAGTGTATATTCATAGACAAAACATATACACAAACATCAAAATGATTGCTTGATGCATTTTACTAATTCCAAACGAAGCTGACCTTGACCCTTTTTAGTAGC[A/C]TTTAGCATTGCTGTCTTTTCTAAAGTGTTTCCTTACAGGCTGCATGTTCCAAGAAATAATCATTTAGCTTGTGCCATACAGGAAATAAAGATATTAAAGAAAGCTTTTACTCCAGAGTTCATAAAAAATGATTTTTTACTTTTTAAAAAATGAATTTTTGATTCGGCATTCACACGTATTAATGACTTATAGGAA…
Ca4_40203462	Ca4	40203462	CTAAAGTCTTTAATCAGCACATTACTTGGTGACCTTGTAAGCCTGCAGACCAAAGACAAATTCAGTTTAGTGTATATTCATAGACAAAACATATACACAAACATCAAAATGATTGCTTGATGCATTTTACTAATTCCAAACGAAGCTGACCTTGACCCTTTTTAGTAGCTATTTAGCATTGCTGTCTTTTCTAAAGTGT[T/C]CCTTACAGGCTGCATGTTCCAAGAAATAATCATTTAGCTTGTGCCATACAGGAAATAAAGATATTAAAGAAAGCTTTTACTCCAGAGTTCATAAAAAATGATTTTTTACTTTTTAAAAAATGAATTTTTGATTCGGCATTCACACGTATTAATGACTTATAGGAACGCATAAGGGTATTGATATGTATCTGACAT…
Ca4_40267713	Ca4	40267713	TTTTGTTTTTCATGGAGGCCTAAAGTGGTTGCTTTAGACCCTCGGGCCGACCCTGGTATTTGTTAATTTTACTAAATGTTGTTCGTGTGTCCAATTGTATATGACATGTATTATGCGTGCATGTGAATGTGCTGCAGTTGATACTTTTCAAAATTTATCAATGCCTTTGATCAATTATTTTCAGTTACAATTTCATTTT[G/T]ATCGTGTGCTGTTATTATGTTTATTTGCTGTTGACTTTGTTGGGTGCTGAGAGTGAATTTAGAAGTTACAATCCAGTGTTTCATTTCACAGATGGTTAATTAGATCAATCATTAGCGACATGTGATAGTTTGGATAAGATCTGAACTGAAAAGGACTTACACTTGCTGCTTATTATGACTTAAGAGAAAGGAGAA…
Ca4_40357182	Ca4	40357182	GAATATATGAAGAAAATTTCAAAGCAGGGATGGTGCTCCCTTCTCTTTAGAACACAACCCAATAGCAGGGAAGGGGGAAAAGAAGAAAATGGGGGGAAGGGCTTTGAGTCTTTGATTTTTTTTTTCTTTACATGAAACAGTGTCATAAAGTTGTGGCTGGGAATTAATTGTGCACATATTTTCATGCAGCGCAAGTCAC[G/C]TTGGAAGTTATCAAAGAGACAGTATTATCACATCTAACAAAAAAATGCCCACCCCATGTAAGGAAGTTCTTTGAGCCACTTCACGAACAATTTTTTGATTCGGAGATGGTTCCAAGTTGTATTACAATGTGAACTCCTTTTGTCTTTTAGGTTCAAGTAATTGGTCTTCTTTGTAGAACTCCCAAAAAGGAAAGC…
Ca4_40368765	Ca4	40368765	CGTGATCATCTGATATAATACTAACTATAGGAGATAGTAGGTCACTCATACCCTGGCAGTAGCCAATTTCAATGTCATATAGCGCATATGCTTCAAGAATAGCAACTAGTCGAGCAGCATGGAAGATTCTGCCAGCCTCTAGGTGACCATAATCTTCCAAGCCAACAGCCTCAGCAGTACGACGTGCCATAATGTCTGA[G/A]TGGCAGCTTGAGAGGGGTAGTGTGCCATCCATTCTGCATTGGCACGCAGTGCATCGAGTCGGATAATCCGTTGCCAGGTGGAGAAGTCTTCAGTAGCTGGTAGCTTTGATGGAACTTTTTCTTGGAAGGGAGAAGAAACTTCCTCGGTAGTTTTCATGGGATTGTTATCTTCCTGAACGTCAGAAGGAACTGTTT…
Ca4_40429328	Ca4	40429328	GTACTCATCTGAAACGAAGCGACCTTTCCTAGAATGGATAAATAGACTCATGAGTGATTCACTGCTTCTTTTCGGCAAGTTATCCTTGGCAACTTTCAGGCTGCTAATGTTCTTCAAAACGTGAAAGCAATGCTCAATTTCGGCAGCATAAAAAAATAACCAAGCAGGTTGAAGTCGAAGGTCAAACTAAAAAAACGAT[G/A]CAAATTAAATAACTGCTGAAAAATCGAACTTTTCGAGCTTCCCTTTCAGATTTCAGACGATTCAGATCACATATCGGTTCACGACAAGTGGCTGCACAACTGTGTTTCTAAATGTATTCCATCTGAAAAATCAAGTGGTTAAGAGTTGCGTATCTTGGTACTCAGCCTAATTGCCTTTTCCTCACACAAGAATCC…
Ca4_40429386	Ca4	40429386	TCACTGCTTCTTTTCGGCAAGTTATCCTTGGCAACTTTCAGGCTGCTAATGTTCTTCAAAACGTGAAAGCAATGCTCAATTTCGGCAGCATAAAAAAATAACCAAGCAGGTTGAAGTCGAAGGTCAAACTAAAAAAACGATTGCAAATTAAATAACTGCTGAAAAATCGAACTTTTCGAGCTTCCCTTTCAGATTTCAG[C/T]GATTCAGATCACATATCGGTTCACGACAAGTGGCTGCACAACTGTGTTTCTAAATGTATTCCATCTGAAAAATCAAGTGGTTAAGAGTTGCGTATCTTGGTACTCAGCCTAATTGCCTTTTCCTCACACAAGAATCCGACCCTTAAAAAGAGGCGCAAAGTCGGAAAGCTTCATTTTTCACCCCACGTTTCTAAA…
Ca4_40597534	Ca4	40597534	CCAAATATAAAATCTACTGTGCCATAAATGTCGCATTCACGGAAAAATTGACGATTAGAGTGCACATAGCAAGAATCTTGGTACCCCAAAATGTTGCATCGGAACACCACCGCGTGATCTGCTCCGATGCGGAGCGCCACCGCTTGATGCTTTGACGGTCCAGCATAGTTCTCAAACGTGATGTCACGTGCCATGAACC[A/G]GCACCACTAGCAGCTGCATCAAGTAACAAAGTGTGAACTAATAATTGGAATAATTAAATTAAGTTAAAAACTGTACTTTATATATTAATTCTTAACCATAGATTGAAGAATATGGTATTGTCAATAATTTTGTCTTGTAATGCATGATGACCCATAACGAATAATTTAATTTTGCTTAAATTTGGAGTCATTGAT…
Ca4_40668451	Ca4	40668451	NNNNNNNNNNNNNNNNNNNNNNNNNNNNNNNNNNNNNNNNNNNNNNNNNNNNNNNNNNNNNNNNNNNNNNNNNNNNNNNNNNNNNNNNNNNNNNNNNNNNNNNNNNNNNNNNNNNNNNNNNNNNNNNNNNNNNNNNNNNNNNNNNNNNNNNNNNNNNNNNNNNNNNNNNNNNNNNNNNNNNNNNNNNNNNNNNNNNNNN[A/G]NNNNNNNNNNNNNNNNNNNNNNNNNNNNNNNNNNNNNNNNNNNNNNNNNNNNNNNNNNNNNNNNNNNNNNNNNNNNNNNNNNNNNNNNNNNNNNNNNNNNNNNNNNNNNNNNNNNNNNNNNNNNNNNNNNNNNNNNNNNNNNNNNNNNNNNNNNNNNNNNNNNNNNNNNNNNNNNNNNNNNNNNNNNNNNNNNNN…
Ca4_40668481	Ca4	40668481	NNNNNNNNNNNNNNNNNNNNNNNNNNNNNNNNNNNNNNNNNNNNNNNNNNNNNNNNNNNNNNNNNNNNNNNNNNNNNNNNNNNNNNNNNNNNNNNNNNNNNNNNNNNNNNNNNNNNNNNNNNNNNNNNNNNNNNNNNNNNNNNNNNNNNNNNNNNNNNNNNNNNNNNNNNNNNNNNNNNNNNNNNNNNNNNNNNNNNNN[T/C]NNNNNNNNNNNNNNNNNNNNNNNNNNNNNNNNNNNNNNNNNNNNNNNNNNNNNNNNNNNNNNNNNNNNNNNNNNNNNNNNNNNNNNNNNNNNNNNNNNNNNNNNNNNNNNNNNNNNNNNNNNNNNNNNNNNNNNNNNNNNNNNNNNNNNNNNNNNNNNNNNNNNNNNNNNNNNNNNNNNNNNNNNNNNNNNNNNN…
Ca4_40668487	Ca4	40668487	NNNNNNNNNNNNNNNNNNNNNNNNNNNNNNNNNNNNNNNNNNNNNNNNNNNNNNNNNNNNNNNNNNNNNNNNNNNNNNNNNNNNNNNNNNNNNNNNNNNNNNNNNNNNNNNNNNNNNNNNNNNNNNNNNNNNNNNNNNNNNNNNNNNNNNNNNNNNNNNNNNNNNNNNNNNNNNNNNNNNNNNNNNNNNNNNNNNNNNN[A/G]NNNNNNNNNNNNNNNNNNNNNNNNNNNNNNNNNNNNNNNNNNNNNNNNNNNNNNNNNNNNNNNNNNNNNNNNNNNNNNNNNNNNNNNNNNNNNNNNNNNNNNNNNNNNNNNNNNNNNNNNNNNNNNNNNNNNNNNNNNNNNNNNNNNNNNNNNNNNNNNNNNNNNNNNNNNNNNNNNNNNNNNNNNNNNNNNNNN…
Ca4_40723208	Ca4	40723208	ATGGTTACAACACAAAACTGACGTGTTATATTTCAGGTTAAAAGGTGCAAACAAACGAGATATGAAAAAAGAAAATAGAAAAGGAAAAATTAGGAAATGAAACAAACCTGTTTGACATCACCATTCCATATGCAATGAGCAGCCAAAAATCCAATAACAGCGGGTACAATATATAAAAGAGCGGGCTGAAAACAACGAT[C/G]AAAAAAAAGAAAAAATGTTAATAGAGAAGATTGATCATAAAAAATCCATGACATAGTCACATACTCTGCCAGTCTGACTTGTTAGTAGTGAATTTAACAATTTAACAATACTGTTACAACCCCCTTCCATGAAAAGCATATCAACAAAAGGAAAAAAAAATGAAACTGCAGATCCAGTCACCTGAGCTGCCTGAA…
Ca4_40723212	Ca4	40723212	TTACAACACAAAACTGACGTGTTATATTTCAGGTTAAAAGGTGCAAACAAACGAGATATGAAAAAAGAAAATAGAAAAGGAAAAATTAGGAAATGAAACAAACCTGTTTGACATCACCATTCCATATGCAATGAGCAGCCAAAAATCCAATAACAGCGGGTACAATATATAAAAGAGCGGGCTGAAAACAACGATAGAA[G/A]AAAAGAAAAAATGTTAATAGAGAAGATTGATCATAAAAAATCCATGACATAGTCACATACTCTGCCAGTCTGACTTGTTAGTAGTGAATTTAACAATTTAACAATACTGTTACAACCCCCTTCCATGAAAAGCATATCAACAAAAGGAAAAAAAAATGAAACTGCAGATCCAGTCACCTGAGCTGCCTGAAACCA…
Ca4_40734765	Ca4	40734765	TGCTGCAGAAATGACTTGCAATATATTATGATGTCTTTCATTTTTTATACTGATCATTTAATTATTTACTTGTTTAAAAAGTCCAATCTTTTGGACTAGTTATTTGGGTTATGCTTGAACAACTAGGAGCATCAGTGTCCTTTATAATTGATCTGGTCTTTGCGAGTGTAATAGGTTATGGAAGCAGCTCAAGCTTCAA[G/A]TCATTACCAGGAACCATTCGTGGAGGCTACTCATTGCAAAATGTCAATCATATTGCACATCTTTCTGGTGCTCTTGTTGGTGTTCTCTTGGTTTGGCTTCTTAGCAAAGTTCCTTCCGATTCTTCAGACCGATAATCCACTTTGGAATTGTTGAATGGCTGCGATTATTTATAGAGGAGAATCATGCTACTTATT…
Ca4_40795060	Ca4	40795060	CAATGTTTAATTATGTTATATGGTTATAAGTTTGTGATGTCCATGATGTATTATTATATGGACAACATGTTTTATGGTTTGTACGACTTGATGTAACGGGTAGGAGTTTCTCTTGAATTTTTTTTAATAAAATTTTCTTATAGAAAAAATATGTGGAAAAAATCTTGTGTGCTTATTATATGTACATATAGCAGCACTA[G/A]TCTGTTCTAAATGGAATACAATATGCAATAGTGAGACTTGCCTCAGTTGCTTTAATTTGATGACATCTCTGTGTTTTAGGGTGCAGCTAGGTTAAAACAAAAGAGGGAAGGAAATTTTTTTATTATTATTGAAACTGAAATAGTACAAACATATACATATACATATATATATATATATACAATGATGTCAGCTAT…
Ca4_40795085	Ca4	40795085	ATAAGTTTGTGATGTCCATGATGTATTATTATATGGACAACATGTTTTATGGTTTGTACGACTTGATGTAACGGGTAGGAGTTTCTCTTGAATTTTTTTTAATAAAATTTTCTTATAGAAAAAATATGTGGAAAAAATCTTGTGTGCTTATTATATGTACATATAGCAGCACTATATCTGTTCTAAATGGAATACAATA[C/G]CAATAGTGAGACTTGCCTCAGTTGCTTTAATTTGATGACATCTCTGTGTTTTAGGGTGCAGCTAGGTTAAAACAAAAGAGGGAAGGAAATTTTTTTATTATTATTGAAACTGAAATAGTACAAACATATACATATACATATATATATATATATACAATGATGTCAGCTATCTAATGAATGCAGAGAATAAAAAAA…
Ca4_40806995	Ca4	40806995	ATCCTTTTCTTTTTCTAAAGCGACTATCTTAGAATTATCAGTGTGATTTGCATCAACAAAGCTATGACTAGTGTCAGCTGTGTCACTTCCAGAGGAGCTCCCAGCTTCTTTCCTGATAAAATCGCGTGCAGCAGTGGATATGGGTGGAGCTAACTGTGGGACATTGTATCCAAGTGACTTAAAGGCTGAGAAAGCAGCA[C/T]CCTTGCTTCTTCAGCTTTATCAAGAACAATCCTGCGAGCACCATTCTTTATCTTCTTTGCTACACTGAATTGTAAGCTCCTTTGTGCAGAACCTTCCAATTAAAAGATTGGCATAGTAAATTTAGTCGGTGAAATAAAGAGTTAAAGACAATAACCAAGGATACACATGGACAAACTAGAAGTATAACGCACTGC…
Ca4_40807053	Ca4	40807053	AAGCTATGACTAGTGTCAGCTGTGTCACTTCCAGAGGAGCTCCCAGCTTCTTTCCTGATAAAATCGCGTGCAGCAGTGGATATGGGTGGAGCTAACTGTGGGACATTGTATCCAAGTGACTTAAAGGCTGAGAAAGCAGCAATCCTTGCTTCTTCAGCTTTATCAAGAACAATCCTGCGAGCACCATTCTTTATCTTCT[G/T]GCTACACTGAATTGTAAGCTCCTTTGTGCAGAACCTTCCAATTAAAAGATTGGCATAGTAAATTTAGTCGGTGAAATAAAGAGTTAAAGACAATAACCAAGGATACACATGGACAAACTAGAAGTATAACGCACTGCTAATAATATTTCACCTGAAAGCTCCCTCAAGAAAACAGTGGCGAAAAAATGTAGCATA…
Ca4_40839949	Ca4	40839949	ATCAGATGAAGCAATTCGGAGTGCTGACTTTGTGTTCCGTCGTTACTTTGATGTGGGGCAGCGTAAAGTGTTGGATGAGATAGATGACAAGATGGCTGGAATGGAAGGTATGTGGGACTGATCCTAGCTAATGTGTTTGATTGTGTTGGGGACTAGTCAGTAGTCACTTCTATTCTTTGAATTGTTGAATATCTTATGG[G/A]TGTTCTTTTCTTGAATTATTGCAGTTAAAAACATATTTAACAAAAAGGGATAGTCAAAAGCTTGCTGCTGCTGTAAAACTTTATTTATACAAGAAAGGAGTCAGTGAGGAATGCCATGAAAAACAAGGAAGTCACTTTTTTTGAGTAATAAAAAATAGTCAGCCTGTAACTAAAAGGTAGCTGGCTAATATGTTG…
Ca4_40839967	Ca4	40839967	GAGTGCTGACTTTGTGTTCCGTCGTTACTTTGATGTGGGGCAGCGTAAAGTGTTGGATGAGATAGATGACAAGATGGCTGGAATGGAAGGTATGTGGGACTGATCCTAGCTAATGTGTTTGATTGTGTTGGGGACTAGTCAGTAGTCACTTCTATTCTTTGAATTGTTGAATATCTTATGGTATGTTCTTTTCTTGAAT[G/A]TTGCAGTTAAAAACATATTTAACAAAAAGGGATAGTCAAAAGCTTGCTGCTGCTGTAAAACTTTATTTATACAAGAAAGGAGTCAGTGAGGAATGCCATGAAAAACAAGGAAGTCACTTTTTTTGAGTAATAAAAAATAGTCAGCCTGTAACTAAAAGGTAGCTGGCTAATATGTTGATACATTAGTTACAAAAA…
Ca4_40941283	Ca4	40941283	TAAATAGCATTAGCAGCAGTTCTTGCAGCTGTTAGTGCAGCTTTTGCCTTGGGAAAATTTCTTAAGGAGAAGTGTAGCTTGCTTTCAAGCAAGTCTATGTCTACAAGTAGGAGTTTATCATCTAATCTTCTAACCTCTTTGACCAAGCCATTAAGTAGAGTCAAAGCTTGTGAATATTCCTTAGTTTCCATCAAAAGAG[A/G]GCAAGCCTTGCCTCAACTCGCTGCCTAAGAAAGGTACGCTTTTCATCGCGAGTCCATTGCACCATTTCTTTGCAGAGTGAAATTTGTAAATCAGATGTCCCTGGTATTTTAGCAACAGAATCAATTATTACCCTCACAATCTTTGCAGTTTTTGCCTTAGGAATCAACGAAAAGAAGGGCCTCAATTGAGTGAGA…
Ca4_41032564	Ca4	41032564	CATAAACAAAAAGCAGAAAAAAAAATGATACTACGCAATTTAATTTTTGCTTAGAGTAACTTTAAATGGAATTACATTATACTTTGAGGATCCTTGTAAAACTGATATGAAAAAAACAGGTTTCTGATGTTGTTCCGGTTGCATGTCGTGCGGCAGCAGATGCTGGCATTCGCTCTGTCTGTGTGACCAATTTCAGGTA[G/A]TCGTGTATTTCTTTTTGGTTACTTACATGTAATTTTCTATGTATGTGTCTTTGTTAAGTTTCCATAATACCCTCATTACACATCTTTGTCATTTCAGTTGGGACTTCATCTATGCAGAGTATGTCATGGCTGCTGGACTTCATCATCGTTCAATAGTTTGGCAGGTGAAAATAATTTTTTTTATAGGAAATTATC…
Ca4_41032590	Ca4	41032590	GATACTACGCAATTTAATTTTTGCTTAGAGTAACTTTAAATGGAATTACATTATACTTTGAGGATCCTTGTAAAACTGATATGAAAAAAACAGGTTTCTGATGTTGTTCCGGTTGCATGTCGTGCGGCAGCAGATGCTGGCATTCGCTCTGTCTGTGTGACCAATTTCAGGTAAATCGTGTATTTCTTTTTGGTTACTT[A/C]ATGTAATTTTCTATGTATGTGTCTTTGTTAAGTTTCCATAATACCCTCATTACACATCTTTGTCATTTCAGTTGGGACTTCATCTATGCAGAGTATGTCATGGCTGCTGGACTTCATCATCGTTCAATAGTTTGGCAGGTGAAAATAATTTTTTTTATAGGAAATTATCATGTTCCATATGTTTGTTCTTTTATA…
Ca4_41032599	Ca4	41032599	CAATTTAATTTTTGCTTAGAGTAACTTTAAATGGAATTACATTATACTTTGAGGATCCTTGTAAAACTGATATGAAAAAAACAGGTTTCTGATGTTGTTCCGGTTGCATGTCGTGCGGCAGCAGATGCTGGCATTCGCTCTGTCTGTGTGACCAATTTCAGGTAAATCGTGTATTTCTTTTTGGTTACTTACATGTAAT[C/T]TCTATGTATGTGTCTTTGTTAAGTTTCCATAATACCCTCATTACACATCTTTGTCATTTCAGTTGGGACTTCATCTATGCAGAGTATGTCATGGCTGCTGGACTTCATCATCGTTCAATAGTTTGGCAGGTGAAAATAATTTTTTTTATAGGAAATTATCATGTTCCATATGTTTGTTCTTTTATATCTGTTTGT…
Ca4_41094554	Ca4	41094554	GTGAAAAATAACATTTTGTTTAAATTCCATTACGCTACAGCACTATAGTGCTAGCTGCTATTTGATAATATTTTGTACTAATTAGTGTATCGCAAAACAACTCTGATTTGTTCAAATGCTGCTATGCAGGAGCCTCCTGACTCTACTATAGCAACTATTTGACAACACTGACTTAATTGTGAACTGTATAGAATTTCAC[C/A]TTTTGTTACCATGAGTTGAAATCATACTTGCGTTGCAGGTTGAGGTATTGAGTTGCATTAGGCATCCAAACATGGTTCTCCTCCTAGGAGCCTGTCCGGAGTATGGCTGCCTCGTTTACGAGCACATGGCGAATGGAAGTTTAGATGATTGTCTCTTTTGTAGAGGAGACTCTCCACCATTACCTTGGCAGTTAA…
Ca4_41142288	Ca4	41142288	GATGGATATCTTCTTGCTTCAGAGCTTCACAGATTTCCTCAACATTACGTTTCTTTTCTTGGATGTCGCCCAGAAGTTGCTTTGCTGTTTCATATTGAACTGCAAGTTCGATGTTGGATGCTTCCAAATCTGAACAATGCTGCTTCAATCCTTCAAACTGGTCCTTGAGATCACTGTACTTTGCATCCTCAATTTTCCT[C/T]CATCTCGTTCTCCCTTGAACAATACAGCTGCCCTCTGAACATCCAGCTTCCAATTTAAAAGCAATTTTCTCAAGTTTCCTACTTGCTCTTCAGTCAACCTAATCAATGAGTGTGATTGTGACTGAACATCAGTGGAATCACTTATCTCTACCTCATGCTCATCTTCACTTACTTTTGATTCAAAAGCCTGTATCA…
Ca4_41142290	Ca4	41142290	TGGATATCTTCTTGCTTCAGAGCTTCACAGATTTCCTCAACATTACGTTTCTTTTCTTGGATGTCGCCCAGAAGTTGCTTTGCTGTTTCATATTGAACTGCAAGTTCGATGTTGGATGCTTCCAAATCTGAACAATGCTGCTTCAATCCTTCAAACTGGTCCTTGAGATCACTGTACTTTGCATCCTCAATTTTCCTAT[G/A]TCTCGTTCTCCCTTGAACAATACAGCTGCCCTCTGAACATCCAGCTTCCAATTTAAAAGCAATTTTCTCAAGTTTCCTACTTGCTCTTCAGTCAACCTAATCAATGAGTGTGATTGTGACTGAACATCAGTGGAATCACTTATCTCTACCTCATGCTCATCTTCACTTACTTTTGATTCAAAAGCCTGTATCAAT…
Ca4_41142299	Ca4	41142299	TCTTGCTTCAGAGCTTCACAGATTTCCTCAACATTACGTTTCTTTTCTTGGATGTCGCCCAGAAGTTGCTTTGCTGTTTCATATTGAACTGCAAGTTCGATGTTGGATGCTTCCAAATCTGAACAATGCTGCTTCAATCCTTCAAACTGGTCCTTGAGATCACTGTACTTTGCATCCTCAATTTTCCTATCATCTCGTT[C/T]CCCTTGAACAATACAGCTGCCCTCTGAACATCCAGCTTCCAATTTAAAAGCAATTTTCTCAAGTTTCCTACTTGCTCTTCAGTCAACCTAATCAATGAGTGTGATTGTGACTGAACATCAGTGGAATCACTTATCTCTACCTCATGCTCATCTTCACTTACTTTTGATTCAAAAGCCTGTATCAATTTTGATACA…
Ca4_41144277	Ca4	41144277	GAGTTTATTTTTCTCAGCAATCACTAAATCAAGAGTTTCACTCACACCCTTCTTTTCATATTGTAAACTTGAGATCAAACTTCTGCAGTCAGCTAACTCTGTGGACAGATCTGATGAATCTTTCTGGGATATTTCAAAACTAATCTGCAGCTCAACTACTCTGGTAGAAAGAGCTTCAACCTCTGCCATGGCAGTATCA[A/T]TTGGTTTTGTAGTTCCACACTCTTGCTAGAATTATTCTGTAGTTCTACACGACAGTTAGCAAGTTCTTCACTAAGGCGTTGATTGTTCTCATTAACTTTATTGTGTGAATCATGGAGCTGAGATAGTTCCCCAATCAACTGGTAGCGGTGATAATCAGATTCCGATTGGAGCTCCATTTGTTCATCTAGCTGCAT…
Ca4_41145875	Ca4	41145875	GTTTCCTCTCCTGTATCATTTTCCCTGACCGCTGACGACGAATCAACAGATGGTTCAACATTATCAGGAGCTGCTGAGCTTGCCAAAGACTGCGACTCTAATGATTCGGTGATAACCACATTGGGGTCACTGTTGGTTTCAAGATTTCCATCAGTAACCTGTGATGATCTTGTTGAAATAGAGGTAACACTAGCAGCAT[A/G]GAATCAGCATCGGACTCGGGTATCTGATGCTTGGAAGATTTTTTTGATGATTTCCCACGGCTACTACCACCTTTATTGTCCTTGTCCTTCTTTTGACGATATTGTTGGAGCTGCCAATACAAACATGAGAATCAAATTAATAACTGCAACCATTTAACTATGTCAACCACCCTATATATGCTGAAACAGACTAAG…
Ca4_41698382	Ca4	41698382	CATTTTTATAGCATAAATTATCTGTTTTAGTTTAAAAACAAGAAAATGAAACAGTTTTATGTCACACAATCGTTGATCTCTTTTGTTAGACAAGAATCGAGCAGCTTGTATTTTGAGTTTATTTTAAAACCAAATTGATGAAATTAAAATACGAACTATGATTTTCATCCAATAGTCAAGATCCCTATGACTAAATTAT[C/G]TGTACTTCCTCTGGCTGCAGAAAATATGGAACCAAATAGGAATGATTAACATCGGCATGCGAATATACGGAATAGTCATACAACTGGTGTAAAAAAATTTGAGCGATAGTCATACCACTCTGCAAAAACTTCGGAAAAACCACGACAAAATCTCCGTTCAAACCGGTGTTGTATTATTTGGCCAATTTCTATTTT…
Ca4_43319846	Ca4	43319846	TCAATTTCTTTCTTAGAAACAATTCAAAAGGATCTGTTTAAGCAAAGTCTTTGTAGGTTTATTTTGCTGAATTACAGCCTTGTAAATTTTTTCAGGTTTTACCTAAAAGCTGTTAATGCTGATGCTGCTATGGAGAAAAGGGTGAGGTGCCTAGCATTACTGGCTCTGTCAGCTCGTGATCAGCTGTGTTACTGGCCCT[A/G]ACTGTTGCCGCTGCACTTGTTATCCTGGCTTCTCTAGAACTCAATCAGAATGCATCCCACAAAGTCATAGGGGTAATTACTATTGCGATACAGAATTAAACCTTTATTTGAATCTTTAATGAATCAAGCAAATCATGTGGGTTAACATTATATGTCACGAAATATTTAGTTGTACAGTATTCTTTAGGCAAGGCT…
Ca4_43324547	Ca4	43324547	GTTGATAGAAAATAATAAAGAATATTTATACATGAATGATGATCATGTTTATGAATCATGTCTGTAAGACAAACCTTTACATCACTATAACAATCCAAATAACTTTTCATGGACAACAAATTTGCAGCAACTGAAGACTGAAAACAACTATGCCAACAAGATCAATCCAGCTGTGCTTTTAAGGATGTTAGGGATTGTG[C/G]TCAGTTCATGTTAGAAAATTACTAGCTTTACTGTCATTGTCTGTATTAACAGGAACTACTGCCGGGCCGCCGTTCAAAGAGTCCTCGAAGTGTATCTGAGCATATTCATCGACCGTCCCTTTTCGTTCACTGTAAATGATCTCCTTTTTTTCCACCTCAGCTTGTTCAACCTTCTCCATGGTCATCGTGCTGACA…
Ca4_44590652	Ca4	44590652	ATTGATAGCTCGTGTTCTCTATCGGTTGTTAGTGAGAATAGTAGCATAGGTGGAGAGGAGTTCGTCGCTTCTGATACTACTTCAGAAGTAGGGACACCATGTTTGATAGACATCGAGAAGAGCATCTGTCCTGTTAATATTGTTGCTCCAGCTGCCGATTTGGGGGAGTTGAATGTTGATACGGATATTATGAGTGGAA[T/C]CCAGCTGTTGATGTCAGTCTTGACCGAGAGACTGGAGTTGAATCAGGCCTAAATCCTTCCATACATCAGCTGCCTCAGGAAGAGGCAGTGAGTGTAACAGTTGTTCGGAGTGTTTTTGATTTGGATTATACGCCGCTATGGGGATTCATATCCCTATGTGGAAGAAGACCTGAAATGGAAGACGCACTTGCAACG…
Ca4_44590678	Ca4	44590678	TGTTAGTGAGAATAGTAGCATAGGTGGAGAGGAGTTCGTCGCTTCTGATACTACTTCAGAAGTAGGGACACCATGTTTGATAGACATCGAGAAGAGCATCTGTCCTGTTAATATTGTTGCTCCAGCTGCCGATTTGGGGGAGTTGAATGTTGATACGGATATTATGAGTGGAACTCCAGCTGTTGATGTCAGTCTTGAC[G/A]AGAGACTGGAGTTGAATCAGGCCTAAATCCTTCCATACATCAGCTGCCTCAGGAAGAGGCAGTGAGTGTAACAGTTGTTCGGAGTGTTTTTGATTTGGATTATACGCCGCTATGGGGATTCATATCCCTATGTGGAAGAAGACCTGAAATGGAAGACGCACTTGCAACGGTTCCTCGATTTTTGACCATTCCTAT…
Ca4_44590697	Ca4	44590697	ATAGGTGGAGAGGAGTTCGTCGCTTCTGATACTACTTCAGAAGTAGGGACACCATGTTTGATAGACATCGAGAAGAGCATCTGTCCTGTTAATATTGTTGCTCCAGCTGCCGATTTGGGGGAGTTGAATGTTGATACGGATATTATGAGTGGAACTCCAGCTGTTGATGTCAGTCTTGACCGAGAGACTGGAGTTGAAT[A/C]GGCCTAAATCCTTCCATACATCAGCTGCCTCAGGAAGAGGCAGTGAGTGTAACAGTTGTTCGGAGTGTTTTTGATTTGGATTATACGCCGCTATGGGGATTCATATCCCTATGTGGAAGAAGACCTGAAATGGAAGACGCACTTGCAACGGTTCCTCGATTTTTGACCATTCCTATTGAGATGCTAATTGGCGAT…
Ca4_44979108	Ca4	44979108	TAAGTGTTAAAAATGTTATAAAAAATTTGAGGTGGAGATAGCAAAAATGGGGGGTGTGGTTAACAAAATTGTAATTAAAATTTAATTTTCGGCCATGGGAGATTCTGTATTTGTTTTTTTGGATCAACGTAAGGGTATGCAGCCTAAATCTCTGTTCTCGCAAACCGCAATTATTTCAATCGAAAATTCTCAGTTGAGT[G/A]AGATGGTGCGTGATTTCGTTGCTTGATTCGCTGCAATTTTAGATGGCCGATTTTGGTACACAAAGGAAAATCACCATAACAAATTACCACGAAGAAAAACTCGTTGGTATATTACACGATGCGTCTTCCACTTCACTTGTTATTGTTTGCCATGGTTTTCAATCAAATAAGGTTCTCATCAATGCTCTTCCCCTT…
Ca4_45019764	Ca4	45019764	CAATAAAATAAAATTTATAAAATTTGATATATATATATATATATATATATATAAACTAATATAATAATTTATTTATTAAAATGCGACGATCGGATTACAAACTAGTATAAACTAATTTTATAGTTAGAAAGTTAAAAAATCTATTAAAACCCTAAAAGAAGAAAATTGAGCAGCTCCGCTCCATCAAGAAAACAAAACC[T/C]TTTGCACTCAATTTACTCAACTGCTCGGAACGCACCCGAACTCGATCGTCTGCCGCCGCAAACTTTGAGAAACTCGTCAGGTTCTCCTTTTCAGTCTTTCCTCCTTCCCTTTTCCTGAAGCGCGTGATCATGCGATTACATCGCGATTTGCGGCTGCGATAGCCGCTCCATATAAAGGCAACGCGTCGTAGCAGA…
Ca4_45035589	Ca4	45035589	AATTATAATCATTAAATAATAATTTAAAACGTTTGAATTATGATACCTATTTCTAAAATCACGAAGATTGTGATTTAGGTATTGGAACTTGGCATAGTTTCACATTCCATGATAATTGGGCTATCACTAGGAGTCTCACAAAGCCCATGTACAATGAGACCCTTAATTGCAGCATTATCCTTCCACCAATTCTTTGAAG[G/T]TTTGCACTTGGTGGTTGCATCTCTGAAGCCCAATTCAAAACTTCATCAACAACAATAATGGCTTGTTTTTTTGCACTTACAACACCATTAGGTGTTGCAATTGGGACATGTATTTCATCAAATTTTAACCCTTATAGTCCAGGAGCTCTTGTCACAGAAGGCATATTGGACTCTTTTTCAGCTGGAATTTTAGTG…
Ca4_45225063	Ca4	45225063	CAACACTGGGACCAAAATGGTTGATTATCCCAATCTGCTTGATACATTTTTTTTGTTAGTTGTAAGAATGGATTCGCATGAAATTATTGAGTTTAAACTGGGTGTCCTTGTGCAGTCACTGTTAATTGCTGCAGGGTTGCGGCCCACTCCTGCACAAACAACTGCTGTTAGCTGGGTAATTTGATACTAATTTCGCGTC[T/C]GGCATTTGCTGCAATTTAAAGTTTGATTCGGTGGTAATTGTTTATTAAAACCTATGTACTTCATGATTAAGAACTTTAGCATGCATCTTTTCTAGATTTAATTCTTAGCTATTAACTTATCTTTATGTTATTATGGTGTTAACAGGGGATGGCTCTTGTTGCAGCTAGAGCAACACGATTGCCTATATATTCTTC…
Ca4_46613068	Ca4	46613068	CAGCATGTGCTGTTTCCAAAGACTCCTTGATCGCAATCAACTCTATAGTCAAATCTTCAACCGTCTTTTCTACTTGTTTTGATGCAGCAACAGCTTCTTCAGCTTTGTCCATTGCTTCACCTTTTTCCACAACTAAGGAGGCGTACTCCGTACGCAACGCATCGAGCTCCTCTTTCACGAATGTTAACTCTGTGATTGC[T/G]CTGTATACCTGGCTTTAGCGACCTCGAGTTGCGCCTTGGCTGCCACGCTAGAATCTTCTGCTATACCTTGTTCCATCTCTTCCACTCTGAGCTTTGCAAGTTCTGAGTCTTGTCTTGCTTGACGCTCTTCGGTTTGTTCCCCCTCCNNNNNNNNNNNCGGTTTGTGCCCTCTCAAGGTTCAGTTTTAATTCTTAT…
Ca4_47592455	Ca4	47592455	TTTTTTACTTGGTATACATGTCACTTGCTTTTTAGTCCATACCTTAAATATCTTCGAATTTGTGAACATTTTCTGTTTTCTAAGTGTGTAAAGTATTTGGTGCATATGGGAGCACTAGCTTGTCATATTATGTTCTAGTCAATATTTATCTATTTGCTTAATGTATAATTCCTTTTATTTATTAAATTTAGTAATTAGT[C/T]CTGTCTCAGTATTTTATCATAAGTGTGCTGCTGGAATATCTTAATTTTTCATGATTATTTGTGTTCTTCTAAGTTCTAATCATGTTACTCAATAAGGTTGTGTATTTTACAGAAGGGACAACCACAAATGGAGAATATCTCCTTCCATTCAAGAGTGGTGGTTTTTTGGCAAATGCACCAGTACTTCCAGTAATA…
Ca4_48228061	Ca4	48228061	TACAATTAACTAATTTCTTTAAACTTATCATATAAATCAAAAGTAACTTGTGCATCTAAATTTTTCAGAAGCTATATCACTCATTTTTACTTTTGGATACATCTATAATATATTCTCTCTGGTTCTCTATATATATATATGAAGAAAAATAAAAATCATCAAGAGCAATAAGACTTAATTAATATTGTTTTTTTTAAAT[A/G]TAATATTATATTAGTAATTGTTAGAATTATGTTAAAAAGTGAGATAATATTTCATCTCTGTCATTTTGCTGCTTAATTCATCACCTTAGTAATTAATATGTTAGTTTTTTTAAAAAATATCTTAAAGTAACATTGACATTAAATATTTTTACATCCAATAATATGAAAATTAATTGCATTTCTAATAAACATGAA…
Ca4_48228110	Ca4	48228110	GTGCATCTAAATTTTTCAGAAGCTATATCACTCATTTTTACTTTTGGATACATCTATAATATATTCTCTCTGGTTCTCTATATATATATATGAAGAAAAATAAAAATCATCAAGAGCAATAAGACTTAATTAATATTGTTTTTTTTAAATGATAATATTATATTAGTAATTGTTAGAATTATGTTAAAAAGTGAGATAA[A/C]TTTCATCTCTGTCATTTTGCTGCTTAATTCATCACCTTAGTAATTAATATGTTAGTTTTTTTAAAAAATATCTTAAAGTAACATTGACATTAAATATTTTTACATCCAATAATATGAAAATTAATTGCATTTCTAATAAACATGAAAAAGTAAAACTAATGCAAAAGTAAACTTTTTTTTTTATGATCCAAACTA…
Ca4_48263603	Ca4	48263603	AAGCATATGGTTGATGACAAGATCCATTCTCGTGGACGAGGTCCTGTTCAGATTCTTACAAGGCAACCTGCTGAGGGGCGTTCACGAGATGGAGGTCTTCGATTTGGAGAGATGGAACGTGATTGCATGATAGCCCATGGAGCTGCTCATTTCCTAAAGGAAAGATTGTTTGATCAAAGTGATGCATATAGGGTCCATG[A/G]TGCGAACACTGTGGGTTGATAGCTATTGCAAATCTGAAGAAGAATTCTTTTGAGTGTAGGGGCTGCAAGAACAAAACTGACATTGTTCAGGTGAATGATCATATATCCATATTAGTCAAGTTGTTTTCTCCTTGTGCTGAATTCTTAGTTTCTCGTTTTGGCTTTTGACTATGTATGCAGGTTTACATTCCTTAT…
Ca4_48269138	Ca4	48269138	AAAGGTTGTGCTTCACGGAGAATCCATGGTTAAAAGTTAAAACAATGTGAGATTCAACAAACCGGGAAGGAACAAAAAGAAGATCAAATATCTCAAAGCAGCAAATTCGTTACTCACAGGCATGGGAGGCAGTTACAAATTCATTAACAACAAAATAAAGCAGCAAAGGATGAGAAGACCATCTTGACAAATTTTACAA[C/G]GAATTGAAAATGTCTAGAACATGCTAAAGAACTGAGCTAAAATATTTGCAGCCCTTAATTGAGAGCCCAAAAAAATTGTTTAATTTCACTCACACCAAAAAAATTTGAACCACAGCAAGACTTTTTTCCCAATATAATAACATATTAACATTATAGTAATTTGTACCTAATAACTCATCGTATTATGAAATCTAG…
Ca4_48275016	Ca4	48275016	TTTAGAGCTTTATCATTTATTAAAATCTCCCAATCAGCATCCCCCTCATAAGTCATGTCACCATGTTTATGCATTTTGGTCTTTCGTGTTGCACGAGGAATGCCTGATATCTTACCACCAATGTCGGCAAAATCAGACATGGAGGCATGATATTCTGCAGTGTTTCCATTTTCATCTGGGATTGAAGATTGTATAGAGG[T/C]CCATCAGATTGAATTGGATCTAACACAGAGCTGCATTTAAGAATTGAAGCAGTAGAGTTTTTTGGAATATTACACACTTCCAAAAGTTTGTCTGGGTGATTTGACTGGACAACCAATTCAGATTTAATGGCATCATTAGGCACTATAGATGATAAACTACCGATGTCAATCCCATCATGTTTTTCAGAAGAACAG…
Ca4_48322502	Ca4	48322502	AATACTCCTTTTTCTTGTAAATACGAAATTATTACAGCTTTTTGATCTTCGACATTTAATGGAAAACTTGACATAAATTAAAAACAAATGCCGATCATGATCAATGTTGCACTATAAAATAGTATCACTCCTAGACACTAGTAACATATTTTTAGCACAGCTTGAACTTGATTTTGTGCTTGAACTTGATTTTGGCAGC[T/C]TGAACGAGACTTTGGATGCTGAAGTCCGGCGCTTAAGACGCACCGTTGCAGACCTTGGCGGAGAGTCCCTCCTATCGAATCTCATGGCTCGACAGCTTGCTATTAACCAACAAATGTTCCAGTCACAGCATGAGCAGCCAAACCAGCTTAGACATTTTCAAATGCAAAACAGCCAATCTCAGGAAGAAACACAGA…
Ca4_48345604	Ca4	48345604	AGGAACCTAATGTTGTTGAAAAGATTTGCACAACAAATTTCTCTAATGAGAAGCCTCAGTTATCCTCCGTCGCATGCTCAGAGATGCCAGAAACAATTGTCGCCGAAACTGAGGGTAAGGTGGATGTCAATCTTGCGGAATCTGATGTGATAATCATCCAGGCTGCCATTAGAGGATATTTGGTACGTTCGCTCTCTGA[G/A]TTTTCCGATCCAGAATCGTGTAGGAAGAAAATGGTAATTGTCCTTTTTATAAATATTTTGTTCTTGTTTCTTTTCAGGCTCAGAGAACACTGCTAAAGAGTAAGCACGTTGTGAAGTTGCAAGCTGCTGTTCGCGGGCACTTGGTCAGGAGGCATGCTGCAGGGACATTGCGATGTGTTCAAGCTATTGTTAAAA…
Ca4_48345608	Ca4	48345608	ACCTAATGTTGTTGAAAAGATTTGCACAACAAATTTCTCTAATGAGAAGCCTCAGTTATCCTCCGTCGCATGCTCAGAGATGCCAGAAACAATTGTCGCCGAAACTGAGGGTAAGGTGGATGTCAATCTTGCGGAATCTGATGTGATAATCATCCAGGCTGCCATTAGAGGATATTTGGTACGTTCGCTCTCTGAGGTT[T/G]CCGATCCAGAATCGTGTAGGAAGAAAATGGTAATTGTCCTTTTTATAAATATTTTGTTCTTGTTTCTTTTCAGGCTCAGAGAACACTGCTAAAGAGTAAGCACGTTGTGAAGTTGCAAGCTGCTGTTCGCGGGCACTTGGTCAGGAGGCATGCTGCAGGGACATTGCGATGTGTTCAAGCTATTGTTAAAATGCA…
Ca4_48355358	Ca4	48355358	ATTTTATTAGTTTTGTGTGACTCAAATATTGATAAGCTTTTTGTTTTCTTTTTGTATGTTTTTGAGGACTTATTTCATTCCCCCTTAAAGTTGTGCCGGCTGCATGTGTTATGGATTTCTTCCTTTAAATTATATAATATAATAATAATTTTTAGTCACTTTTTTCACTACTATTTAGCTGCACCTTATGCTTTATTTT[T/A]AAAAAATTAATAGTTCCATTGTTATAATTTAACAAACTGTTGCTTTCCTGAGTGAGTTATATCGTCTAAATCATCATGCCATTTAAAGTTGAGTTACAAGTTGAATATGTTGTGTTGCTGCAACCAAATTTGAAATTAAACCCTAAAATTAACTAGACTATAACTGATAATGGCCTGATGCATTAATCTCTTTGA…
Ca4_48355468	Ca4	48355468	ATGGATTTCTTCCTTTAAATTATATAATATAATAATAATTTTTAGTCACTTTTTTCACTACTATTTAGCTGCACCTTATGCTTTATTTTTTAAAAAATTAATAGTTCCATTGTTATAATTTAACAAACTGTTGCTTTCCTGAGTGAGTTATATCGTCTAAATCATCATGCCATTTAAAGTTGAGTTACAAGTTGAATAT[T/G]TGTGTTGCTGCAACCAAATTTGAAATTAAACCCTAAAATTAACTAGACTATAACTGATAATGGCCTGATGCATTAATCTCTTTGATTAAGCGAAGACATCTTCTAATATTACTTTCTGCTGGCAATTATTGTTTATGCTTCCTACTGTATTTTGTGACTGCTGACGGTAGCTACATGATTTTCAAAGTCAATTAG…
Ca4_48457876	Ca4	48457876	AAATGTTGGATTAATAGTATTGTGGCGTGTATTTAATTCCCTGCTAACATTAACTTACCACACATGTTTTTCAAATATTTTGTCAGCGAAACTGACTATGCCGGTTATGTTTCTAATTCCTTTGTTACTTTGTGTATTAGGAATGAGAGCTCTGCTGCTGATACTGACCTTAAGACTAAAAAGGTAAAGCTCTAATTTC[T/C]TCAAATAGATAGCCATGTTGGATTTAATTCTCTTTAAGATCTGGCCTTAATTAAATTATCATAATGTGTATCTCTATCGGGGAATATTTTTTATAGGTAGAAATCTAAGCTTGAATTATTTTCTTTATCATAGGAGAGAGACTTGGCTTCTGCTGCCGAAAAGCTAGCTGAGTGTCAGGAAACCATATATCTTCT…
Ca4_48465107	Ca4	48465107	TACTCTGTTATTGGGTATTTGTCTGCTGCGTCTTTATCTTGGTTTAATAAACATGAAATACTACTGATAGTATTTCTTGCTTGCTATTCTTACTTTGTGGTTTCTGTTGGTGTCTGTTCATCTTATTTTACTGACACATGTTCGACTTTCATCTATCGGGAAAATGATGAAATATTTGAAAAAAAGTGTAAATATGATT[A/G]CCCTTTTTTGACTGCCTTTCTCTTGTGTGATAGGCTGCTGAAGAATCAAGGTTAAGGGAGGAATTTGAGAGAGAGGGAAGAAAGCTTCCTCCTAAAGAAGAGTCACAAACTTTCGATTCAAATGTAATCACACCTGGAACTGAATTCATGGCTGTTTTGTCTATTGCACTTCAGTACTATATTCATCTTAGGTTG…
Ca4_48467653	Ca4	48467653	CTCTTCAGCGACAAGTGGAAAGAATCAAGCGTCAGAAGGCACAAGTAAGAGGAGATGATGCTGCGCCTCAAGTTCAACCTGAATCTGTAGTTGCAGTCTCAAGATTCCACGGTTCTCGTCTTGCTTCAGCTCCAGCACCTTCACCATTTCAACATTCTGGGCATCATGATTCACATATGTCCCCATCAGCTAGAAAAGG[G/A]ATAAAGAAGTTCTTGAGAGGCCCAGTAAAGTTTCTAGGTTATCTTCAGGAACATCTGTTGCTGCTGCTATTGTTGAAGCTGAGAATAGTCTTGAAATAGATGTATGTTTTCCTGCTTTAGAAGAGGCACTATTTTGAACTAATATTTGGGATAACCTTTTACTGGGTATGAGCCTGGAAGAGTTAAAATGCATTT…
Ca4_48475461	Ca4	48475461	GAGAGCAGAAATGCTAAAACAGACTTGGTCTTTAATTTCCTTTCATAAACACTTCGCAGTCCATAACTAAACAAAGGGGATTAAATCTCTCAAAAGGCCAGCTCAAAACTAGTCCGGCTTAGCAGCCATGTAAACAAAACCTTGTAATACAAGGAACTGTTGCGTTGCAAGGGCCTACCTGGTGCACGTACCAACCAAA[A/G]CCCATTTTCGAGTAGGTAAGCAGGAAAGGGTGCTTGGCAGCTGCTAATATGTGATTTTAACCGGGGTATATTTGGATGCGCACTTTTACATCTGTGGCACCTCAACTCCATAGACGTTAGCTTGTCATCATCTTTCAATGTCACTTTTCCATGATTGGAGACCTCGTCAATTACATCTACCGAGTCACGAAAGAA…
Ca4_48478018	Ca4	48478018	CAGTTGGCAGCATTAGCTATGACACTACAGCGCAAACCACCTGTGGAATGAAGGCGAGTAATATCTCCAACATGGGTAAAAAACTTTTGGGTGTCAACATTCTTTTCTGCTGCTTTAGCTTTAACTAAAGACATAATTTTTGACTTGTGAGTCAAGTCTACTAGAACAAGTCTGGCATTCCCTATCTTATTTGAGTACT[G/A]CTGACCTTCTCAACAATAATATCAGCTGCCTTGTCATGGTTGAATTGAAAATCAGATGTTGAAATAGATGGAAATGCCAGAGTGGGAGTATCATCGAGAGAAACTCGATTGTGATAGGAACCAGCAGAGTTATCAGCCTGGCCTTCTACTTCATTTGGCCCAAAGTTGGAATTATCTTGTGTTGAGGAATTTTTT…
Ca4_48478303	Ca4	48478303	GGAGTATCATCGAGAGAAACTCGATTGTGATAGGAACCAGCAGAGTTATCAGCCTGGCCTTCTACTTCATTTGGCCCAAAGTTGGAATTATCTTGTGTTGAGGAATTTTTTTCTGTATCTTTGCAGCGGGAATCATTTTTCCCAGGAGTCTGGGAACTAGAGTCTCCAATGCCATTCTTTCTAGATGCAGTATCAACTG[A/G]ACCTCTACCTTTTTTAGGAATTTCATTATACTAACTTGAATTTTGGAATCCGGATTTTTCTGACCAAAGCAGCCATGTGGAAGGTTAGCCCGCAGCCCAAGTTTTCCATATGTATCAATAGCATTTTTGACATCACTCTCACTCTGACAAAATGTTATTCGGTTAAAACCTTCACTTAATTTGGGCAGTTCTTTA…
Ca4_48485263	Ca4	48485263	CATCGACTGTCGATTTTCTCATCAATGATTGAGATTACTTATTTTACTCTTTAAATCGAGTTGTTTACTTCAAAGGAACAAAGTCCAATTTTAATATGAATCTGTTATGTTTTCTGTACAGGCACAGCCTAGGAATGAAACAGTTAAAGGGAAAGATTGTCCGATATATGAGCAACTCTGCACAATATTCATAGACTCA[C/A]CGCCGATGGGAAGTATGCTCAATCTAGTCATTATGAAGAGATAGATAAATCTGTCGGTATTGACGCTGCTACTTTGACTTCATGTCCAGATATTGGGGTCTCACATTATGAAATTCTATCATCATCAAAATTCATTCCAGGGAATATATCAAATGTTGAGAAGGTAACCAAGAATTCTCTTGATAGGAAAAGGAA…
Ca4_48498181	Ca4	48498181	AAATCTAATCCTACACCTCAAACAAACATAAAATCTGCATCAACAGAGGCTGACCCAAAGAAGATTCAAGCAGCAGCACCTTCATCCTCTTCAGCAAATGAAAATGGAAAATCTCCTACAAAGGAGACCATAATGGAAGAAAGCATCCGGGTTACACGAGGCAGACTAAGAAAAACCAGATCATCGGGAACCCAGTAGC[C/G]AATATTGTCAATTTTTAGCCTGAAATAGGGATAGTTGGACCATGCTGCTGGCCATTCAAATGTATGTAATGGTTTCCTGAGTTTTCATTCTATTTGTTGCTTCATTTTATTTCTTTATCTTTTTTCTTTATAATTTGTCTAGACATGGTATCGTTAGTAGCTTGATGCCACGTTTTATGGACTCATTCCGATGGG…
Ca4_48498331	Ca4	48498331	GTTACACGAGGCAGACTAAGAAAAACCAGATCATCGGGAACCCAGTAGCACAATATTGTCAATTTTTAGCCTGAAATAGGGATAGTTGGACCATGCTGCTGGCCATTCAAATGTATGTAATGGTTTCCTGAGTTTTCATTCTATTTGTTGCTTCATTTTATTTCTTTATCTTTTTTCTTTATAATTTGTCTAGACATGG[A/T]TCGTTAGTAGCTTGATGCCACGTTTTATGGACTCATTCCGATGGGTTGTTTGCTTGCATCGGCTGCTCTGTATAGCAGGTATTCACGATAGAGTGTAACAAACAGTATTAACATGTTTTCCAGGGAATCGTTAGTTGAAACATTTTAAATTTAGATTCGAAGTAGCAGTGAAATTGATAGTTGTCATCAACATAC…
Ca4_48498334	Ca4	48498334	ACACGAGGCAGACTAAGAAAAACCAGATCATCGGGAACCCAGTAGCACAATATTGTCAATTTTTAGCCTGAAATAGGGATAGTTGGACCATGCTGCTGGCCATTCAAATGTATGTAATGGTTTCCTGAGTTTTCATTCTATTTGTTGCTTCATTTTATTTCTTTATCTTTTTTCTTTATAATTTGTCTAGACATGGTAT[G/T]TTAGTAGCTTGATGCCACGTTTTATGGACTCATTCCGATGGGTTGTTTGCTTGCATCGGCTGCTCTGTATAGCAGGTATTCACGATAGAGTGTAACAAACAGTATTAACATGTTTTCCAGGGAATCGTTAGTTGAAACATTTTAAATTTAGATTCGAAGTAGCAGTGAAATTGATAGTTGTCATCAACATACAAA…
Ca4_48501662	Ca4	48501662	TTGGTGATAAATAGCAAATGGGGCAGAGTTCGATAAAAGTGGCAATAGGTCTTTAACCAATGTCCAAGTATCCACGTCTGGTGCAGCAATAATAAGGCTGTACAAGTTAAAAATAAAAAACTCATTTTATGATTTTAGAAATAGTGATTAGTGAGTCAAATATTTAACTTTAGATACCTAGAAAAACCATTTTCCTTCC[T/A]GAGTCAACAACTTCTGGAGATGCCTTTTCTCCAGCCTTTGCTGCTTTGCAAGCTCTTAGAGCAGGCAATGTGGTATTCTCAGCACCAAGATCAGAAATTGCATTTTCTGATGAATGAGAGATTTCCTCAATGCCGCCTAACACATTCATTTGATCCTGTAACATCACATCAGTTGATAAATTGTTCAAACAGTAA…
Ca5_9405880	Ca5	9405880	TCTGACTTTATGTGACCAGTCTTACCACATTCATAACATGTGATTGTCTTGTTGTCACTAGTCTTGGAGCTAGATGNNNNNNNNNNNNNNNNNNNNNNNNNNNNNNNNNNNNNNNNNNNNNNNNNNNNNNNNNNNNNNNNNNNNNNNNNNNNNNNNNNNNNNNNNNNNNNNNNNNNGCAGCTATCTGATTCAGTTTTCG[G/T]TGATGGGCTTGAACCTTCAAGGATAATCCTTTCTTTTTCCTGCTTTCCATTTCTGATTCGTCCAGCCGATGCAGTTCCATTTCATGTTCCCTTAGTTTTCCAAACAATGTTGGTGTTGTCATCTTTGCTAGATCTTTAGATTCAGCTATGGCAGTTATTTTGGGCTGCCATTCTCTGGTTAGACACCTCATAATT…
Ca5_38018552	Ca5	38018552	GTTTGTGGTTACATTGTTTCCGTTACTCTGGACCTGGATGGACGTATGAATGCCCATATCCTGATTGGGCGAAACTTTAGCTAGATATGGCTTGAAATATATTTTTCATGGAGCACTGCAATCAAATATGCAGCAGCACTTGAAATACACTTTGGTTGATTTATACATCATGGAAGTTTTTCTTAAGGAGATGAAATAG[A/T]TAGTCGCTATTATTCTTTATTCCCTTTCATAGCGAGTGAAAGGATGTATGGATGATATGTTTTGTATTTCAAGATGACCACATATTTTGTTGGTGCAAGTGTAACTAACTCTCAATTTTGGTCAAACCATGTCTTAACTAAACTTGAATGCATTGCATTTGTCGAGGTAATGGGTGGAACACAGAAGCCAAGTTT…
Ca5_38018558	Ca5	38018558	GGTTACATTGTTTCCGTTACTCTGGACCTGGATGGACGTATGAATGCCCATATCCTGATTGGGCGAAACTTTAGCTAGATATGGCTTGAAATATATTTTTCATGGAGCACTGCAATCAAATATGCAGCAGCACTTGAAATACACTTTGGTTGATTTATACATCATGGAAGTTTTTCTTAAGGAGATGAAATAGAATAGT[G/C]CTATTATTCTTTATTCCCTTTCATAGCGAGTGAAAGGATGTATGGATGATATGTTTTGTATTTCAAGATGACCACATATTTTGTTGGTGCAAGTGTAACTAACTCTCAATTTTGGTCAAACCATGTCTTAACTAAACTTGAATGCATTGCATTTGTCGAGGTAATGGGTGGAACACAGAAGCCAAGTTTTATAAG…
Ca5_38062576	Ca5	38062576	TTTTGATTACCTTAATAAACATATTTGAGGCTAGTTAATTATTTTCTTCTATTCATTTCAAAAATAAAAAAAGTTATATTCTTCTCTGTTATTTATTCTTCTTTTTTATTTTTATTTTATTTTTTTACTTTTTTTATTTTGTATTTTATATTTTGCAGCCAGTTAAAATTTTGAAAAATTCAATGATTTCTTAACTTGA[G/A]TTTTGGTTATTTTACTTATCAACACAAGTGTATAACTGAAATGGGATTTTTAAATGGGAGTCAAAAACAATAATTAGAAAGTATTCTACAAAGTCATAATCATTGACAAAGTTTCTTATGCATTAAGCATAAATCACCTTTTTGTGCTGTATTTCTAGGTAAAGAAAGCACATCAAACTTTGGCAAATTAAGAAT…
Ca5_38064631	Ca5	38064631	TCAATTATATTGGTTGCATTTTATCACAATGTAAACATTTGCGGTGTAACCGCAGAAGCATAAAACAATTTTTGGTCTATAAATAATGTGACTATATAGTTTACATGTGTGTGATTAGGAAATTATGGTGAGCAAGATAGATATTACTTCAGCAGCAAGGAAACAAAGTATCGAAACGGAAATCGCATGAATCGAACAA[G/A]AAGTCTGGATATTGGAAAGCAACAGGATCAGAGAAGAAAGTTATAAGAATTTCTTCATCAATAAGTAATAATAATGTTGGTCTTGCAGGGATAAGAAAAAGTCTTGTGTTTTATAAAGGAAAATCTCCAAATGGATCTCGAAGTGATTGGATTATGCATGAATATCGCCTAGTCAATGTAGAAAGTAACTCATCC…
Ca5_38064661	Ca5	38064661	GTAAACATTTGCGGTGTAACCGCAGAAGCATAAAACAATTTTTGGTCTATAAATAATGTGACTATATAGTTTACATGTGTGTGATTAGGAAATTATGGTGAGCAAGATAGATATTACTTCAGCAGCAAGGAAACAAAGTATCGAAACGGAAATCGCATGAATCGAACAACGAAGTCTGGATATTGGAAAGCAACAGGAT[A/C]GAGAAGAAAGTTATAAGAATTTCTTCATCAATAAGTAATAATAATGTTGGTCTTGCAGGGATAAGAAAAAGTCTTGTGTTTTATAAAGGAAAATCTCCAAATGGATCTCGAAGTGATTGGATTATGCATGAATATCGCCTAGTCAATGTAGAAAGTAACTCATCCCACCAGGTAATTAAATAAATATTTTATTAC…
Ca5_38080349	Ca5	38080349	TGCATATTTTCAGGATGATGTATGACTAATTTTTGGGTTTCTTGGGGCTAGGTTGAACAGCTGCACAAGATTTTTAAATTGTGTGGCTCTCCAGCTGATGAATATTGGAGGAAGTATAGATTGCCAAATGCTACAATCTTTAAGCCACAGCAGCCATATAAACGTTGTATCTCAGAAACATTCAAGGATTTCCCTCCAT[C/T]TCGCTACCTCTAATTGAAACTCTTCTTTCAATAGATCCTGATGGCCGTGGCACTGCCTTGGCTGCTCTTAATAGTGAAGTAAGTGATCCCTGTGGATTAACCTTATATTTGAGAATTGAGATAAAACACATTTCACATCTGTTTGGTATCTGCAGTTTTTTGCCACTGAGCCCTATGCTTGTGAACCGTCGAGTT…
Ca5_38092606	Ca5	38092606	TATTCAGTAGATGTTCTTATCATCTAATTTGCTTATAACTTGTATCAAAACAATTTTACTTTATCTTATTTTTTATTATAACCACTCATGTAATAAGCATTTTCTTTTTTACTTTAGAGAAGCCGATTCATTTTATAGATTTTATATTATCTGCTGCATGAATATCTAAGCACCTAGAGAAATTATGCTCATTTTTTTA[G/A]ATTAGCTATAAATAATCTCCATGTACAAAATTAGAATGACTTCACAATAATAAGTTTACAAAAAAACTCAAACTTTTATTGAAACATCAAAATACAATGTAATCTAATCACTCTTTTTGCTGCAACTGCGACAAGTAATTGCTCGATTTTTCTACTCAGTAAATGCTTATAACGTTTTTTATGGAACTTTTTTTT…
Ca5_38110219	Ca5	38110219	AAAGATCAATGCACTTATTTTTTATTTTATTTATGATATTTCAAATAAAGCATTAGTTATGGAAAGTGTGGTACTTATTGGTATCTCATTTCTTTTTATCTCAACTAATGATTATTTCATGCTGCAGTTGCATGTGGAATATCATTTCCCATCCAATCCAAAATACTTTGACATCAGCAGCTAAAATGTCAATGCATGA[T/G]CATCTCTCTCAATAATTTTTGTATATAGATTTGTAAATATTGTATTCATTTCTTTTTTGGTACTATGAACCCCCTAGGAAAAAGACAAAAGACAAAACTAACTTCCTTTGTAATCATGTTTGCATCATCTTATACAGTATACGCAGCCCACAATCACCTTCTCTTAAAAAAGCATTGACACTAATATAATATTAA…
Ca5_45501379	Ca5	45501379	AATCGGAATTTCCGATTCGTTGTTGTTCAGAATTTTCAAGTAGAATTTGAAAGTTCACTTTCAAGATTTTGGCTGCAGTATTTTCAATAATCAAATTATCAAATCAAAATCCAATTCCTTGCATTGTTGCAATGAGAAATGAAATTATCGAAATCTTCGTTGTTTTCGCAATCAATTAGTAAAGGAAGTGAGTGATAAG[T/C]CATCTTCTTCTTTAAAGTACAAACCCTAGAAACGAGTTCAGAGTATCTGTTCGAAGACTTGAGCTGCAACACCAGCCAAATGGTACTGCTTTATATTGGTGTGTTATCAAGTTAACATTGTTACAATGTGTCCAAGTCTAGGAAACACTACAACCACTTGATGTACTTTTAGCCGTCGATTTATTGCTATTTTAA…
Ca6_158938	Ca6	158938	ATTTGGTCACATTTTTCTACAAATCCAATCAAATATTGTTTAACATATCAAATTCTTACTCATAAGGAACACATTGCTCACACACGGGAAAGCCCATAAAATCAGCGTCATCTAAAATGACTGAAAAACATTAAAGGTTCTAACCCAAAACTAAAGCTAAAACACGCCTTAATTATGTGACATTTAATCTATAGCATGC[T/A]CTGCTTCTCGAGAAGCTGCTGGTAATATTGCTCCCCTGTGATTTACATGATATCCCATGTGACCCCTCAATTTCTCACTTCCCACCAGTTCACTGACCTCTTCTCTATGCCATTGACATATATTAGCTTCAATCACAGGACATTATACATCATTGAATGTTACATTGGACATCAACTCAGGAAGTGAAAAAACAG…
Ca6_2214178	Ca6	2214178	AGAAAACAGTCAGCTCACTAGTCAAAGTCAGTGTGTCAGTAAATTCAAATTGATAGATATTTTTTAGTATCACCCAAACTTTAGTTGAAATCCATTGTAAAACTATGAAATGAAGGTTGCAGCCAATAAACAAACAAGTAATAGGTAATTCTTTGGAAGATGGGTAGAAACCAACGGAAATCATAATTGACTGGTAATC[C/T]CTTGAGATGCAGGAATGAACATGCCATATTGAAAAATAAAACAACAAAGGAGTATTAATTAAAAAGATACGAAGAAACTGACCCAATGAAAAATCAACGAAATTGGCGGCAACAGAGACAGCAGCACCACTAGAGGAACCACCCGGTACTCGAGCAGGGACAGCGGGATTGGTAGGCGCTCCGAAATGCTTATTT…
Ca6_2527768	Ca6	2527768	AAACTTTTGACTTTTGAAATATCTCAAAATACACTTAAAACACAACAAAATCATAAAAATACTACATCATTAAATACTAAATCAAAAAATTACTGCAATCAAATCATTATAAATATTTAATTTTTATTGTGATTACATCAAAAATCATACTCATAAAAGTTTATAATGTATTCAAAAGTTACATTATATTTGCAGCAAA[A/G]TATAAGCTTTTAAATAGAAATGATATAAAGAATAAATTGCACTTGCACCAGGGAATAAATTCCTTTGTTTTTTGCTCTGATCTCTTCATGCTATCAACAGATTTGTAATCTCCAGCAGCCACAGTGGATGCACCTCCAAACTGCAAAATCCAAATTTAAATTAAATGACCATATATTAAGAAGATACAATTGTTG…
Ca6_2540711	Ca6	2540711	AATTTACTTATTTAATGGCTTGTTAGCATATTTTATATTTTTCATCTAGTTTCATTAATGTTGCGATGAATCCATCACCTCTACTTATATCACAAAAGCATACTTTCCATGCCTCAGTTGTGCCAATGGCAATGCCATCCTCTCCCCACTATCATCAAACTGCTCTCCGCCTCATGTGCAGCTACGGCGGCCACATAAC[C/T]ACCACGACAACAACTCCCTCTTCTACAACGGCGGCGACACTCGCATTGTCGCCGTCGACCGCCACACTTCCTTAAAAAACCTCTGTTCTCATCTCTCTCGCTGTCTCCTTCATGAAACAAAACCTTTCACTCTGAAATACCATCTTCCCAATGAAGACCTCGACAACCTCATAACTGTCTCCACTGATGAAGACC…
Ca6_2540749	Ca6	2540749	TTTTCATCTAGTTTCATTAATGTTGCGATGAATCCATCACCTCTACTTATATCACAAAAGCATACTTTCCATGCCTCAGTTGTGCCAATGGCAATGCCATCCTCTCCCCACTATCATCAAACTGCTCTCCGCCTCATGTGCAGCTACGGCGGCCACATAACCCACCACGACAACAACTCCCTCTTCTACAACGGCGGCG[C/T]ACTCGCATTGTCGCCGTCGACCGCCACACTTCCTTAAAAAACCTCTGTTCTCATCTCTCTCGCTGTCTCCTTCATGAAACAAAACCTTTCACTCTGAAATACCATCTTCCCAATGAAGACCTCGACAACCTCATAACTGTCTCCACTGATGAAGACCTTCAGAACATGATCGATGAGTATGATCGTTTGGCTTCA…
Ca6_2541032	Ca6	2541032	AACCTTTCACTCTGAAATACCATCTTCCCAATGAAGACCTCGACAACCTCATAACTGTCTCCACTGATGAAGACCTTCAGAACATGATCGATGAGTATGATCGTTTGGCTTCAAACCCTTCTCCTTCCCCTTCTCGACTCAGAATGTTTCTGTTTTTCTGTAAACCAGTTACTGCTGTTTCCATGGACACGCTTCATCT[G/A]ATGATCATGATATGTGGTTCGTCGAAGCTCTCAACAACTCAGGGATTCTCTCTCGTGTTGTTTCTGATTCTGCTGCTGTGGATAATTGCCTCCTTAACCTTCATGATAATGATGATGATGATGATGATGTTAGTGCCGCTGCTGGCATCAGTTTGCCTTCTCCAGATTCACTTGCAAGGTACCATTCATCTTTTT…
Ca6_2541088	Ca6	2541088	GTCTCCACTGATGAAGACCTTCAGAACATGATCGATGAGTATGATCGTTTGGCTTCAAACCCTTCTCCTTCCCCTTCTCGACTCAGAATGTTTCTGTTTTTCTGTAAACCAGTTACTGCTGTTTCCATGGACACGCTTCATCTCGATGATCATGATATGTGGTTCGTCGAAGCTCTCAACAACTCAGGGATTCTCTCTC[T/A]GTTGTTTCTGATTCTGCTGCTGTGGATAATTGCCTCCTTAACCTTCATGATAATGATGATGATGATGATGATGTTAGTGCCGCTGCTGGCATCAGTTTGCCTTCTCCAGATTCACTTGCAAGGTACCATTCATCTTTTTATTTAGATTTATATTATTAGTTGAATGATTATATTATGTTTTAAAGTTATTATATT…
Ca6_2542942	Ca6	2542942	AGAGATTCTTCTCACCTCGAAGGTTGTTTTGTTGACTCGATGTTCATTTTATTGGGATGCACAGATCACATTTCCTATGCTTGGTAATTGATCTTCGTTGGCCCCGTAACACATGCTTGGTATTATACCAGAGAGTCCCACATTGTTAGTTCACAAATACAACTTAGCAGGTGTCAGATATAAAAGCAGCAGCGAGTCC[T/A]CTTACAATTCATACCTTTCTCGGCCTTTTGGCTAAGATCAAGTGTAGTATCTGTTCTTATCAGTTTAATATCTGATATGTGGTCCAATGGGCCACACGATATTAAATTACTTTTTTAAGAGGGAGAGGCCACTTCAGTAGCTTGCTACTGGGCCTCTCGTGGGTCGCCTATGCGTTGCACTGCTGCATAGGCTGG…
Ca6_2542981	Ca6	2542981	ATGTTCATTTTATTGGGATGCACAGATCACATTTCCTATGCTTGGTAATTGATCTTCGTTGGCCCCGTAACACATGCTTGGTATTATACCAGAGAGTCCCACATTGTTAGTTCACAAATACAACTTAGCAGGTGTCAGATATAAAAGCAGCAGCGAGTCCATCTTACAATTCATACCTTTCTCGGCCTTTTGGCTAAGA[C/T]AAGTGTAGTATCTGTTCTTATCAGTTTAATATCTGATATGTGGTCCAATGGGCCACACGATATTAAATTACTTTTTTAAGAGGGAGAGGCCACTTCAGTAGCTTGCTACTGGGCCTCTCGTGGGTCGCCTATGCGTTGCACTGCTGCATAGGCTGGCGCACCCCACCAACGAAGTTTAATATTTTGTCTGAAAGA…
Ca6_2543062	Ca6	2543062	TATTATACCAGAGAGTCCCACATTGTTAGTTCACAAATACAACTTAGCAGGTGTCAGATATAAAAGCAGCAGCGAGTCCATCTTACAATTCATACCTTTCTCGGCCTTTTGGCTAAGATCAAGTGTAGTATCTGTTCTTATCAGTTTAATATCTGATATGTGGTCCAATGGGCCACACGATATTAAATTACTTTTTTAA[A/G]GGGAGAGGCCACTTCAGTAGCTTGCTACTGGGCCTCTCGTGGGTCGCCTATGCGTTGCACTGCTGCATAGGCTGGCGCACCCCACCAACGAAGTTTAATATTTTGTCTGAAAGAGGATTATCATGTTTGCGTTATTAAATGGCAATTTGCCCTTTGAGCACTTGTTTCTTGCTCCTCTAATATGTAAATTTTGTT…
Ca6_2543096	Ca6	2543096	AAATACAACTTAGCAGGTGTCAGATATAAAAGCAGCAGCGAGTCCATCTTACAATTCATACCTTTCTCGGCCTTTTGGCTAAGATCAAGTGTAGTATCTGTTCTTATCAGTTTAATATCTGATATGTGGTCCAATGGGCCACACGATATTAAATTACTTTTTTAAGAGGGAGAGGCCACTTCAGTAGCTTGCTACTGGG[C/T]TCTCGTGGGTCGCCTATGCGTTGCACTGCTGCATAGGCTGGCGCACCCCACCAACGAAGTTTAATATTTTGTCTGAAAGAGGATTATCATGTTTGCGTTATTAAATGGCAATTTGCCCTTTGAGCACTTGTTTCTTGCTCCTCTAATATGTAAATTTTGTTCGTTTTTTTGTTAGTTATTTACTTTGTAAATGAG…
Ca6_2549991	Ca6	2549991	AGATCAATTTTAGGCCTTGAAGTTGAAGAGACATTGACATTCCTCTTTGAAACAACACAATCAACAGAAGCAGCAACATCTGGTGAGAACCCAATTCCAGGAGCACACCAAACATCTTGAAAATCAACACCATCGTTCTTACTCTTCCTCTTCTGCTTCTTTTTCTTTGTTTTCTTCTTCTTCTTCTTCATTTCCCAAT[T/C]GCTGACGCTCGAATCACCGCCGGCACCGACACCTGCTCAGACGCACCGGCGCTGCACCCTAGACCTCTGAACGTTGCCGCCGCAGCAGAAAAGTTAGTTTTTTTGTTGGTGGTTTCATTGGAGAATGTGGAGAGAAGAAGAGAGGAGATTGTGGATTTGCAGCGAGTGGATTGTAAAATGGGTCGGGTATCCGTT…
Ca6_4994876	Ca6	4994876	TGCTGGTGTGCTATATGCCATCAGTGGAATAACATAACCTGGTAGTGGTAGCATTTCAGTCACTAAATATGCAAAAGATATTTACTCTAGTAGTAAGTAAAGCAAAATAGTTGAGTAGACAGCAACACCCTGCAATATGTTTTCAATGATAATGCAGTGATATTTTTGTCATTTTGTAGATGTCCTCTTTTGGCCGGTA[T/A]CGTGGTGGCTGCTTTGGCAGCAATAGTTGCAAGTCAGGCTGTCATCTCTTCGACATTCTCAATTGTTCAACAATGCCATGCATTTGAGTGTTTCCCTCGTGTTAAGGCAGTACATTCCAGAAGGTGGATCGATGGTCAGACGTATATACCAGAGATAAACTGGATTCTTATGATAATCAGCCTGGCTGTGATAGT…
Ca6_6871350	Ca6	6871350	ACATTGAAATCCCCACCATCAGAAGCAAAATCAATGAAGAAAGCAACAAAGATAAGTATAGCAGTGACCACAACATTCTACATGCTATGTGGCTGCATGGGTTATGCAGCATTTGGAGATGCATCACCTGGGAATCTTCTAACTGGTTTTGGTTTCTACAACCCATATTGGCTAATAGACATAGCAAATGCAGCTATAG[T/A]GTTCACCTTGTAGGAGCATACCAAGTCTTTTCCCAACCCATCTTTGCCTTTGTTGAAAAAAGTGCAACACAGAGATGGCCCAACATTGAAAAAGAGTTCAAAATTGCAGTTCCTGGTGTTCCACCTTACAAACTGAACTTATTTAGATTGGTTTGGAGGACAGTGTTTGTTGTATTAACCACTGTGATATCGATG…
Ca6_7554094	Ca6	7554094	CTTATATAATTACAATAAATTTCCTTTGTTTTGTTATGTTACTGTATGAGCAGCTGTGTATTGCTATTCAGAATTTTGTTGTAATAGGTTTCTCCCACCAGTATCTCAACCTCAATATTTTGGTGCTTTAGGAAGTTTTAGAGATAGCCAGCGAGGTGAAATAGGATGCAGTTACACGGATAATATTTTTTAGCACCCT[A/T]TCTGGAGCCATACTCATCTACTTGTCTTGAATTTGAATTGCTGCTTTTAGCCGTTTACCGTCTCTTGCTACCAAAACCATCTCCATTCCAAGATTTTTATTATTATAGCTTCTTTTTTTAATAATTTTTTATCTAGTTTAGAAACCAATAAAATTCTTATTAAAGGCAAATAGATGAAAGGAGTTAATAATTATA…
Ca6_7554101	Ca6	7554101	AATTACAATAAATTTCCTTTGTTTTGTTATGTTACTGTATGAGCAGCTGTGTATTGCTATTCAGAATTTTGTTGTAATAGGTTTCTCCCACCAGTATCTCAACCTCAATATTTTGGTGCTTTAGGAAGTTTTAGAGATAGCCAGCGAGGTGAAATAGGATGCAGTTACACGGATAATATTTTTTAGCACCCTCATCTGG[G/C]CCATACTCATCTACTTGTCTTGAATTTGAATTGCTGCTTTTAGCCGTTTACCGTCTCTTGCTACCAAAACCATCTCCATTCCAAGATTTTTATTATTATAGCTTCTTTTTTTAATAATTTTTTATCTAGTTTAGAAACCAATAAAATTCTTATTAAAGGCAAATAGATGAAAGGAGTTAATAATTATAAATAAGA…
Ca6_7571792	Ca6	7571792	CTCATTTCCTTTTATGTTTTGGACAGAGAAACTTCATCGATCAAGGTGAACGACACTGCTTCTCAGATTGCAGACAATGTTGGAGCGGCTGTAAATGCAACAAATTCCCTACCTGTAGGTGACAGAGTACTCACATTTCATTATAATAGGCAGAGTCCTAAACGTCGACGGTTAATAAGTCCTGCTTCACTAGACTCCG[A/T]GCTTCTGCAATGTCTGACATCTCAAGTACTTCTATAAATGAAGGAATATTTCATTCCCAAGGTAAGACTATGGAGGATGAAATAACAGAAGAACAATGTGGATCTGTTAATGTTGCAAGGGTTTCCGATGAAGGACCTGCTTCTCTTTCCAAGATGGTTGCAGTGCTTTGTGAACAGCAGTTGTTCTCACCTTTG…
Ca6_7581799	Ca6	7581799	TTTCCTCTCAATTACAGACATCTAGTTTGACTGTATACCTTGCAAATAAATATAGCTTGACAAAATTAAAAAGATTCATTATACTGATTATACACAGTAAATATTGTTAAGAGTCAAACAACCACACATTAATCCATGAGGTGTCGCAGCTTGAAGCACAGTTAAAGCATAAGTTTGTGGCTATCTAGTGCTGAAAGTT[T/C]GTGTGTGTATATACAATTTAATTACTATGAGTGTAAGTAACATTGGACCTATAATGTCAAATATTTACCAGCAAAAGCACCAATAATTGCATTTTCTGGATCATTCAGATTTCTTCGTGCCTAGGCAAATAGCAATACAAGTCACATCACTAATCACAAATGAAATAGAGGAGCAAACAGCAGCAATGATATCTT…
Ca6_7581956	Ca6	7581956	ACAGTTAAAGCATAAGTTTGTGGCTATCTAGTGCTGAAAGTTATGTGTGTGTATATACAATTTAATTACTATGAGTGTAAGTAACATTGGACCTATAATGTCAAATATTTACCAGCAAAAGCACCAATAATTGCATTTTCTGGATCATTCAGATTTCTTCGTGCCTAGGCAAATAGCAATACAAGTCACATCACTAATC[C/G]AAATGAAATAGAGGAGCAAACAGCAGCAATGATATCTTTGATAAACCCCAAATAAGCATATCTTATCTGTTGATGTTTAAATTTAAAATGAAACCTCGAATTCATGCTACTAAATACGTGTACGGAAACCAAAAAGTTTTAATAGTGAAAAAATTGCATCAGTTCTGCAAATAACTTTTGTTTGCCAGAAAGATC…
Ca6_7582726	Ca6	7582726	AGCTGAAGTAAACTGCCCAGTTTGCATTCGTTGCTTGACAACCTGTGGAGCACTAATGAATATGAGTTTCCCAATGAAACAGTTTTCAACCATCGAAATACCATTTTTACAAATATGAGAATTTAGTAACCTCTGTTGGAACGCGAACAAAAGATGCAGCAATGCCCCCTATGGCACCTGCAGTCTAATGAAATTTAAA[G/T]TTGCATGAAAGATTTATATCCCAGAAAAATATTAAATAATTTGGCATCAATAAAACTTTGTGCCAGCAGCAAAAGAATGATAAAATAGACATAGCATCAACTCCAAAACAAGCCAAATAGATGCAAGAGGTTTCAGACGACCATAATTGGCCAGAAGTAATGAGAGACAGTTGAGTTGAAGTGTCAAGTGTGTGC…
Ca6_7600817	Ca6	7600817	TAGAATATTAATAACCGCGATTGTAAAATTCTCACTCTATCCTAACCTATGGCTAATTGTAGTACATGGCTTTGCAATTTTTTAAATTAAACACATTTTCAAAAACAGTTATTTAATAGTGTAGGATTTTTTTTCTTCTCCATTCCCTTTCTTGGCAGCCTTGTTCGAATTCTTGTGGAATTCTATTTAAGTTTGTCAC[G/A]AATTAATGCTGTAGGACTCAGAGGGACTCTCAGAAGCAGCTCAGGAGCTGAAGAAACTTAAAGAAGAACTAAATGAAGATCTTCCTGTTGGACCACTGATTCGGAAGTGCTGCACGTTGGACCAGGTAGGATTATTTACCTTTTTCACCATCTACTGTGGTCAGCCAAATTGGTTTTTCTATGTGGTGCATGTCA…
Ca6_7647907	Ca6	7647907	TTCTAGATAATGACACCTCAACAGTAAAGGCATACTTGAAAGTTGTTTGTCTGATCTTTAAACTGAATTATTGCTTAAACTTCATTTGCAGGTGTAATTTTTGTTCACGATCTTTCACAGAGAAGAACGAAGACTAGCTTGCAGAAATGGGCAGCTGAGATTGCTGCAACTGGAACATTTTCAGCTCCTTTGGGATCTG[T/G]GGCCCTGGTGGCCTTCCTGTTCCGTATATTGTTATTGGTAACAAAGTTGATATTGCTGCAAAAGAGGGTACAAGAGGAAGCAGTGGGAATCTTGTTGACGTTGCACGCCAGTGGGTTGAGAAGCAGGGTTTGCTTCCATCCAGCGAGGAGCTTCCACTGACTGAGAGTTTTCCTGGTGGTGGAGGCCTTGTTGCA…
Ca6_7647931	Ca6	7647931	TAAAGGCATACTTGAAAGTTGTTTGTCTGATCTTTAAACTGAATTATTGCTTAAACTTCATTTGCAGGTGTAATTTTTGTTCACGATCTTTCACAGAGAAGAACGAAGACTAGCTTGCAGAAATGGGCAGCTGAGATTGCTGCAACTGGAACATTTTCAGCTCCTTTGGGATCTGGTGGCCCTGGTGGCCTTCCTGTTC[G/A]TATATTGTTATTGGTAACAAAGTTGATATTGCTGCAAAAGAGGGTACAAGAGGAAGCAGTGGGAATCTTGTTGACGTTGCACGCCAGTGGGTTGAGAAGCAGGGTTTGCTTCCATCCAGCGAGGAGCTTCCACTGACTGAGAGTTTTCCTGGTGGTGGAGGCCTTGTTGCAGTAAGTGCCTCAACTTAGTTTTTC…
Ca6_7661924	Ca6	7661924	AACAAGAATACTTGTTCTTTTTTTACCGTATTCAAGGGTGTTTTTAACGATTTCCTTAAATCATATACCGTTACTGATCCTTTTCTCATGATATGATACGAAACAGTTTAGTTAATATATTTGTTTGAGTAATTTCTTTACCTAATTTATTAAATAATGAATAATTGATTAAAAAAAGTGGCAGCTGCATTGAGATCAC[T/C]AACATTAATTTAATTGGATTGAATATGTCAAATAAGCATTGTGCAGTCGGTTTCATAACAGTTCCTTTTCGCTGCTACATCACAATTCACAACACAAACCTCTCTTTCTCTTCTCATCACACTCGCTTCGCTGTGCTTAATTTTCCCCTCTTTCATTCATTTCTCACTCTTTTTAATAATTCTAAACCCTCCCGC…
Ca6_7661930	Ca6	7661930	AATACTTGTTCTTTTTTTACCGTATTCAAGGGTGTTTTTAACGATTTCCTTAAATCATATACCGTTACTGATCCTTTTCTCATGATATGATACGAAACAGTTTAGTTAATATATTTGTTTGAGTAATTTCTTTACCTAATTTATTAAATAATGAATAATTGATTAAAAAAAGTGGCAGCTGCATTGAGATCACATAACA[T/G]AATTTAATTGGATTGAATATGTCAAATAAGCATTGTGCAGTCGGTTTCATAACAGTTCCTTTTCGCTGCTACATCACAATTCACAACACAAACCTCTCTTTCTCTTCTCATCACACTCGCTTCGCTGTGCTTAATTTTCCCCTCTTTCATTCATTTCTCACTCTTTTTAATAATTCTAAACCCTCCCGCATACAT…
Ca6_7667301	Ca6	7667301	TCTTCAATTTTGATATCACTTGCTACACAAAAATCAAAAGTATAGCCTAGAACACATCCAAAGACATAACCAACAGCATTACAGTAATACAACATCCATAATAATATAGAGAGATGCGCCAAATAAAAAGGCAATATAATAAAACACAACATTGAGTAAGTGTTGAAACGCAGCTATATATCTCATCAACATTTCTAAA[T/C]TAACTACTTATAAAGAGTAAAATCATAAATTTGATAGGTGGCCACAGCAAACGAAACAGGTATACAAAAAATTATCAAACAATTAAAATGGACCAGTTAAGAACGATAAATAAATAAATTATTTAACAACGTTACCAGTTACAAGAAGCAACCCAGAAGGAAGCTGCTTCAAAAACACAACCCTCTTTCCCNNNN…
Ca6_7667328	Ca6	7667328	CAAAAATCAAAAGTATAGCCTAGAACACATCCAAAGACATAACCAACAGCATTACAGTAATACAACATCCATAATAATATAGAGAGATGCGCCAAATAAAAAGGCAATATAATAAAACACAACATTGAGTAAGTGTTGAAACGCAGCTATATATCTCATCAACATTTCTAAATTTAACTACTTATAAAGAGTAAAATCA[A/T]AATTTGATAGGTGGCCACAGCAAACGAAACAGGTATACAAAAAATTATCAAACAATTAAAATGGACCAGTTAAGAACGATAAATAAATAAATTATTTAACAACGTTACCAGTTACAAGAAGCAACCCAGAAGGAAGCTGCTTCAAAAACACAACCCTCTTTCCCNNNNNNNNNNNNNNNNNNNNCCCTTTTTCCC…
Ca6_7744730	Ca6	7744730	CTTTTGAATTGCTAAGTGATTTTTGAGTTTTTTCTCTGTAATGAATCTATTGTATTGTTTAGCTGGATAATTGTGTGCTGAAGCTGATGTACTAAGTTTACTATTTTTTGAATGTGCTCTTATACTGCAACATTCAGCATCTGTTTCCCAAGGTGCAAGCAGCACGCTGTTTGTGTCCTAATGAATTATCATATTTCGT[A/G]TTATCTTTCAGGAAGTTCGATTAGATGCTTCTTCTTGTGGATAACTAATATATTCATTGTCCATGCAGCATCCTGGAAATATTGCAGTCGATGATGTCAATGGTGGTAGATTGATCTTTTATGATTTTGGTATGATGGGAAGGTATATTCTTCATCTCTTTTATATATTTGAAATATGGATTTACAGATCGACCA…
Ca6_7747254	Ca6	7747254	AGCTGACCTCTTGTAACGTTTGTCCAAACAGGGCTTTCCCAGGGAAAAAAATGCTATTAGTTCTATAACTTTATGCAGTCCGGAGGCTTTTCACTTACTTTTCACTCTCATCCTTTAACAGGTGAAGATTTATTAGCCATTGCAGCAGACCAGCCCTTCCGGTTTCCTGCTACATTCACATTCGTTGTTAGAGCCTTCT[G/A]GGTAAATAAATATCATTGAATTTAATGTCCTACTTTGCATGTTTTACGCATGTGACTGCTAAATAACACGTTAACTTGTTTCTGCAGTTTTGGATGGCATTGGAAAGGGACTTGACACCCGTTTTGATATTACCGAGATTGCCAAACCGTGAGTGTTTTCTTCATATTTTACAGACTTTTAAACATTGAAAGTTT…
Ca6_7829485	Ca6	7829485	TTTTATTGCAGAGATCGTAATAGCAGCATGGAGGATCCAGATGGGACATTAGCTAGTGTTGCTCAATGCATTGAGCAGCTGCGCCAGAGCTCATCTTCTGTGCACGAGAAAGAGTATTCCTTAAGGCAGTTATTGGATCTTATAGATATGCGTGAAAATGCATTTAGTGCTGTTGGATCTCACTCTCAAGCAGTTCCAG[G/A]CTTGTTTCCCTTCTCCGGTCAGGTTCGTTGAATGTGAAGATACAGGCAGCAACTGTCTTGGGCTCACTTTGTAAAGAAAATGAACTGAGGGTGAAAGTCTTGCTTGGAGGATGCATTCCTCCATTGCTTGGTCTACTAAAGTCCAGTTCTACTGAAGGCCAAATTGCTGCTGCAAAGACTATATATGCTGTCTCT…
Ca6_7829627	Ca6	7829627	TAGATATGCGTGAAAATGCATTTAGTGCTGTTGGATCTCACTCTCAAGCAGTTCCAGTGCTTGTTTCCCTTCTCCGGTCAGGTTCGTTGAATGTGAAGATACAGGCAGCAACTGTCTTGGGCTCACTTTGTAAAGAAAATGAACTGAGGGTGAAAGTCTTGCTTGGAGGATGCATTCCTCCATTGCTTGGTCTACTAAA[T/G]CCAGTTCTACTGAAGGCCAAATTGCTGCTGCAAAGACTATATATGCTGTCTCTCAAGGTGGCGTGAAAGATCATGTTGGATCGAAAATATTTTCCACCGAAGGAGTAGTGCCAGTGCTTTGGGAGCAGTTGAATACTGGCCTGAAAACCGGAAATACAGTTGAAAGTTTACTGACGGGAACATTGAAAAATCTCT…
Ca6_7831874	Ca6	7831874	GCTCTGGCTGGTATTTTCGAAGCAAGGAAAGATGTGCGTGAAAGTAGCGTAGCTGTCAAAACTCTTTCGTCAGCTATGAAATTGCTTAATGTTGAATCTGAAAGTATCCTAATGGAGTCCTCAAACTGCTTGGCTGCAATATTTCTTTCCATCAAAGAGAACAGGGATGTAGCAGCTGTTGCTAGAGATGCATTATCCC[A/G]CTAGTTGCACTAGCTAACTCTTCGGTTTTGGAAGTGGCAGAGACAGCAGTAGGTGCCATAGCAAATCTTATTTTGGACAGTGAAATAGCAAAAAGAGTTGTTGCAGAAGAAGTAATCTTGCCTGCTACCAGAGTATTACAAGAAGGCACGATTTCTGGTAAAACTCATGCCGCAGCAGCAATTGCTCGCCTCTTA…
Ca6_7831899	Ca6	7831899	GGAAAGATGTGCGTGAAAGTAGCGTAGCTGTCAAAACTCTTTCGTCAGCTATGAAATTGCTTAATGTTGAATCTGAAAGTATCCTAATGGAGTCCTCAAACTGCTTGGCTGCAATATTTCTTTCCATCAAAGAGAACAGGGATGTAGCAGCTGTTGCTAGAGATGCATTATCCCCACTAGTTGCACTAGCTAACTCTTC[G/A]TTTTGGAAGTGGCAGAGACAGCAGTAGGTGCCATAGCAAATCTTATTTTGGACAGTGAAATAGCAAAAAGAGTTGTTGCAGAAGAAGTAATCTTGCCTGCTACCAGAGTATTACAAGAAGGCACGATTTCTGGTAAAACTCATGCCGCAGCAGCAATTGCTCGCCTCTTACATTCTCATAAAGTTGATAAAGCTG…
Ca6_7832023	Ca6	7832023	CATCAAAGAGAACAGGGATGTAGCAGCTGTTGCTAGAGATGCATTATCCCCACTAGTTGCACTAGCTAACTCTTCGGTTTTGGAAGTGGCAGAGACAGCAGTAGGTGCCATAGCAAATCTTATTTTGGACAGTGAAATAGCAAAAAGAGTTGTTGCAGAAGAAGTAATCTTGCCTGCTACCAGAGTATTACAAGAAGGC[C/T]GATTTCTGGTAAAACTCATGCCGCAGCAGCAATTGCTCGCCTCTTACATTCTCATAAAGTTGATAAAGCTGTTACTGACTGTGTGAACCGCGCCGGCACTGTTCTAGCACTAGTTTCATTTTTGGATTCATCTGTCGATGGATCTGTTGCCACATCAGAGGCTCTAGAAGCACTTGCCATTCTGTCCAGGTCAGA…
Ca6_7832029	Ca6	7832029	AGAGAACAGGGATGTAGCAGCTGTTGCTAGAGATGCATTATCCCCACTAGTTGCACTAGCTAACTCTTCGGTTTTGGAAGTGGCAGAGACAGCAGTAGGTGCCATAGCAAATCTTATTTTGGACAGTGAAATAGCAAAAAGAGTTGTTGCAGAAGAAGTAATCTTGCCTGCTACCAGAGTATTACAAGAAGGCACGATT[C/T]TGGTAAAACTCATGCCGCAGCAGCAATTGCTCGCCTCTTACATTCTCATAAAGTTGATAAAGCTGTTACTGACTGTGTGAACCGCGCCGGCACTGTTCTAGCACTAGTTTCATTTTTGGATTCATCTGTCGATGGATCTGTTGCCACATCAGAGGCTCTAGAAGCACTTGCCATTCTGTCCAGGTCAGAAGAGAC…
Ca6_7834595	Ca6	7834595	CGCCCAGGAGCACCATTTTTAGCTCTCGGGCTTTTGACTCAGCTTGGTAGAGATTGTCCATCAAATAAGACTGTAATGGTAGAATCGGGGGCTTTAGAGGCTCTTACGAAGTATCTTTCCCTCGGTCCACAAGATGCAACCGAAGAAGCTGCTACAGATCTGCTAGGAATTCTGTTTAGTAGTGCTGATATACGAAAAC[C/T]GACTCTGCATTTGGTGCTGTTACTCAGCTTGTAGCTGTCCTACGTTTAGGAGGAAGAGGGGCAAGATATAGTGCTGCAAAAGCATTGGAAAGTTTATTTTCTGCAGACCACATTAGAAATGCCGAAATTTCTCGACAAGCTGTTCAACCGTTGGTTGAAATTCTTAGTACTGGTTCAGAAAGGGAGCAGCATGCT…
Ca6_7834895	Ca6	7834895	TCTGCAGACCACATTAGAAATGCCGAAATTTCTCGACAAGCTGTTCAACCGTTGGTTGAAATTCTTAGTACTGGTTCAGAAAGGGAGCAGCATGCTGCAATTGCTGCATTGGTTGGTTTACTGAGTGAAAATCCGTCAAGAGCACTTGCTGTTGCAGATGTTGAGATGAATGCAGTGGATGTTCTTTGTAGGATCCTTT[G/T]TCGAATTGTTCAATGGACCTCAAAGCGGATGCTGCTGAATTATGCTGTGCTCTTTTTGGAAATACAAGGATTCGGTCCACGATGGCTGCTGAACGATGTGTTGAACCATTAGTCTCTCTCCTTGCAACTGAGTTTAGTTCCGCTCATCATTCGGTTGTCCGGGCATTGGATAGGCTTGTTGATGATGAGCAACTT…
Ca6_7834922	Ca6	7834922	ATTTCTCGACAAGCTGTTCAACCGTTGGTTGAAATTCTTAGTACTGGTTCAGAAAGGGAGCAGCATGCTGCAATTGCTGCATTGGTTGGTTTACTGAGTGAAAATCCGTCAAGAGCACTTGCTGTTGCAGATGTTGAGATGAATGCAGTGGATGTTCTTTGTAGGATCCTTTCGTCGAATTGTTCAATGGACCTCAAAG[G/A]GATGCTGCTGAATTATGCTGTGCTCTTTTTGGAAATACAAGGATTCGGTCCACGATGGCTGCTGAACGATGTGTTGAACCATTAGTCTCTCTCCTTGCAACTGAGTTTAGTTCCGCTCATCATTCGGTTGTCCGGGCATTGGATAGGCTTGTTGATGATGAGCAACTTGCCGAATTAGTTGCCGCACATAGTGCA…
Ca6_7835427	Ca6	7835427	TGGTAAAAGCTCGAGTCATCGAAAGCATACTGAACATCTTACACGAAGCACCTGATTATTTGTGCGCAGCTTTTGCAGAACTGTTGCGTATATTAACCAATAACGCCACCATAGCTAAAGGACCATCGGCTGCTAAAGTTGTTGAACCCTTGTTTTTGTTGTTGACAAGACACGATTTTGCGCCTGATGGACAACACAG[G/A]CATTGCAGGTTTTGGTTAATATCTTAGAACATCCACAGTGCCGTGCTGACCATTCAATGACTTCTCGGAAAGTTATCGAACCGCTTATCCCTTTGCTTGATTCTCCTATATCAGTAGTGCAACAGTTGGCTGCCGAGCTTCTTTCACATCTGCTCCTCGAAGAACACCTTCAGAAGGATCCAGTGACACAGCAAG…
Ca6_7835738	Ca6	7835738	TCAGTAGTGCAACAGTTGGCTGCCGAGCTTCTTTCACATCTGCTCCTCGAAGAACACCTTCAGAAGGATCCAGTGACACAGCAAGTAATTGGCCCTCTTATAAGAATTCTCGGTTCCGGTATACCTATAGTGCAGCAGAGAGCTGTAAAGGCCCTAGTTAGTATTGCACTAACATGGCCAAATGAAATCGCCAAAGAGG[C/T]GGTGTTGTTGAGATTTCCAAAGTGATATTGCAAGCCGATCCTTCCCTTCCACACACTTTATGGGAGTCTGCTGCCTCGGTTCTGTCAAGTATTCTGCAATTCAGCTCAGAATTCTACTTGGAAGTGCCTGTTGCTGTTTTGGTAAGGTTGCTTCGATCTGGCTCAGAGAGCACGGTTGTTGGTGCGTTAAATGCT…
Ca6_7835984	Ca6	7835984	CTTCCACACACTTTATGGGAGTCTGCTGCCTCGGTTCTGTCAAGTATTCTGCAATTCAGCTCAGAATTCTACTTGGAAGTGCCTGTTGCTGTTTTGGTAAGGTTGCTTCGATCTGGCTCAGAGAGCACGGTTGTTGGTGCGTTAAATGCTCTTCTGGTTTTGGAAAGTGATGATGGAACTAGCGCAGAAGCTATGGCTG[T/A]AGTGGCGCCATAGAGGCTCTCTTGGAGCTCCTAAGATCTCATCAGTGTGAGGAAATTGCTGCAAGACTCTTAGAAGTATTGCTGAACAATGTAAAGATCAGAGAAACGAAAGTTACTAAATCGGCCATCTTACCGTTATCTCAGTATCTCTTGGACCCACAAACACAAGCACAACACGCAAGACTATTGGCAACT…
Ca6_7851000	Ca6	7851000	CGTCAACGCCACCGCCACCTCCACATGATCTTCAAGAACATTCATTCTTCTCTCACACTGCTTTGCTTCCACCGATCTTGTCTCATCTCGGTTTTCACGAGCTTGCAACCGCGGCTCCGTCACTTTCCGACGCTGCAACCACCGCTGCTTCCTCTGCTTGGACCGGTCCTTCCACGATTTTCGCTCCCTCCGATGCTTC[G/C]TCCGAAATTGCTTCTCTTGCTCTGTTCCTAATCTCCTCCGTGAACACATTGTTCCAGGTCTTTTCACTATTGAATATCTGCGGAGACTTGCTTTTGGCACCAAGATCGAGACGCTTAGTCCCGGCCGGTGCATAACCGTAACTTCCGATTCGGTTCATCCGAACACTAGTACCGGCGCCGCTGCAAAGATCTTCA…
Ca6_7852481	Ca6	7852481	TGACATTATCTTGATTTTTCCTTGACCATATAATCATGTCATGCATGCTTTGTAATTATGCTCAGCGAGTCTTTTGGTATTATCAGCTAATGAAATTGTTCTTTTGTTCTCATTGCCGTTATTCTTGGCTTCCAAGTTGCTAGCAGCTTGCTATCTAGAGTATTATTTAATCATTTCATTTGTCCTGAGATATCTTTTC[G/A]TCTAACTTCTTTATAGACATTTTTATAATTAAATAACAAATTATAAATTTATTTTGATTGAAAACACTTTCCTAAACTACAAGGTAATCCAAATGTATGATGCTGGTCTAGGTGGTGCATATCATATTTGAGTATTTGACCGAGAAAATACAAAAAAGGAATTGACTTTGTATATGTCAACCACGAGCAAGTAGG…
Ca6_7929263	Ca6	7929263	CAAAATCAAAATAAGTTGTTTGTGTCAGCACATAATATATTAAATCCAAAGTTAAGGAATCAAGAAAAAACTCACTCTGAAAGCATCCAATTGAAATTTAGAATCTCGTAGATGGTCTTCGCCTTCCCACCTAGCAGTAACCGGATTTGGCTGCGACAGATAAGTATTCATGGAGTCTCTCAAGTAGTTCCATGTCACT[C/T]CAATGTCCCTCCTTTGAACTTTCTCTGGTATTGTTTCAAAAGATCGGCTGCAACCTTCATTTTTAAAGGAAAATTGAAACCTATCACTTACCTCACTTGAAATAAAAAGAATACAAGAACTAAACACACTAAAATGCACATTCTAAAGTTGTAAAATTTCAGCTTCCATCAAACAAAGAGATGCAAAATATTCAT…
Ca6_7929607	Ca6	7929607	TAAAGTTGTAAAATTTCAGCTTCCATCAAACAAAGAGATGCAAAATATTCATCAAGGTTAGAGTAGTATTTAGAATCAAAGTAAGGACCAAACAATTGCAGCTATCCTCTATTGCTCTGTTATTTGCTAAACGTTCACTAATGATTTGTTCATTATTCTCCACAGTCTACACTGAGGTATAAATAGTAGAACAATGCAA[A/C]ATATAGTTGTTTGATTAGTACGGAAAGCAGCATCAAGCAAAGTCATAAATTAATAGCTGAATTCTGATGATAATCACCATCAGATTGTAGCATATCAACAGTTTGGTTATAAAAGTCTCTATGAAAAGTGATATAATGTGGACTTGACAATAACCTGTTGAAGAAGAACTGTGTTGTCTCCTTCAAATGTCTGGA…
Ca6_7929628	Ca6	7929628	TCCATCAAACAAAGAGATGCAAAATATTCATCAAGGTTAGAGTAGTATTTAGAATCAAAGTAAGGACCAAACAATTGCAGCTATCCTCTATTGCTCTGTTATTTGCTAAACGTTCACTAATGATTTGTTCATTATTCTCCACAGTCTACACTGAGGTATAAATAGTAGAACAATGCAAAAATATAGTTGTTTGATTAGT[C/T]GGAAAGCAGCATCAAGCAAAGTCATAAATTAATAGCTGAATTCTGATGATAATCACCATCAGATTGTAGCATATCAACAGTTTGGTTATAAAAGTCTCTATGAAAAGTGATATAATGTGGACTTGACAATAACCTGTTGAAGAAGAACTGTGTTGTCTCCTTCAAATGTCTGGAAAATGTCATGATCATTCCTCA…
Ca6_7929647	Ca6	7929647	CAAAATATTCATCAAGGTTAGAGTAGTATTTAGAATCAAAGTAAGGACCAAACAATTGCAGCTATCCTCTATTGCTCTGTTATTTGCTAAACGTTCACTAATGATTTGTTCATTATTCTCCACAGTCTACACTGAGGTATAAATAGTAGAACAATGCAAAAATATAGTTGTTTGATTAGTACGGAAAGCAGCATCAAGC[A/C]AGTCATAAATTAATAGCTGAATTCTGATGATAATCACCATCAGATTGTAGCATATCAACAGTTTGGTTATAAAAGTCTCTATGAAAAGTGATATAATGTGGACTTGACAATAACCTGTTGAAGAAGAACTGTGTTGTCTCCTTCAAATGTCTGGAAAATGTCATGATCATTCCTCAAGCTACCAAACCGATTTAC…
Ca6_7939281	Ca6	7939281	TTTGCGGCGATAATTCTTCGTCTCAGGAACCGAGCTTACCTAGTGGCGGGACAGATGATTCCAATGATAGTTTTGTTGGAAGACATTCGAATGAAGGGTTTATCGATCGGACAGTTGATATTAATGAAATGGAACGTTGTGTTGTTGAAAATTTAGGATCGGATAAATGTGCAGCTGGGGTTGTGGAACCACGAATTGT[T/G]CTTCTTCTAATTTTCCAGGATTGGAACGGTGTGTGAATTCGGATGCATCTGCTGGTGTTGGTGTTGATCTTATCAAAAATTGTACTTGTTCCTTTTGCTCCAAAGGTATTTTTTTTACATTACGATTTCTGTTTATGTTTTTTGTTCTTAAATTATTAAAATGTTTCATTTTTTGTATGATGTATTGTTTGTGTT…
Ca6_7939465	Ca6	7939465	GGAACCACGAATTGTATCTTCTTCTAATTTTCCAGGATTGGAACGGTGTGTGAATTCGGATGCATCTGCTGGTGTTGGTGTTGATCTTATCAAAAATTGTACTTGTTCCTTTTGCTCCAAAGGTATTTTTTTTACATTACGATTTCTGTTTATGTTTTTTGTTCTTAAATTATTAAAATGTTTCATTTTTTGTATGATG[A/G]TTGTTTGTGTTTTTTGTTTGTCTTATATTGTTATTAAATGGTTGCTGTTAATTTATGTTGATTACTAGCTGCTTATATCTGGTCGGATCTTCATTATCAGGATGTCAAGGGTAGACTTACTGGTAAGTTGTCATAGAAATTTTTTTAAAACAATTTGCAAGTTATATATTAAATTATCTTTAAGTTTTTCGACTA…
Ca6_7994732	Ca6	7994732	ACATTAGACTTCATAACCCACGTGTTAAGTTCCGCAGCCGTGATCCTTATCCAAAGTCTCATATCCAAATCAAAAGTCAACGGTGTGTTTGATTTTGCATCACCCATAGACTTTGCCATTTTCTTGGGCAATGCTCTATTCATTCCCATTACATCAACCTTAAACATTGTCGAAGCATCTCGTCTTTGTTCCAACAACA[G/T]GGAAATTTTCCCGCTGCAACCTTAGTACCCTCAAAAAGCATGTTAACCTCGGAATTTTCGTAAGTAATTCCCAATTTTTCGTTAGGATTTTTAGCCCTTAAAGAAATTTCATAATGTGGGGGCCTAGAAATATTTTTGACGTCAAAATGTGTAATAGAAAATGTGGGGCCCGTTGGGTTGAAAATAAAGAACAAA…
Ca6_8029226	Ca6	8029226	TCGAAGCAGAGATTAAAATGGGAAAAGAATATGCCCAAGGAAGATCTACATATAAAGCAGGCTGCAGCATTGGTAGTCAAGCTTGAAGGAAATTCCTTGTTCTCATCTGGAAATATTTCTGGGGCTGCATCAAAATACTCAGAAGCATTGGCATTGTGTCCTATGAGATCCAAGAAGGAGAGAGTTGTTCTCTATAGTA[C/T]CGTGCTCAATGCTATCTTTTGCTGCAACAACCTTTGGCTGCCATAAGTGATGCTACCTGTGCACTTTGTCTCCATAGACCTGTGAATCGTCATGCCAAAAGTCTCTGGAGGCGGGCACAGGCTTATGATATGCTTGGGTTAGCAAAAGAAAGTTTATTGGATGCTATTCTATTTATAAATGAGTGCTCCCAGTCA…
Ca6_8052987	Ca6	8052987	ATAAATTTCCTGGCATCTTTAGCAGTTTCCATCAGAGGAATTTTTGAAAAAAAAGAACAATAAGTCTGGTTTTCAATTTTCAAATATTTGACCGGACCAAAAAAATCAACATGATATTCTCTTACTGTAGTTGCCCACAAAAAGTTAATGCAATATTTTATTTGACATGCAGCAGAGTAATTTTGTGTACGATTCAGCA[G/C]AGTACTGTATGAGGCTTTACTTAAATTTTAAAACGTGATAAAGTTAAAATTACACTCATGTCGCCCCCATCTTTATATCTTAACTCTTGATCCACATGACAGTAGAAAGAAAATACCTGGGTTGGTTTGGAATTCCAATGCTGCTTCATTTATCTCGATGAACTGTACTGAATAAACCATACTATTGCAGGAGTA…
Ca6_8070427	Ca6	8070427	TCATGTTTAGAAGCCTTCCAAGCTATAGAATCGCAGCATCTTCTAACAATTTGGAGGTTTTCAGCCCATGGAGAGAGATTTTCACAAGATTTCAGAACAGTAACAGTATCTTTCCATGAAGAAAGCACGACAAATGTGAGGAAAGCTTCGGTCTTGGAAATGAGATTGGCATCTTCTAGTTCTTCAGTCATCTCTAGGA[T/C]TCTGATGCACATCTTAGTGCAGCTACATTATCTGAGTTGAAGTCTATAGGGAGTCCATAACAGAATTTTAGAATTGTTTCAAATGTTTCAGATCCACCTGGAAAGTTTTCAAGCTTGAGCGGATTGCCAGAATTTGAGATCCAAGGCTGAGCTTCCAACCGACCTATGTAGCCGCATTTTGATATCAAGGGGTAC…
Ca6_8081800	Ca6	8081800	TCACTTCAAAGCTTTTATATGCATTTTTTAGTGTCGTTTTCTTTTAAGAAAGACATTTCCAATCGAAATTCAAGTGAAATAAATGAAATGCAGCATGTTGTTTATTCATATGCACTATGATAAAGATTTCATGGTTTAGTATCTGGTGGTGTACTGTATTGTATTAACTGTCATTGGTTTTTCAGGACTTTTGTTGCAC[C/G]CTTGAGAGACTTAAGCTGGAATACATAGTTCGTGGTGAACAGAAGAATCTTGTTGAGCTCATTCAGACAATTGCAGCTTCTCAAGGATTGAAAGGTTTTTGGAAAGGAAATTTTGTGAATATTCTTCGGACAGCACCCTTTAAGGCTATAAATTTTTATGCCTATGATACATATAAAAGCAAATTAGTGAGAATG…
Ca6_8090739	Ca6	8090739	TATGTTTGGCGAGGTAGAAGTGCCAGCAGAGGTAATCGGGAACGGTGTTCTCTGTTGTCATACTCCTCCACACAAGGCTGGCAGGGTTCCTTTCTATGTAACATGTTCCAATAGATTAGCATGTAGTGAACTGCGCGAATTTGATTTCTGCGTTAATTATACTCAAGAAGTTTACACTGCAGGTGAGAACAGAAGCAGC[T/A]AACTTTTGATAGTTTTAATAAACGATTTGGAGATTTGTTGTCCTTGGAGCATGACTTCAATCACAGTTTAGATTCAATCAGTGTGAGTGAGAAATCTAATGAGAAATATCAACTGAGAAGTAAAATCAGTTCGTTGCTTAGGAGGGAGGATGATGAATGGGATAAACTACTGAAATTTACCCTAGAGAAAGATTT…
Ca6_8091050	Ca6	8091050	AACTGAGAAGTAAAATCAGTTCGTTGCTTAGGAGGGAGGATGATGAATGGGATAAACTACTGAAATTTACCCTAGAGAAAGATTTTTCTCCAGAACTTGTACAGGAGCAGCTGCTAGAAGATCTTCTGAAAGATAAGCTACATTCATGGCTCCTTCAGAAAACAACTGAAGATGGGAAAGGTCCAAATGTATTAGATGA[A/G]GTGGCCAAGGTGTGCTTCATTTTGCAGCTGCTCTTGGCTATGGTTGGGCGTTAGAACCAACAATAATTGCTGGTGTGAATGTAAACTTTCGCGATGTAAATGGATGGACTGCTCTTCATTGGGCTGCGGTTTGTGGCAGGTGAGCATCTCGATGCTTTTCGACTAAACTGAATTGATAGTTCATCGTACTAATCC…
Ca6_8094879	Ca6	8094879	AGTAGAAAATAAAGTCCCGGGAAAACTTCAAGAGAAACTATTAAAAATGATCTACATCCCAATGAATATCTGAAATTTTGGTTTTTGGTGAAGTCTAATGCATCAATTAAAATCCATGTAACCAACTTCACGAAATGAGATACAGCTTTATTGTTAGTTATTCATAGCTAAACAAGCAGCAGCATAATTCAGCTAAGCA[T/A]TGATTCAAAATGAAAATATGTCTGTTACATTTTCCCAACCACTCAAGAAACCAAAAGCTGATGTCACAATATAAAAGCCACATACCTGCAGCATTTGTCACAGAAAAACTTGTCCTCAGCATTCAACGTCTCGGTGGAACTGAAATTTTTCAAGCAGCTTGTAATTGAACTGTTTTGCTCAATATCAAGGCTCAA…
Ca6_8134381	Ca6	8134381	CTTACAGAAAAGTGCATCGACTAGTATAACTCGACGCAAAATCAAAATAATTCATGTTAATGTGTTCCTATTGCAAATTTAGATTTGTTAATTTGTGCAACTTATAGACTGAATTTCCTATCAAATTATGTTAACCAGGTATTAGGCAATGCAAAAGGTGCTGTAGCTGTTGTTATCTCAATACTCTTATTCAGAAACC[T/C]GTCACTTTTATTGGCATGGCTGGATACAGTGTTACTGTAATGGGAGTTGCTGCATATGGAGAAACAAAAAGGAGGTTTAGATGAACAAATCTCTTACATTCACCAATTGTCATACGCATGTATTTTAATGTAGTTTATTTACACCATCAAGATTATTTGTAACTTGACTAGGAGTAGGGGTGACAAGAGGGAAGT…
Ca6_8166317	Ca6	8166317	TCCCTAATACCCTATCAGTTTTCTAGCAGTTGTCAGCTATGTGGTAGATTGTACTTGGCTTTTAGAAAATCATTTGTTATTTAATTTACGTAGTCATGGTAACTTATGCAGAATTGCAGCCTTGATATTTGAAATATTAAGAAATTGATCATGAATTTGCTTTTCTATCAATAGTTGAAAGTAGGAAAAAACTATGCAG[T/C]ATTTGCGGCCTGGAGGGGCCCTTACTGTGATGCCATTGCCAGGTGCATCACGTATCACTGCCATGGCTGCTAAGACTTGTTACTTTTTTATTGCTAATTATGAATGAATATTTGATGAATTTTGAGTTATTTGTTCAATTTTAAATAAGCTATGTGTATATACTTTATTGTATTATTCATGTAATTTGTCCCAAA…
Ca6_8166339	Ca6	8166339	CTAGCAGTTGTCAGCTATGTGGTAGATTGTACTTGGCTTTTAGAAAATCATTTGTTATTTAATTTACGTAGTCATGGTAACTTATGCAGAATTGCAGCCTTGATATTTGAAATATTAAGAAATTGATCATGAATTTGCTTTTCTATCAATAGTTGAAAGTAGGAAAAAACTATGCAGTTATTTGCGGCCTGGAGGGGCC[T/C]TACTGTGATGCCATTGCCAGGTGCATCACGTATCACTGCCATGGCTGCTAAGACTTGTTACTTTTTTATTGCTAATTATGAATGAATATTTGATGAATTTTGAGTTATTTGTTCAATTTTAAATAAGCTATGTGTATATACTTTATTGTATTATTCATGTAATTTGTCCCAAAAAATGGTCAAATAGCAGCCATC…
Ca6_8170170	Ca6	8170170	AGGTACCTAAGCTGTGCTATACATCTGAACCATTCTTCTAAGAATTTGTATTATCTAAATTATAGTCAATTATAGTTTTGTATGCTTCTATTAGTAAGTATGTACTGAAATTATTGATGTCTTACCCCCTTAATTGCATGTCTTTGGCAGCGACAACGGTGGCAAAAGCCTGTTTTGCGGCGTTTGCAGGTTAGTTTTC[C/A]ACCTTACATTTAATATGTATTCTTGGCACTGATATATTGTTGCCTATGTATTTTTTAGTTAACTTCATATATAATTCTATTACTTAATTGAGCTACACTGCATTCTACTGTTTTATTTAGAGATGTATAATTTTCTTCTTTAGCCTTTACTTCTAATTCTGCAAAACTAGTCATGGCAGGATGTCAAATTTACTG…
Ca6_8179815	Ca6	8179815	TGCATTATCAATATTGATATTGTGCAGCGGGATATGAAATTGGCTTCCATATGAATTTGCATTACATCACATTATCTTTGTTCAGGAAGGTCCTAAGTGTCTCAATCGACAAACAAGTTTCTCGGATATGGAGGATTGATATTGTTGGTTCTCAATGATGTAACCACTATCATTTTACTCTGCTAATAGTTGTTTCTCA[T/C]ACGATGAAGAGCAAGAAATACCAGTCTCGATCACTCTTTAACGGTTCGGTAGCTGCATTTTGTTTGCAAAGAATGACGTGGTGACTAAGTCCCACATTGCTTAGAAAAAGCAACAAGCACTGGGTACATTGATATAACTTGATATTGGCCTTATAGCTAAGATCAAGTTAAATATTTGTTTTTATTACTTTAATA…
Ca6_8653415	Ca6	8653415	GGTTTCTACTTGCCAAAGGAAGTGGTGTGCAAGTTTTGTTTCATACTGTCATCAGACTTTCAGCTGGCGGATTGTTTTCGTCAATACAATATACCCATTATACCCTTTGGCCATTTTTATACACAGAGTGCTATTGATTTGAATCTCACACAGCACAATTGATATCAGTAATTGATGATTTGGTTGAAATCATTTCAGC[G/A]CTTATATAAATTAAGTTGCTGTTTCTTTGGAGTAAGAGTGATTCTGAATACTATGGTTCAGACTTCAGATTGACTTGTATCCGGCCCAGTGTAGCAGACACTTCGATCATGAACTTTTTGTCATTTTATGGTTCTATTCTACCAATTAGAGTATAAAGTCCTTCTTGGGATAACAATCTTTAATATTATTGAGTA…
Ca6_9833725	Ca6	9833725	TACAATCAATCTATGGAGTAAGCAAGTGGTTATTATGCATGGTTTTGTCTTGTGCGTTCTTGTTCCATAAAGGAGATTGAAATTGTTAAAGTTGAACTAGATTACTGCATTATACCTGAACTAATAGTCACTTGTACGTTCCTTTATTCTATTACATCTATCCTTGTATAGAGGTTCACTTCATTTGCTTAAAAATGCT[C/T]TATATTACAATTGTTTGCATGATTTTGCAGGTTACATGCAACTCAAAGTCCTCATTTCTTGCTGCAGCAGATGATAGTGGCGAGGTGAAGGTATGCCTCATATTTATTTCATGTTGTGCGTTCTAACTTTACCTTGTGTAATACCACATTTATTGGCTTATATTGTAAAGAGATTCCTAGTATGTTAATCTGTTC…
Ca6_9872988	Ca6	9872988	TACACAGAAACTGTGGAACCAGACAGGGTTCCGAAAAGGCCATTCAGCAATATTCCAATTCCCTGCCAACCAATACCGCGGCTCAGGACATGAGCCGGAGGTGGTGTGGCACTTGCTAGACGCGATGCAGCTTTGAATGCTCCAGTTGACTGTCAAAATAATAAATGCAATGAGTGTTTGTTTAAAAAATAAAATGGTT[A/T]ATTTTTCCAATATTGTTGAATCACTAGTCAACAATAATATTAGGACGTAAGAAGCATTTCTATGCAGTTGAAAATACCTCAACTAACGAGACTAAAACAGCAGCCATCATTCCAAAAGAATGACCAGCATCAAATGTAGGAGCACCCCACTCAAGAGGGTATGGAATCTTTATCCTGCAGAAACATGTTGTCAAT…
Ca6_10013651	Ca6	10013651	ATACAATACATGAATGTTGTTATGAGCAAAGAAAGGCCAAAATGATGAGTGAAAGCTGACGTCAACTTTTCTCCATCCCAGCTGTTGTAATCCCTGTATGATCTCCTCTGTTAAGAAGATACATAGTGGCGTTAATGGAACAACAGTACTGAACAGATAGTTGATGATTCTGACAGATAATTCTAAATTCTTCAACTAC[C/T]TAGGCAATAATGTCACCTTCAATGATTTCATGATATTCCACAGTTTTCTGAGTATCAGGCGCATTTTGTGCTGCTTCCTTTGCTTTCACTGCTTCTGGAGGAAACTGAGGGCCATCAGAAGGGACTGGAGGGCAATATTCAACATCAACCACGTGCTTGTATCCATCTAAAGATTGGCGAGGAGGCTGTCAATAC…
Ca6_10020177	Ca6	10020177	ATGCGAGGGAGTCTTGTTGATATTGGAAATTCGTAGCGAGTAAGCAAAGCGCGCGTGAACGAACGGAGCCGTTGCCATGATGTGATGTATATATATAGATATATATAAATATATATCTATATATAGATAGATAGATAGATATAGAAGCAAATCCTGAAATGTCTGGTTTCAAGGAAAAGTGGCAGCGCAAAACGCCACA[C/G]TGTTGCTTGGTTATCTATATTCTTCCAATTGAAGTCTGCAATTTCAGAAGTCCCATTCCATAGTAGAAGATGATATAACCGTTCATCGGAACAAGGCGATTGCGATATCATTGATGCTAGAGCAGTTTCCAATACACGACACACACAGCACAACACGGAGAACAAACTGTGACGTAAGCACGCGCCAAACATATC…
Ca6_10020187	Ca6	10020187	GTCTTGTTGATATTGGAAATTCGTAGCGAGTAAGCAAAGCGCGCGTGAACGAACGGAGCCGTTGCCATGATGTGATGTATATATATAGATATATATAAATATATATCTATATATAGATAGATAGATAGATATAGAAGCAAATCCTGAAATGTCTGGTTTCAAGGAAAAGTGGCAGCGCAAAACGCCACAAGTGTTGCTT[A/G]TTATCTATATTCTTCCAATTGAAGTCTGCAATTTCAGAAGTCCCATTCCATAGTAGAAGATGATATAACCGTTCATCGGAACAAGGCGATTGCGATATCATTGATGCTAGAGCAGTTTCCAATACACGACACACACAGCACAACACGGAGAACAAACTGTGACGTAAGCACGCGCCAAACATATCATTTTCTTTT…
Ca6_10045644	Ca6	10045644	AAGTATAAATAGAGAGAGAAGCTTACAGAGAAGGGAACCAATAAAGAGGAGGAGAAGAAGAATGGTGAGAAGAATAAATGGTATAATACAGAAGCTGGTGGAGAGGATAGGGATGTGAGGGTTTAAGGACTCTGCGGGACACGAGGTGACGCCACGTGTCACAAGGATCGGAGGAAGAGGAGAGTGAGAGTGAGAGCAG[A/C]GTTGGTTCAATAGGTTGGCTTCAGCCGCTGATAAGCCGGCCTTTACAAAATCGTCGACTCCCAAATCACTTATCTTCTTCTTTGCCATATCTCTTTCTCTCCTTCACTTCCTTACAACTTCAAAGTTGTAAGCAAGATTCAATGGTAGTTCAAATTGAATGCTGTTATGGTGGGGAAGAAACACTAATGTGGGTC…
Ca6_10088984	Ca6	10088984	AGGTTGATATCTCAAATCATATCCTCACTCACAACCTCATTGAGGTTTGATGGGGCGATTAATGTTGATATCACTGAGTTCCAGACCAACCTTGTGCCTTATCCCCGTATCCACTTCATGCTTTCGTCCTACGCACCTGTGATCTCTGCTGCCAAGGCATACCATGAGCAGCTCTCTGTGCCTGAAATCACCAATGCTG[A/G]TTTGAGCCTGCTAGCATGATGGCCAAGTGTGATCCAAGGCACGGGAAATACATGGCTTGCTGCTTGATGTATCGTGGAGATGTTGTACCCAAGGATGTAAATGCTGCTGTTGGAACCATCAAAACGAAGAGGACAGTCCAGTTTGTTGATTGGTAACCACTCTTTCTATAACTAATTGTGAAAAGAGGGAGCAGT…
Ca6_10100863	Ca6	10100863	TTTCATACAAAATATTGCTTGCATTTTTATTTCAATCATTTGGTCACAGAAACCCTTACAAAAAGTCCCATATTTTCCATTTAATCATTCAAGAAAATCCAAACTTCAAAAATAAAATAAAAAACTAGTTAAACAGAAGCACATCTAACCTGTACACGAGGATTCTGAAAATCATCCATCGCAGCAGCTAGTGCTGGCA[C/G]ACCCCTTGATGGTATTGAACTTGCAAATCTGGACCCAAATCAGTGGACAGTTGCCCGATTGCATTAATAGCTGCCCACCTTACACGAGGATGTTGATCAGGAAACGAATTCAATACCATAGCCACCACTTGCTCCAAATTCTTTATCATGACCTATCAACATAAGACATGTAAACCAATAACAAGCAGTTATAAT…
Ca6_10111488	Ca6	10111488	TAATATTCCCCTTTAGAATTTGAGGGTGGTTTTACTAAGGTGTGTTTGTCAAATACTCTGAGTTTGTCACAAAGAGTTACAAACTTGGTGGCATAAAGAGGTTTTGTTAATACATCTGCCCATTATAGGTCTGGGTGCTGCAGGATTTGAATTTGAATCAGGGGTGGAAGTAGGCATGTGTGATGAAGAAGAGCCTCAG[C/G]TGAGCTTGGAGTTGTTGAATTACCAGAAGTGGATGTAGCTGCATTATTAATAATGTAGTTTGTAGCAATGTGATGGGGAGGCAGGGGTTATGTTACTTGTAGAGACAGCCATGATGAAGGTGAGTTAGATGGTGCTTGTGATGGAGTGGGGGGTTTGGAGAACAATTACATTACTTGTCAAACACTCTCAGTTTG…
Ca6_10116608	Ca6	10116608	AAATTAAGTGCATATGTGTGAAAAACCGTAAAACAAACACTTCAGCCTCGTATACTACTTTCTTCAGCTCTGTTAATCACATTCTCCTCTCTATCGTTCTCTGTTCATCCCACGCCCAATTTTGGGGTTCGTGACCATTCACCACTGGCAGCCTCTTTCGGTGAACAATCATCTTCTTTCTTTCATTTCTTATATTTTT[T/G]GCCCTCTTTTTTCTTTTTGATTATGTTCTTTTTTTTTTCTCCTTATGTTCTTTCTTTCTATTTTTGCTCTGTTTCTTTATCACCTTTCCTCACTTCTTTGTCTCCTTTCTCTCTGCTTCCTATTTTGTTCTATTCTCTTTTTTCTTTTTGCTCTTTATTTTTATCTCCTCCTCTCACTTCTGTTATTTCCTTCTT…
Ca6_10151973	Ca6	10151973	AAAAGAGGAGATGACTGAGAACTATTATTTGGAATCTCATCTTCGGTAACATACAATAATTTTTTGACAATTTTGTCGGAAGTTCTTCCGGTAGGGATAACTATTTTATCAGGGTTATTGGAAACAGGAATCGGACATCCTAAAATTATAAGCAGCATCAAACATCAAACACTAATAATTAAATGAGGAAGTCTTAAAA[A/G]ATGGATGGAGACTAAAAACTGCCAAAATCTTACTGTGAGGTTTTGTTACAAGTCCCATAGTGTCTAACATGGTGTAAACCTTGCTCTCTTTGTTACACATGGCTGCAGGTCAAGCAGAAAAATTGCACCGTTTTTAGAAATGATGACATAACATTGTATTGTAGTTTTGATGAAGAAAATAAATGACAATGAATG…
Ca6_10158850	Ca6	10158850	AAAAAAATGTGAAAAGTAAATAAGGATGACAAGATAACAAAACAAACAATGGAAGAAACAATTGGACCTCATTGTGCTTCTTTCAACCAATTTAACCAATAATTAAATAGATATCACATACTATATTGTGACAAATCCATTGAGGAATTTTTTCATGAAAACTAAATGGTTCAAAAGATAACCACAGCCACATTTCTTC[T/C]AGTGGAAGTGGTCAAATAATCTTCAGTATCATCAATTTTAAGTTTGAGAGTGCTGCAATAATCTTCAGACGAGTTCTTTAGTCTCTAACTTTTTCTTTTAGGCAAAAAATTAGAGTGCAAAAGCATCACATGATTGTCAACACATCCCAACTATGTTAGCATCTCAAGACAATCACCTATTCGTCCTGTTTTATT…
Ca6_10192015	Ca6	10192015	GACCTCACTCTGCATCTTTCTTCTTCCAGTCGAGTCATTGAGGCCGCTGCATGTAAGGTTATTGTGCTCCCTGTGATAGGCAATGACGTTGGAGTACAATTAAGAGAACAGGATTCATCATGGAAGAGTTTTCTTTCTTCTGGCAAGCAGCATCCCAGGTAATGTGCATTACATTGTGTATACTATTAAGCCATGTTTT[A/G]TTGAGACAATTGGTAAGTTTTCCTAACTAAGTTAATGACCGCTGAAGATTCTCAAAACAGAAAAGGAGAGAAGATGCATAGTTCTCACCTTGACATTTAAATCTTGGCAGGTCACATCATTACTCTCCAATCTATCAATCAATTGATTCTGTAACTAACATACTTTTCTCATCTGGAACCACAGGTAAAGATTCT…
Ca6_10192017	Ca6	10192017	CCTCACTCTGCATCTTTCTTCTTCCAGTCGAGTCATTGAGGCCGCTGCATGTAAGGTTATTGTGCTCCCTGTGATAGGCAATGACGTTGGAGTACAATTAAGAGAACAGGATTCATCATGGAAGAGTTTTCTTTCTTCTGGCAAGCAGCATCCCAGGTAATGTGCATTACATTGTGTATACTATTAAGCCATGTTTTCG[C/T]GAGACAATTGGTAAGTTTTCCTAACTAAGTTAATGACCGCTGAAGATTCTCAAAACAGAAAAGGAGAGAAGATGCATAGTTCTCACCTTGACATTTAAATCTTGGCAGGTCACATCATTACTCTCCAATCTATCAATCAATTGATTCTGTAACTAACATACTTTTCTCATCTGGAACCACAGGTAAAGATTCTCC…
Ca6_10192247	Ca6	10192247	TTAATGACCGCTGAAGATTCTCAAAACAGAAAAGGAGAGAAGATGCATAGTTCTCACCTTGACATTTAAATCTTGGCAGGTCACATCATTACTCTCCAATCTATCAATCAATTGATTCTGTAACTAACATACTTTTCTCATCTGGAACCACAGGTAAAGATTCTCCCTTAAAAACGTATCAAATATGGACTACCATTAT[A/G]TGATTTCTGGTTCCATTTTTATGCTTCAGGGGATCCAAAAGCAATTCCTTGGACTCAACTTTCACCCATACGAAGTGCTGCAGATGGATGGGCTTTTATTGATATTCAACCTGGAGATGTCTATTGCTGGCCTACAAATTTAGGATGGGTGATGGGACCAACTATTATATATTCATGCTTTCTATCTGGTGCAAC…
Ca6_10192296	Ca6	10192296	GTTCTCACCTTGACATTTAAATCTTGGCAGGTCACATCATTACTCTCCAATCTATCAATCAATTGATTCTGTAACTAACATACTTTTCTCATCTGGAACCACAGGTAAAGATTCTCCCTTAAAAACGTATCAAATATGGACTACCATTATAGTGATTTCTGGTTCCATTTTTATGCTTCAGGGGATCCAAAAGCAATTC[G/T]TGGACTCAACTTTCACCCATACGAAGTGCTGCAGATGGATGGGCTTTTATTGATATTCAACCTGGAGATGTCTATTGCTGGCCTACAAATTTAGGATGGGTGATGGGACCAACTATTATATATTCATGCTTTCTATCTGGTGCAACTCTTGCTCTGTACCATGGATCTCCACTAGGTCATGGTTTTGGAAAATTT…
Ca6_10215262	Ca6	10215262	AAAATTAACAGTAGATATAATCTCTGTAAAACTGAAAAAAGTCATAGCAAGTGCTACAAATGTTGACACCAAAATTGCCATCCAAGGTGTGTTAAACAACTTTGACCTTTCACCAAAAATTTTAGGTATAAATCCCAAATCAGACATACCCAAAAGTTGATATGCAGCACTACTTAATTGAGCTTCAAATAATCCAATA[T/G]TGACAAAACAGCACCAATTTCCATCCAATATTTCAACCAATTACCAGCAATCAAACTAGCCACATTAGCAAAATACCCATCAACCCAAACTTGTTGATCAAGTGGCATAGCACCAGTAGCAGCCAACAAAGGAATTAAATAACCTAAACATGTAAGCAATCCAGCAAAAAACAAAGCTTTTGGAAATGTTTTATG…
Ca6_10231092	Ca6	10231092	GACGTCAGCACCCCCATAAGAATCTGTAGTTGTCTTATGTGATTTAATTGCTGGCAAAGCAAAGGTTGATTCTGATGATATATGCTTCTTGCCAAAAGCCACGGGTCTTAGGTTAGAAATTATGATAGCTGCAGCAGGAGTCCTAGCAGATACAACACTGCCTGTTGCTGGAAACTCCAATAAGGCATTAGCTGACTTC[T/G]ACTAAGTAGTCGACTGCTCCTCTGGTGACCAGTGCTCTCAGCGACAAAACCAGGGCTGCTTGTTCCATCATTGTCGGTCCACATAACAGTGGCACGATGATATTCTGGTCAAAAGGGATCTGTCTTTATGGGCTGTTGAAGTCGAGCTTGCCCTCTCAAATGATGAGAATTTATCCACCCTGCAACCTGACGTAT…
Ca6_10231095	Ca6	10231095	GTCAGCACCCCCATAAGAATCTGTAGTTGTCTTATGTGATTTAATTGCTGGCAAAGCAAAGGTTGATTCTGATGATATATGCTTCTTGCCAAAAGCCACGGGTCTTAGGTTAGAAATTATGATAGCTGCAGCAGGAGTCCTAGCAGATACAACACTGCCTGTTGCTGGAAACTCCAATAAGGCATTAGCTGACTTCAGA[G/T]AAGTAGTCGACTGCTCCTCTGGTGACCAGTGCTCTCAGCGACAAAACCAGGGCTGCTTGTTCCATCATTGTCGGTCCACATAACAGTGGCACGATGATATTCTGGTCAAAAGGGATCTGTCTTTATGGGCTGTTGAAGTCGAGCTTGCCCTCTCAAATGATGAGAATTTATCCACCCTGCAACCTGACGTATAGC…
Ca6_10259614	Ca6	10259614	TTTCTTTTGCTTTTGTTAGTTTTTTTGCATGTTGAATTGAATGTGTTCAAAAACATTTCAGTTTATAGAGAAACACAAATGGATTCCTCACAAAATCCAGCTGTGGGGGGAAATGGAACACTGATCTCTCAAACAAACGACACAACAGCTTCTGCAGCAGGAGCTAATGATTCTATGCAAAACCTGAATCAGGTCAGCA[C/T]TCCATTCAGAAAACCTTGGGCCTTATCCACCAGCTTTACCTTACAGTGTCTACCTTCAACGCTGCCTTTCAAATGCCACTCCTCCAACGCATGTATTTCTACGCAATCCCTTATTATGCATTTTTTCTGTTTTACTTTTTGTCTATGTCCCAAATTGATAACATTTTACTTGAATTTTCCAGCAATGGTCTTGTT…
Ca6_10260274	Ca6	10260274	CCGATGCTTTAAAGGTTGATTCTAATTCTTGATTTTTATTCAATAAGTTGCTCATTTTGTTCACATTATGTGGTTTTCCCATTTAAGAGCTGCTCTAGTCTAACTTAACATTTCTGTTTGGGGCAGAATTTTCGCAAGCATCTTTTGGAGGAATTGGAGCAGAACTTCCCTGATGAGGTTGAAAGTTTTAGAGAGAGTC[C/T]GCTGCTTCCGCTGCTGTAAGTGTTACTTATTTGGTCTTTTATTTCAATGTATCCATAACTATTGAATAACCTTCCTACATCATTGGCTGTTCCCAATTTTTCATTTATATATATATAGCTTTGAACAATTATATGTCTGCTTCACCTAGGGGAAGGAGAAGGGGGAGGGGGGCTCTGATCTAACTCACTGTTGCA…
Ca6_10442148	Ca6	10442148	AACCCTCCCGCCTATGCCAACCGGCCGCTACACCCGCCCGGCTGTGCTCCTCGGCCTCAAAACCAGCCCGGCCCCACTCCTCCGCCGCCAAACCCGTCCAGCTCCGCTCCTCGGCAGCAAAATCCCAAACATGCCATTGACATGGCTGACAACGCTTCCTCCAAAGTCTGCCGCGACCTTCTCGACGCCGGAGACTCCG[A/C]TCCGCCTGGAAAGTTTCCCAGAACGCTCTCTTAATGCTCCAAGTTGATTCATGGAACTCTTTAGGAATTAAAATGCAGCAGGTTCCAACACTTCACCGTCTTATGATAACTGAAGGAAAGGTATACAACATAACAGAGCATTGTTTTTTTGTTTTGTTTTTGTTTTTAGTTTAATTCAAAGATGAATTTAATAAA…
Ca6_10445274	Ca6	10445274	CTCAGTCGTTTACTTTGCTTTATGTGATGCTAAAGGGATAAAAGAGTCAGCATGTTAAAAACAACTACTTGGCCTTCTCTAGGACTCTTAGCAATAAGCAGCCTTGAATTTTGGCATGCAGCGGTGAATCAGTTAATTTGTTTTCTGTTACTGTTGTATGCTCTTTTTTTGTTTACTAAAAAATTCATGACCTTCCTCT[G/A]AGTATGTGAATCCTATTTAAAGACCTCTTAGCTTTGTAAATTTTTTCACTAAAAAAGGCTTCTATGTTTTGCTGCTTTTGATTGAATAGATCACATATCGTCGTAGGTGTCTCTTTGCCCTTAACTTTGTTATGGCATTGAAATGGTGTTTTTGCTTCTATGTGATTTTTGCTCATCGCCATTTCACATCCTCAT…
Ca6_10456774	Ca6	10456774	AACAAAAAGAGGAGTTTCTGCACACATTTGTAGCTGTGTTTGACTTGGCTACACATTTATTTTCTGTGTTTATTTTTTCTTTCTCCTTTTAAAATTACACAAATTCACTGACTCTAAGTTTTCATTTTGCCAGCATAAAACAAATGTCCGAATTTTACAGTTTCATTTGGAAAGAAATGGCAGCTTCAAAGCAGAAAAC[A/G]TGGAAGATTTTATGTCTGGACCTTTTATATTTATCCCTTACTCATCTGTCCAAAGTCACGATGATGATGTTTGCGGGACTTTGGTGCATCCCAATGAAGTCTATTGGCATGATTCAACTGGCTCTGTTCAGAAGATGGAGGAGTTACACCCTCAATGCAGCTCATCTCAATCCCCAGTTAACAGGTCACTGTGCA…
Ca6_10456854	Ca6	10456854	TTCTCCTTTTAAAATTACACAAATTCACTGACTCTAAGTTTTCATTTTGCCAGCATAAAACAAATGTCCGAATTTTACAGTTTCATTTGGAAAGAAATGGCAGCTTCAAAGCAGAAAACCGTGGAAGATTTTATGTCTGGACCTTTTATATTTATCCCTTACTCATCTGTCCAAAGTCACGATGATGATGTTTGCGGGA[G/T]TTGGTGCATCCCAATGAAGTCTATTGGCATGATTCAACTGGCTCTGTTCAGAAGATGGAGGAGTTACACCCTCAATGCAGCTCATCTCAATCCCCAGTTAACAGGTCACTGTGCAATATTTACCCCACCCTTCGTAGTTTCTTTGTTGATGAGTGTGGGGTCCAAGAGGCACCTCCTCTACACAGCTATATTCAA…
Ca6_10495747	Ca6	10495747	CCTCGATTCTTAACGGGTGTGAAACTTAAGTCTCCATCCCCACATGCGACGGGAATCGGGTTACCCAAACCCATTCATATATGTAAAAGTAACTAGCCCCATAAAATACTACAGTGTCAGATCACGAAGCAGCTACTACGGCAAAGAAAGCATAGTCAAAGTTCAATTCCGTAAAGATCCAATAGGCATGGTTAAAGCT[G/T]GGTTTCAAGAAAGAGATAATAGTGACTATCGCTGGCCAGTAAACTAGTTCAGTCTGCAACAGCAGCCACTACAGCCATGACAACCGTCCCTCACATTAAAAGATAATTCCCTTGAACGATGTATTTGTTCATACCATCCATCCCAGTTCTCTGTCCAAAAAGTTGGTTTGTTAGGAGAGTTTGGTTTAAATCCAT…
Ca6_10567518	Ca6	10567518	CAGTATATACGATTAACAACAACATATTATAATAATCCATCCAACTTTATTTTTTATTAGAACAAATACAATTTTTTAAGAACAACTTCCACCCATGTCTGTGAATGTCAATCTCCTAAGGAGATAAAACCAGAGAAAGCAACCAGAGAACTTTTCCCCCACATGAACTCCAAAAGCAGCAAAAGCATTCCTTGATTAG[A/G]AAATTGAAATACTAATAAAATCAATTTCATCCATTTTTTAACCTTGATCATTAACACTCCTACAAAATGATAAAATAAACAATAAAATTTACAAGAAACTGAATAAACGAATCCGACTATTCTTTTCCCTTCTCTATCATACATATTCTTGTAAATAGGAGTTCTATGTTACAAAATCAAAATTGTTGTGTAGTT…
Ca6_10574535	Ca6	10574535	TAAGGTCGACTTGCCGTCACCAAAATAATCTAACAGCACTAACTGTATCACTGGAAATTGATTCAAAACCAATGAGCAACAAAGCAATCACTCAGTCTAACTACTTAAAAGTCCTAATATGAAGGTAAATGGTTCGGTACAACCCAAATCAGTATATGTTTATGAGCACTATGGTACCGAGTAACCGTGTTAAGCTCAG[T/C]AAACTACGTAGGGCTGCTTTTAGAAACTAAAATGGACCACTGAAAATCTCGGCTACCGAAACCAAAAATGTCCACCCAGGGCCAAAAGTAGAAAACAATAAAGGAGAAAAACACCAAAAACGGTGACCAAGAAGGCCTTTTCACTGAATCCAAAAACGGTTAACAAAATCTTGATCACTGATAACGGTATATACA…
Ca6_10588030	Ca6	10588030	TTTTTTTAAGAAAAAGCAATGGAGAATTTATTATTAAGATAACTTCACAAGATGTGGTTTGCACCAATTGCAACCATTCTGGTTTGTAATATAGCAGTTAACAAAGTGGCTACCATGTGTGTTGAATACCAGCGTGTAGTTCCAGATGATGATGCAACTTGAGGCTGCTGATAAGAGTAAGTAGTTGCAGAAGAGGAAT[C/T]GTTGTGGATTTTGTTGAATTTGTGTTGTTATGGAGAATGAGAATCACTCTTCATCATAGAGATGCAGAGTAATGAAAATCCAAACAAGTTGGATGACGGCTACTAAAAATAGAAGAAGTTGGATGGCTGCTGAATAAAATATAAATAGGTATTAATTGATTGGGTTGAGTCGGACTTTAAGGTGATCGGATACGG…
Ca6_10613546	Ca6	10613546	TTGTCAACCAAGCTACCTTCAGCAACAGGCTGCACGTGATCAATCTGAGGCAATCGCCTTTTCTTATTATAAGCCGCCAAATCCATGGATTCAATTTTGCGCGAAAGATGTTCGACAAAAGAAGGATTCTGAAGAGCCTGCTCAAAGAAGCTCAGCAAATTTGTCTGCCTCTTCTCCATACCATCTAATCGCTGCTGAA[A/G]TCTTCCAGCTGAAGCTTTGCTGTTGACTGATTCTGTTTGTAGTTAAATAGATTGGATTCAAGAGAATTTTTCTCGCGTGAAAGTTTCTCTATTTCTTCTTCAAATGCTGCCCTTTCTGGATCTGCAACAGAACCTGGAGGATGACTATGACTGTGTATAGGTTTCCTGCGGTGTATATTCTTGAGAAGATGCTTT…
Ca6_10670368	Ca6	10670368	TGATTACCTCTTTAATTTAGTGTATTTTGCTATTTTCTTAGTACTTTTGTATACTGTTTGTATTGTATTTTATGTTTAGTTTATATACTGTTTTTTGGCCTTTGCAATAGCGGTCATCCCGGAATCCGCTATCCCATTTTTAGGGTTGGGCGTTCCGCGCTGCTATTTGAGATCGGCAACATAGGTAGTATGAGAGGGT[G/A]AAGATGACACAAACATTATTGGTTTGCTTAATCATTCCTGGGGAGTTTTTAAGCAGTCTTGCTGCATGTGGTGCTCCAGCAGCACCACTGGCACTAACTCCATTAGACAGAGATCAACCCAGACACTTTTATTGAACAGCAGTTACATACATACCAGAAAAAAGCTGTTCAATTGGAATAGAGAACTAAGACACA…
Ca6_10670482	Ca6	10670482	CATCCCGGAATCCGCTATCCCATTTTTAGGGTTGGGCGTTCCGCGCTGCTATTTGAGATCGGCAACATAGGTAGTATGAGAGGGTAAAAGATGACACAAACATTATTGGTTTGCTTAATCATTCCTGGGGAGTTTTTAAGCAGTCTTGCTGCATGTGGTGCTCCAGCAGCACCACTGGCACTAACTCCATTAGACAGAG[C/T]CAACCCAGACACTTTTATTGAACAGCAGTTACATACATACCAGAAAAAAGCTGTTCAATTGGAATAGAGAACTAAGACACACTTTAATAGAAGAACAACAGCACTTGTTTGAAGGAGAGACTGATATGCAGAGAGCAGAGAAAAGAAGCAAGCAGCTGTTCACAGAGACATAGACGCACTGGACGGCCTTTCCTA…
Ca6_10670582	Ca6	10670582	CATTATTGGTTTGCTTAATCATTCCTGGGGAGTTTTTAAGCAGTCTTGCTGCATGTGGTGCTCCAGCAGCACCACTGGCACTAACTCCATTAGACAGAGATCAACCCAGACACTTTTATTGAACAGCAGTTACATACATACCAGAAAAAAGCTGTTCAATTGGAATAGAGAACTAAGACACACTTTAATAGAAGAACAA[G/A]GCACTTGTTTGAAGGAGAGACTGATATGCAGAGAGCAGAGAAAAGAAGCAAGCAGCTGTTCACAGAGACATAGACGCACTGGACGGCCTTTCCTAGGCAGAGGTGCAGGGAGGCTGCATTGGTATCAGTGGCTGAGGGAGCTCTGGTGGGAGAGAGTGGAAGGAAGGTTGCTGCAGTACCTTTATGTTAGCAAGG…
Ca6_10670773	Ca6	10670773	AAGAACAACAGCACTTGTTTGAAGGAGAGACTGATATGCAGAGAGCAGAGAAAAGAAGCAAGCAGCTGTTCACAGAGACATAGACGCACTGGACGGCCTTTCCTAGGCAGAGGTGCAGGGAGGCTGCATTGGTATCAGTGGCTGAGGGAGCTCTGGTGGGAGAGAGTGGAAGGAAGGTTGCTGCAGTACCTTTATGTTA[A/C]AAGGGATTGCAAAAATAGAACCCTAGGGGTCAGAGGTTTCATTTTTCAGAAGTCAAGCCCAACCTGGTGTGAGAATTGCTCATATCCAGGAGATCCCAAAATCCCAATGGTGAATGACACGATCTAGCTGCAATTTCTTCATGTCCCAATCCTAGGAGCAACGTAGCACCACTTGGTGGGCAAAACGTGTACTAT…
Ca6_10671444	Ca6	10671444	TATATACACACACATACATCAAACCCATGCCAATCAAACCAAACGATAATTTGCAAGCAACTTCCTATTCCTAAAAAAATCCTCGGCAATGAAGGGAGGGATTAAAGCCCATCAAACAAAACCATGATTAGAAACGCCAAAAGTAGCTAATGTGTCTGCACAAGAATTTCCCTCCTTCAAAATGTGAGAACAAAAAAAA[A/C]TCATCTGAGTAGACAGCTTAACAGTTATTCATTTCCATCTATTATGCAGCTGCCAGGGGATGAGCTTAACATTCCTAAAGGCAGCCACCACCAGAGTTGAGTTACACTAAGCTAATAAGTATATCTTCATTTATGATTAAGGAAGATATTAGTTATATATTAAATTACTGGAGAATAGTAGTTCTGTATTTGTAC…
Ca6_10671458	Ca6	10671458	TACATCAAACCCATGCCAATCAAACCAAACGATAATTTGCAAGCAACTTCCTATTCCTAAAAAAATCCTCGGCAATGAAGGGAGGGATTAAAGCCCATCAAACAAAACCATGATTAGAAACGCCAAAAGTAGCTAATGTGTCTGCACAAGAATTTCCCTCCTTCAAAATGTGAGAACAAAAAAAATCTCATCTGAGTAG[T/C]AGCTTAACAGTTATTCATTTCCATCTATTATGCAGCTGCCAGGGGATGAGCTTAACATTCCTAAAGGCAGCCACCACCAGAGTTGAGTTACACTAAGCTAATAAGTATATCTTCATTTATGATTAAGGAAGATATTAGTTATATATTAAATTACTGGAGAATAGTAGTTCTGTATTTGTACTCGAATCTGAATGG…
Ca6_10677469	Ca6	10677469	GTCAACTATTCCACAACATCTTCTCTTACGCATCGTACATTATATTTTGGCATTTTGAAATTATGTTACCTTGACACTGAGTGCTGTTTCATCATTTTACTGAGTTACTAGCAGCTAACTTGAAACTTTGTTGTTAGCATAAACTGGAACAGAAACTACTGTCGGAATTGAGCTAAGGATAATGCTCTTCTGATTGTAC[A/G]ATACTTTTTGAGTACTTTTTTGGAAATGCTTTCCTTCTTTAAGCTTCACCAGCTGCTGCCAGTATATGTTACTTCTTTTGTTGGTTACTTTGTAATCGTAGTAACCACAAATTTTATGGCTTTCTCTCACCTTCACTCTCTACATCCAGTATTTGAGGTTAAGAGCTCTTCAAAGGCAATCCTATACTCACTACT…
Ca6_10677501	Ca6	10677501	TCGTACATTATATTTTGGCATTTTGAAATTATGTTACCTTGACACTGAGTGCTGTTTCATCATTTTACTGAGTTACTAGCAGCTAACTTGAAACTTTGTTGTTAGCATAAACTGGAACAGAAACTACTGTCGGAATTGAGCTAAGGATAATGCTCTTCTGATTGTACAGATACTTTTTGAGTACTTTTTTGGAAATGCT[C/T]CCTTCTTTAAGCTTCACCAGCTGCTGCCAGTATATGTTACTTCTTTTGTTGGTTACTTTGTAATCGTAGTAACCACAAATTTTATGGCTTTCTCTCACCTTCACTCTCTACATCCAGTATTTGAGGTTAAGAGCTCTTCAAAGGCAATCCTATACTCACTACTTCTATGAAGCTACTGTCGGAGCTGGTCTTCCC…
Ca6_10682221	Ca6	10682221	ACTTTTTTAATGGATGCAGTGCTATGACCCATAGAACATAGGAATTGGATATAATCTTCTGTGGTGATGTTGTATATGAGTCCTGCTGCATCTATTGCTTTGATGGGATCCACGTGTCCACCTCCAATATCAAATGGGTCTGCTTCCTTGTGTGTGGGACCTTCTTCAGATATTAGGCTTGCATCAGTTCCACTTTGGG[G/T]GCTGCACTTTTCAATGTTACAATTAGTTAGTTTTGATAATGTGTTTGGATCATATTTTGATCTCAAATTAAATTGATTTTGTAAAATTAATTTGATTATAATTGATTTTGAAGGAAAGTTAATGTTTAGAGTCTCACGTTTGATGAGATATGACATAAAAATGTGTTCACAAGTAACAAATATATCTCACCTTAC…
Ca6_13340012	Ca6	13340012	AGCACTTGGAATGCAGCAAACTCTTCACTAGGTAAAAGAGGTTTCAGTTCAGGATCTATCAGTTTCTCACAGGTAGAGCCATGCATATCAATGTTCATCTCCACCCATCTCACCATGTCCATATCTTCTCCAAAAAAGTCACTTGTTGGCATTTTACCACTAACAAGTTCCATAAGAACTATTCCCATGCTGTAAACAT[A/G]CTTTTTTCTGTCGCCCGCAGCGAGAATGCATACTCTACAAACAAGTTTACACTCGTAAGTTGAAGTTATACTACAAATAATTTCAAATCAAGGTCAATTCAAGTCAGAAATTTGATCAATACCTGGAGCCATGTAGCCATAAGACCCAGCAAAACAAGAATTTGACTCGGTATTAGAGTCATAACTTTCAACGAG…
Ca6_13413848	Ca6	13413848	TCTTCATTTTTTAGGATTTAAAAACCATAAAATAAGAAGAAGAATGAATTATATAAATTAAAATTCTTTGAAGAAAAAATATGAAACTATGTTAATCTGAGCAGCATTTGTGATCTTCTATATGCTTTAAACTTATGATACTGATAAAGCATAGTAGATCTGATTAACATGACACTGACTACGGAAGAACAATGGTGGT[C/G]TGCGACGGGAATGTGGCGGCCCGGTGGGGCAGCGCAGACACATGGATGGAAGGGGGTTTACACTTCACGGTGTAGGGATTGTAATCGTACGTGAATTTGTGTTTCAGTTTGTGATTATGTATGATTTAAACCTTTTCTAAAATAATTATATAAGTATTCGACACGTTGCATGATCAAGAGCATTAGATTTATCAG…
Ca6_13591590	Ca6	13591590	AAGGGTCTACTGAGAGGTACAAGGCAAGGTTGGTAGCTAAGGATTTACTCAAACGTATGGAGTGCATTACTTGGAAACATTTGCTCCGGTTGCAAAAACGAATACCATCCGAGTGATATTATCTATAGCAGCTAATTACAGTTGGAACTTGCACCAATTTGATTAAAAAATGCCTTCCTCCATGGAGATCTAGAAGAAG[T/G]ATTTATATGGACTTACCCCCTGGATATAGTGAGCATATTGCTGCCAACACTGTTTGTAAGGTAAAGAAGGCTCTATATGGGTTTAAACAATCACCACGAGCGTGGTTTGAGAGGTTTGCTAAAGTCATGGTGGGTTTAGGCTTCAAAAAAAGCCAAGGAGGTCATACCCTCCTTACCAAACACTCTGAGTCAGGG…
Ca6_13622292	Ca6	13622292	TGATTGATTTCCATCAGCATCAACACCACCCATATCAACATCAATACTAGCATTAATAGATGATGCAGGGCAATCAATTGGATTGGGAGTCTCAAAACCAGATACCAGTAACTCGAGATTAGTAGCCTGCCGATCAACATCTGATGTTCCATTGCAACCCATTGGTACAACTGGCCCATTGTTGTCATTAGTAGGTACA[C/T]AACACTAGACTCAATAGATGAGATCACAAATTCCGAGGGTATTGCTGCATTCTCACTGGGAGTAACATTTATTTCATTTTCAGTGCAATCCACACCATTTGGTGTGATGTTCAGTGAGAGTGGTTGAGCTGACATGGGCCCATTAGTTTGCAGGCCTTCACCTGTATCTTGAACACAAGAATTTACATTTATCTC…
Ca6_13625388	Ca6	13625388	AGCCAGTAGATTTCCCCAATACATTCTCAAAACCCATGTCAGGTTCTTTTTCATTCCCATCAATTTTTTTTTCCTCCTGTGCAACTGATTCAGGAAATTGCAGGGAACCATGCTCCCCGGATGAATCAGGCAAGGAACCAGTTTGGGTTCCTCCTTCCATAATTTCAGTTTTTGAGCTTGACTGCAGCATTTGATCCAA[A/G]TAAGTAGTAAAGCACTAAAGCATTTAGAGACTGGTAGTTCTTTCCCCAACTCAGGTCTTCTTTTCAAGTTTGTCAAGATATCTATAATGGTAGATATAATTCCATTCTGAGCTGCAATTTCCCTTGTACTTCCATCCTCAAAAAGAAGTAATGCTATAATATGTGCTAAGACACCTAATGCACTGTTATCCGTGG…
Ca6_13729649	Ca6	13729649	CGATTTCTTTCCCTCAATAAGATTTCCATAGCGTACATTCAGTGTAGTTAATAGATGCATCTTATATGGTAATGTTTGACAGATACAAATTTTAAAAGGGGCATGTATCTTACATTCAAATTCTAGTGAATAGCGTGCTATAGCGGCATTGCGGGAAAAAAATTGCAGCTTGTAGCAGCTGCTAAATGTTTCTGGAAAA[A/G]CATTGTTATATTAGGGATATTTTAGGCATTTCCTTGTCCTAATAGAGGGATATAAACATTGAATTTTGATATTAAGTTTCATTTGCCCCCTTGAACTTCTTATTATTCATTGATACAGTTTTTTATAGGTATATCAATCACATAGTTTTGTATAGAATTGGTGATGTCTGAGTTCACACCAACTAGTTTCATTGA…
Ca6_13827452	Ca6	13827452	TATGAGCCCTCTACTAGAACTAGACTTTCATTTGAGTCTGCCATGAGAAGACTAGGTGGAGATGTTTTAACAACTGAAAATGCTAGAGAGTTTTCATCCGCAGCTAAAGGAGAGACGCTTGAAGGTTTTGAATTCCCTTGTCCTTTTTCAAGTTTGATGTGGATTTCTTTCTTCAACCATTCTCATGGTAGAGTTTGCT[C/G]CAGATACAATAAGAACAGTTGAGGGTTACTCCGACTTAATTGTGCTTCGACACTTTGAAAGTGGTGCTGCGAGAAGAGCTGCAGATATAGCTGGGATTCCAATAATCAATGCGGGCGATGGTCCTGGACAACATCCGACCCAGGTATGCTCATTTGAATGGTAGATTCCATTGCAACCTAAGTTCCTGAAACATA…
Ca6_13827484	Ca6	13827484	TGAGTCTGCCATGAGAAGACTAGGTGGAGATGTTTTAACAACTGAAAATGCTAGAGAGTTTTCATCCGCAGCTAAAGGAGAGACGCTTGAAGGTTTTGAATTCCCTTGTCCTTTTTCAAGTTTGATGTGGATTTCTTTCTTCAACCATTCTCATGGTAGAGTTTGCTTCCAGATACAATAAGAACAGTTGAGGGTTACT[C/T]GACTTAATTGTGCTTCGACACTTTGAAAGTGGTGCTGCGAGAAGAGCTGCAGATATAGCTGGGATTCCAATAATCAATGCGGGCGATGGTCCTGGACAACATCCGACCCAGGTATGCTCATTTGAATGGTAGATTCCATTGCAACCTAAGTTCCTGAAACATAATAGATATCATATGCTGTAGATTTTTCTGCTA…
Ca6_17096214	Ca6	17096214	ATTCCTGCTCATCTGCCACATCATTTAAGCCGGGGAAAAAATGATAAACCCTTTCATCTTATAATTGCATATAGATGATCTTGATTCCTTGCCTAAGGGTTTCATAAGCTTTCTTTGAGGCTTTAAATGAATGAAACCTTTTCTATAGGCAATGGTAAGTGGTTAGTATGTTATGAGATTTGGATTTACTGCAGCCAGC[T/C]GTTAGTGGTCGACGATTCGAGATCAAAGGATCTAGATGTCAATTTAGATTTTGATTGTTTTAAAAAAAAACTGAAATATCAAGCTTAAAGTTTGGACCATCTGATTTCAATTCAGCTGCTACCGACACACTGACTTCATGAATGCATGCATTGGTGACTGCAACAAATGCTAATAGCTTGATAAAGAAAATCATT…
Ca6_17129574	Ca6	17129574	AACAAACTTATATTCTACTGTTGCCAATCCATTCAAGATAACACCTGCTGATAAGCTTATTTCCAATGGACAAATTAAGCCACATGCAATTGCATTTCAACCAAACAGATCTTTCTTCACAAACCCTCCAAGTTCCTTAAGGTCATTACTAGCAATTGATATTGAACAACATATCATGGCGAGTGGCGAAACCAGCAGC[G/A]AGCAAGGAAATACCATGAACAACTTGTCAAAGCAAGAAACATTAAAAACAAGGAAAAAACTGTGACAAAAACATGGATTGGTCAGAAAGTGCTGAAGTCTTTTATGTCACCATGCCGGAATTGCGAGGCCACACAGCCAGGCACTGTCTAAGGATAAACAAACTGTTCCACAGGAAAGCTACAAGATACATTGAC…
Ca6_18027391	Ca6	18027391	ACTCATGCAAGTTGATGGCCTAACCAACGATGAAGTGAAGAGCCATTTGCAAGTGAGTTTTCGGTATTCTTTTATTCTCTTAACTTCATGCTTGGTTATGTGGTGTCTGGAGGAAGACACTGGTGTCGTGTAATAGAAATGATTGAATATAACATGCGTCTATGTCATGTCGGTGTTAGATACTGATATGTGTCGGACA[G/A]AGACATGTCTTCAATCCAAACGTCGCTGCTACATAGATTGAGATTTGCATCTTTTATCGAGTTTGAATTGGAGGTTTGATATATAGCTCTTTATTATTATTGCAGAAATACCGGCTTCATACACGGAGAGGTCCGGCCTCAAGTAGTAATCAGTCTGTTGTAGTTCTTGGAGGTTTGTGGATGTCTCAAGAACAA…
Ca6_22208093	Ca6	22208093	AAGTTAGGTCCAATAAACCGGTCCATCGATCTTAATGTTCTAAAGGAAAAATTTGAAACACCGAGTCCCGACAATCCTACCGGAAAGTCTGATCTGCCAGACATAGATGTCTTTGTTTCAACTGCTGATCCAGAGAAAGAACCACCCCTTGTCACAGCAAACACCATCCTGTCTATTTTAGCTGCTGATTATCCAGTTG[G/A]AAGCTTTCTTGCTATGTTTCTGATGATGGGGGTGCAGTTTTGACTTTTGAGGCAATGGCTGAAGCTGCCAGCTTTGCTAACATGTGGATTCCATTTTGCCGTAAACATGATATAGAGCCTAGGAATCCTGAGTCATACTTCAACTTAAAGAGAGATCCTTACAAAAACAAAGTGAAGCCTGATTTTGTGAAGGAC…
Ca6_22222898	Ca6	22222898	AAAAACAATACATCACCATAACTGCCTCCCAGAATCATAAAAAACAGATACATCTCTTTGAAAACTATTTTAGTTGCCTCTGTTTGACCATCATATGATATACTAGTTCCACAATCTTGACTTTTTGACACAACTTAGTTAGGCAGTTTTCACAATAAGACAGCAATAAAGAACCAGATAATCACATCATAACTCAAAA[G/A]AATGCCAAGTAAGGCAAATAAAGCTTTACCTATTAAAGTCAAAATGAACAAGCTGCATGTCTTCTGATATTTCCACTTCAACAGTTGCATGAGGACGTGTCTACAGTTTTAAAAAGCCAAAGATATGAAATTAATCAAATAGCAACACCACTAAGAGCCATATCACATCAGCCAGCAGGAAGAGCAGATTCTTCA…
Ca6_22252149	Ca6	22252149	AACTGTATATTTTATATATAATATAATCTATTAATTTCTAGCTGCACAAAGTGACTATGATAATATAATTTATTAATTTCTAGCTGCACAAAGTGATATGATTGAAGGAAGTGTCAAGTTTTAGTAGAAAAAAAACAAGGAAACTGTCACATATTATATGGGCCACACAGTCTTCTATGTAGCACTTGTGATTGAAAAT[A/G]AAGATCTTTTTAACTGTGCTTCTGTTATCGGTAAATGACGTAAATCACAGTGAACTATTGCATCGAAGCTAGTGGGCTGCTGACACACTATGTTTTTTGCCAACCTATTCGTATATGATTCATGTACAGTCAATTGAGTGAATTTTTTTAGTATTACTCTACTGTGTTCGGAGAAGCAATTCCTGGCTCGACGCT…
Ca6_24516532	Ca6	24516532	TACAGGAAATATCCTATTCTAGTAGTAGTAACACTTTTCCTTTGTTGCATATAAAAAAACACTTCTCCTTTGCTTATTTATCTATTTAAAGTTTCACATTATTAGGAAATTTCCTCCTTTTTGCCTGTTCACTGTAGTAGCCATTGTCATTGATATGCTTTTGGAGCAGCTGGCCCTCAGACAAGACCGTTAAGCCAAG[C/T]GAAGTTTCTCAGAAATTAAAAGATCAACTTGGCTACACACTCAACATTAAACCATCTCAAATATCTCACAAGGATGCCGGCCAGGGTCTTTTTCTAGATGGTGCAGCGGATGTTGGTTCTGTGGTGGCCTTTTATCCTGGTGTTGTCTACTCACCGGCATACTATCGATATATTCCAGGGTATCCTAAGGTTTCT…
Ca6_24521657	Ca6	24521657	TTGTTATATATGTAACATATATTTGAAATTGATTTTGAATGTTTGATGATTATGAATAAAATGGAAAATACATATAGATATGGAGATATATTCAAGACACACATACTTGGATGTCCATGTGTGATGATATCAAACCCTGAGGCAGCTAGAACAGTGCTAGTAACTCAAGCACATCTTTTCAAACCAACATACCCTCCAA[C/T]AAAGAGAAGATGATAGGACCAGAAGCTTTGTTCTTTCAACAAGGTGTTTATCACTCCATGCTAAAGAAGCTAGTTCAAGCCTCTTTTTTACCTTCCACAATTAAGAACTCTGTCTCTCATGTGGACCAAATTGTACAAAAATTGCTTCCAACTTGGACTAATAGAACCATCAACACCTTGCAAGAGATGAAAAAG…
Ca6_26703215	Ca6	26703215	CGATCTATCCACACTACCATCATATCTTGGAGGCAGCTGCACATGCGTCAAGTGTTCTAAAATGGGCAAGCACAATATGATACAACCTCATGAAACTGGGACCAGCAGTAGCAGGATTGATAGGGAGGATGATATCAGTGACTACAGTGATACGCCATCGCTGCATCAATCTATTGAATTAGATGGTCGCCAACACAGC[A/G]CTATGATCAGATGTTGAGAACTGCTGTCATAAGTATTCTGGTAGTTTGGGTTGTCGTAGCTCTTGGTGCTGGAATATATGAACCTAGTTTATAAGATTGGCCAAATTAGTTTTATTTCCGTAGATGAATAAATCTGTAGAGAATGCCTCTAGTATGATTTGTCTGTGAATTAGGAGACGGCACTGTTTCAAATTC…
Ca6_29487514	Ca6	29487514	CCNNNNNNNNNNNNNNNNNNNNNNNNNNNNNNNNNNNNNNNNNNNNNNNNNNNNNNNNNNNNNATCAAACTTTTCTGACCTTGTCATGATAGGAGAAAGGATAGAAAGTGGGATGAGGAGTGGCAAGATCGTATGTGCAGCAACTGGCATAAAAAGACCCCAAACGACATTCACAAAAAAGAAAGAAGGGGACGCTAAT[C/T]TGTAATGGTAAACCCCAGAGTCTCCTATTTTCCACCCATCAATTCTTATCGACCCCCAAACTTCCAGCCCCCAATATCACAAACTCCTTACATTCCTTATCCATATGTGGCTGCAACCACACAAGCTTCATACCCTCAATATCACCCTTCAAGACCACCTTTTTATCAACCACCACCTACCCCATTTTCCCAACA…
Ca6_29487532	Ca6	29487532	NNNNNNNNNNNNNNNNNNNNNNNNNNNNNNNNNNNNNNNNNNNNNATCAAACTTTTCTGACCTTGTCATGATAGGAGAAAGGATAGAAAGTGGGATGAGGAGTGGCAAGATCGTATGTGCAGCAACTGGCATAAAAAGACCCCAAACGACATTCACAAAAAAGAAAGAAGGGGACGCTAATGCTGTAATGGTAAACCCC[G/A]AGTCTCCTATTTTCCACCCATCAATTCTTATCGACCCCCAAACTTCCAGCCCCCAATATCACAAACTCCTTACATTCCTTATCCATATGTGGCTGCAACCACACAAGCTTCATACCCTCAATATCACCCTTCAAGACCACCTTTTTATCAACCACCACCTACCCCATTTTCCCAACAAAATCAATGGAACCAAAA…
Ca6_49552946	Ca6	49552946	GGTAACAGATCTTTGGTACTCTCGCTTAACACCGGACGAAGAGGGTCCTGAGGAGTTGGTGCAAATAATTAATGGTGTGCTTGGTGAAATTTCAGGACGCATGAGAAATATAAATCTGATTGACTTTTTGATAAGGTTCCTCGTGTCACTTTTTGTCCATGATTTTTCTTTATTTTTTGCGTCGTAGTTTGTTTGATTG[A/G]GAATTAACTTTCTTTGGTTCAGGGATCTTGTTAATCTCATTTGCACTCACTTGGAGCTGTTTCGTGCTGCTCACTCAAAGATTGAAAAACAACACACAGGTTCATTAACAATTGAAAGTCGAGATTTGGAACTAAAAATTGTGTTGGCTGCAGAAGACAAATTGCATCCTGCTTTATTCTCTTCTGAAGCTGAGC…
Ca6_54156158	Ca6	54156158	AACAAAAATAACTACTGTCAATTAAACATTAGAGAGTCCAAGAAATAACAAAAGCCTACAACGATAAAGAGAACTATCAACCTTGGGGAAGTCAATATGCTCAAGTATGTAGGTAATTGGCAGCCATCATTAACTCCAGAGTTAATTCAGGTTCAATAGGAAATTCTCTGTCCTTTCCACTAGCAAGATCGGAAAAAAC[A/T]GTCAACACAATTTAAATTTAAATAAAATACAAACATAAAATTGAGGGATTTAAAGAGCTTATTTTCTTCTGTAAGGAACATATAACTTCCCATTCCAATACGTAAACCAGAATTTTGCAACAATCACCAAGCAATCTAGAGAAAGGTATTATAAAAAAGATGTGAAAATTTCTATGCCACCACCAGAGATGCAGT…
Ca6_57948587	Ca6	57948587	AAAAAAAAGGCATCACAAGATACACAAAAGTATCTTCTTTTTCTTATATAGTTTTCCCGACGTGCATATCATTTTTCAATATATTTAGTTATTACAATTTTGAAGATGATCTCACATTACTTTTTACTAAATGGTAGCTCATTTGACAGGATTGTAGAAATTCTCATATTATTAACCATGCAGCGGTCCGTTTTTTTAA[G/A]AACTAGGATTCAAACTCCGGTGAAGGAAAAAATACTACTATTTGCCAATAAAAAGTAAGTCATTGTTATTTGTATGGAAAATGGGGGAAGAAACAATGTTGGAGAAAGAATGATGATACAAATGATAATTTGATATGCCTAGTGTTAAATATAAAAATGCAGAGATTCACCTGTGAATGAGATAAATAGCTGATG…
Ca6_57986658	Ca6	57986658	TAAGAGTCCTAAACTCTTCTTCAAAAGTTAGGATGCTTTATGATTCTCTGCAGAACCACAGTCCTAGCCCTCCTAATGTCACGGCTACAAACATCAGCTTGAACTCCTAAATCTTCAACATTCTTCATAAACACTTCAAGCTTCTTCTTAATCTCCTCTATTGCAATCTTCACAGCTTGATCTTCTTCAATAGCAAAAT[A/C]ACAGTATGAAATAAAGATTCAATCTCAATTTGGAGCCTATCGACTAGCACACGAATGTTGTCCAAATCCTTTATAGCAACATAAGTACCAGCCTGCATTGAAGCAATAACTTCTTTCTGTCCTTTCAATGCAATTTCATAGTTTTTCCAAAGTGAATCAATCCATTTTCCCATTGAACCAATTGGAATTGAAGTA…
Ca6_57986700	Ca6	57986700	ATTCTCTGCAGAACCACAGTCCTAGCCCTCCTAATGTCACGGCTACAAACATCAGCTTGAACTCCTAAATCTTCAACATTCTTCATAAACACTTCAAGCTTCTTCTTAATCTCCTCTATTGCAATCTTCACAGCTTGATCTTCTTCAATAGCAAAATCCACAGTATGAAATAAAGATTCAATCTCAATTTGGAGCCTAT[A/G]ACTAGCACACGAATGTTGTCCAAATCCTTTATAGCAACATAAGTACCAGCCTGCATTGAAGCAATAACTTCTTTCTGTCCTTTCAATGCAATTTCATAGTTTTTCCAAAGTGAATCAATCCATTTTCCCATTGAACCAATTGGAATTGAAGTAGCTGCTGCTATTGCTGCAGCAACAGGTGGAGCTGCAATAGCT…
Ca6_58908024	Ca6	58908024	TCATTGGTGGCTGTTAGTATAATCTAATAAAATGGGGAATGTGTTGGATAACCCATCTAAGTATAATTTTTGTGGTCTAGATGTTCCTGGTATTGACTTGAGAAATATTTGATTCTATTTAATGAAATTACAATCTGACAAAGAATTATTTGCAGCAATTATGATATCTTTCTGACTAGAGATTGTTTAGCATATTCCA[G/A]ATAAAGCCAGCTGTGAATCAAATTGAAACTCATCCGTACTTCCAGCGTGACTCTCTGGTCAAATTTTGTCAGAAGCACGGGATTTGTGTAACAGCCCACACTCCACTGGGAGGTGCTGCAGCAAACACGGAATGGTTTGGTACAGATTCATGTTTGGATGACCAAGTTCTCAAAGTGAGTTGTCAATAAGTTTCA…
Ca7_1707283	Ca7	1707283	CGGGCCGAAATTTCGAATGCTGAGAAAAGAATAAATGGTAAGTACTCTGGCTTCAGTCAGTTGTTGTCTCTTCATATGATATTTCTCTACCTATGCGTTTCTGATGCATTGGTACTGTGTAAACAGCACCAAATCTGTTTAGAGCAGCTACGCCAGCAGATGGCAGTGGTCCCTTTCACGATTCTTACGGGAGAGCTCA[T/G]GCCAGATGGCTATTGGCCAAGTAGGAGAGTCTATGGTACCAATGGGTGACAGCAATGGAGTTGGAGTTGTAAATAGTACTGATGGAAGCGGCGGTGCTGGTTGGGCAGGTCAATATGATCCCTCTGTTGCTGGGAGGTAATAATGTTTAATGAGTGACCATCAATCATATGCAGCTTGACTTCAGCATTTGTTGG…
Ca7_3518048	Ca7	3518048	AAAGATAATATAGCACCGAAAAGGAGGAAAGAAATGCAGAAAAAAGTGGTAGACCATTAGAGAAGCAGCATAGAAGTAAATCATACACCTAAGACAATGATTTAGTACAACATATTCCTTGCAACAAACATTCTTGCTAAGTACTTGTGCAATTGCTTCACGAGGAAACATTACCTCTCGTATGGTTCTTCTTCACATG[G/A]TTTCCTGAAGAAGATAGCCAATCCAGGTCCACAAAATTGGAGCAGCTGAAAGAATCTCCGTGCTCAGAATAGTAAATATGATGACTTTCAGCACAGCGCTCTCTCTGCATGTCTACAAAAAGCTGTCTCCGAGGCATTGAGGGAGTGTATCTACACACAAAATGAAATGGCACGAGATGTCATCACGATGCAAGC…
Ca7_3519510	Ca7	3519510	ATCAATATCACTTGAATGCAACAATTTAATCCTAGGTTTTCCTAACTAGATCAAATTTCATTTTAGATTTTCTTGTTAGTGTCTTCTTCACCGATCATAATATGGAAAGCATGGAAGGGAAAGGTGGAACACATAAATTCCAGATAGAAAAATCCCAATGCATAATCTTCAATCACTCAAGCAGCAATCCATAGAAGGT[A/G]GGAAACAAAAGGTATTTATTCTATTCCACAAATTATATTTGAATACCTTGCATCATCATCACCAAGTCTCCCTGTATCATAGTGCTGATCTGAACTCGTCTCCCATAGAGCAGGTTTACCCTCTTGTGGCTGAAAATGTCCCAGGAATCTGCCCCAAATGAAACAGAAAGGTGAGATCTCGTGATTAATAATCCA…
Ca7_3519701	Ca7	3519701	TAGAAGGTTAGGAAACAAAAGGTATTTATTCTATTCCACAAATTATATTTGAATACCTTGCATCATCATCACCAAGTCTCCCTGTATCATAGTGCTGATCTGAACTCGTCTCCCATAGAGCAGGTTTACCCTCTTGTGGCTGAAAATGTCCCAGGAATCTGCCCCAAATGAAACAGAAAGGTGAGATCTCGTGATTAAT[A/C]TCCAAAACATATATCGTAAAAGTACAAGCTGCCAAAACATTATGACTCTGCAACAATGCTAGAGGACAGCAAGGCATGCAGAGGGATTGGGAAATTCTATTGCCTTGTCAGCTGTTTTTTTCTGGTGTTTGAGGAAGATTTCCAATTCTACTTTGTTATCCTTTTTTAAATAAAAAAATAGTGTTGGCCGAAACA…
Ca7_3521150	Ca7	3521150	ATATCCATTGTTAGGCGATCTACGTCGTCCACACTTCACACACCAAGCCCATTGAACAATTGGTTTGGGAGCTAGGGGTGTGTTGGAAAGTCTGTCTTGATTGTGGTCACTACGTATGCCTTCATTGCAGCTGAACATCTTTAGTGTGCTAAGTCGAGGGGGTGGATAGTCTAATTTCTAACATAGTATCATAGTCTAT[A/G]TATATCCATTGTAAGGCTATCCACGTCGTCCACACTTCACACACCAAGCCCATTGAACAATTGGCTTGGGAGCAAGGGGTGTGTTGGAAAGTCTGTCTTGATTGTGGTCACTACGTATACCCTCATTGCAGCTGAACATCTTTAGTGTGCTAAGTCGAGGGGGTGGATAGTCCAACAGTGACTACAGATAAGGTC…
Ca7_3543768	Ca7	3543768	ACTGAGTATTCTCAAACTGCAGGTGCATTTGTAGGAGTGTCATTGGAAGGGAATATAGTTGCAACCCGGATGGATGCCAATCTGCGCTTTTACGGTGATCCTTATCTCACTACATCTGACATTCTACTTGGCATGGTGGACAGACCAAAGGCTGCTCAACCATTATACACCAACCTTCATGATTTATATTCGAGTTTAC[T/C]TACTAGGGCTACTACTCCATGGTTTCAGGTGCAGAATTACACCTTTCATTCTGTCAGCTGCGAATGGAGGTTCAAACACTGCTCATTGTATATACGGTTCTAGTTCATGCATGCATGGAATTCTGAAATGCGATTCCCCTTGCCAATTTGAAGTCCTTTATATTTGGTTCATTGGGGGATGAGAAATCTATGTGC…
Ca7_3581123	Ca7	3581123	CTTATTTTCGCAGTTTGCAGAAAGGGAAATGCAGTAAAGCAACCTAGAATCTCCGCTACCATTAACTGTTTTTAATTTAATTTAGTTTAATTTACTAGTTCTGCATATACATAAACCTATTCAATGTGGGCAGCTAATAATTGAAAAAGAGATTGCATTCAAAGGGCAACCATTACCCAGTCACTTTCACAATCATTCT[G/A]GAAAAGCAAAAAAATAAACTAAAAAGTAAATGAAAAATGAGATTAAGATGATAAGTAACAAAACCACACCAGTCTATCACATGCATCATGCAGCGTCTTAGTCTTTGTGGCTACTGCCTGATGCTGCAACTGTAGTTCATTGAATAAGTCCAAGGTGTCATCGACCTGCATGAAATCAACAAATCCAAATGCAAA…
Ca7_3600826	Ca7	3600826	CATCACCAAGTAGAACAATATTGGTTTTATAATTTGGAATTTCAACGTTTTCTTCATATATCCCTTCTTTCACATAGATTATTGTCCTACCATAGCTGTTATTTGGAGCAAAGTTAATAGCTTCATTGATGGTGCTAAACTTCCCAGTTCCATCTGCAGCCACAACAATCACACCATCATCATCAGTGCTTTCCAAGAA[C/T]GACGTCTATTGTTGCTTGACAACCATGTCAAAGCATCAATCAAACGCCGGTTCTTATGCCCTTTCAAAGCTCTCTTTTCAGGCTGAGGAAGCATTGAAAGAGAATTACTAACATGTTTGTAAGTGTTGATCACTGAATCCATTAGAACTTGTTTCATTGTACCTGAAGCAGAATCTAAGCTTTCTAAACATGTGA…
Ca7_3600833	Ca7	3600833	AAGTAGAACAATATTGGTTTTATAATTTGGAATTTCAACGTTTTCTTCATATATCCCTTCTTTCACATAGATTATTGTCCTACCATAGCTGTTATTTGGAGCAAAGTTAATAGCTTCATTGATGGTGCTAAACTTCCCAGTTCCATCTGCAGCCACAACAATCACACCATCATCATCAGTGCTTTCCAAGAACCGACGT[T/G]ATTGTTGCTTGACAACCATGTCAAAGCATCAATCAAACGCCGGTTCTTATGCCCTTTCAAAGCTCTCTTTTCAGGCTGAGGAAGCATTGAAAGAGAATTACTAACATGTTTGTAAGTGTTGATCACTGAATCCATTAGAACTTGTTTCATTGTACCTGAAGCAGAATCTAAGCTTTCTAAACATGTGATCTTGTT…
Ca7_3600987	Ca7	3600987	ACAACAATCACACCATCATCATCAGTGCTTTCCAAGAACCGACGTCTATTGTTGCTTGACAACCATGTCAAAGCATCAATCAAACGCCGGTTCTTATGCCCTTTCAAAGCTCTCTTTTCAGGCTGAGGAAGCATTGAAAGAGAATTACTAACATGTTTGTAAGTGTTGATCACTGAATCCATTAGAACTTGTTTCATTG[A/C]CCTGAAGCAGAATCTAAGCTTTCTAAACATGTGATCTTGTTGGTAAGTGCTGCACTGAGGTATGTTCTTGCATCAATTAACTTCCCAGAATCTGAAGAACTGATTCCAGAAAATGATCTTTTTAGAGAAGTCAATGTTGATTGTTGAAGCTCATTGCAATCTTGTAGTGCTCCTCTTTTGCTCTCTATGATGTTT…
Ca7_3626100	Ca7	3626100	TATGCTGCGAACCTTTATTTTATATTGCAGGAAACTGCAAAGAAATACAGCTAATGCGGTTGAAATTGCGGTTGTAATACCATCGTGAATACCTCAAAATCTTTAATATTGTGACCACAATTGTGGTTGCGGACTGCAATTCAAAACCATGAGCATTGTTTTTGGAAAATCATACTTTGACTTTACATGTTGCATATCA[A/G]GTTTTAAATTGCAGTTGTGGTCGTGGTTACATTATAGACCTTTATATTATAGATAATTGTGGCTGCATTGCCATTGCAGATGCCTTTGAAACTCTTATATTGCATCCGCAATTGTGGCTACGGACTGCAATTTAGAACATCGGGTCCTTTCTTAAGAAGACATAATGGCAAATTGAAATTGAAATCATCACTGGA…
Ca7_4017780	Ca7	4017780	GCCACTAAAACCACCAGAGTACATCAGCAACGAGTTGCCGCATCTCAAGGTTCATCAATGGCAGTGTTGCTTTCTCTTTTCTTATCCTTGTGTATTGTCTATTTTTCTTTTTGCGGAGCTTTCCCCTGTTAAGCCATACTCGATGCAGCAAATGTTCTCTTCGATTCAAACTGTCTCCTTGTTCCTCACACTCGAAATT[C/T]GGCTGAAAAGCTAGTCGAACATTTGCCTTCCGCCACCACCTTTGTTCTGTCCAATCCTGCGTTCGAGAAATCCGACACAACCAGATTGGTTCGACCGCCATTAAATAGAGGCCATACTTTGTTGGGAAATTCAGAACACAGCGGGTTTGCAGCTATGGCAGGAAAGTGCAGAAAAAGGGAATATGAAAGTGCCTA…
Ca7_5383767	Ca7	5383767	CTGTATTAAGAATTACAGTTGTTTGAGGAACATGTTAATTCAAAAGGAAACCGCAGCATTGCTCTGTGGAGAAAGAGTTGAGCATAAGCCAATGTCAATGTTAAGAATGCGAACTGCATTGCCTTTTTTTATTCCTTTATTCAACTTGGTCAGTAAGCTTAGAAGAAAAAGATTGATAGAGTTAAAAAACGTTTTCCTA[G/A]ATGATTTCATCACCATAAGGTTGTTATGGCTTGCTGCATCCTCTTGATGAAAAGTTAGAGTATCAAAAGAGTCCTTTAGTTGAAATCAACGTGTATTCCGGTATGCAGTGGTAAACTGGTGGACAATTTGATTATCATGCTCAATGAATACAATTAGTAGATGAAGGTATAACACTCCTTACAAATTTATGTTTG…
Ca7_5384447	Ca7	5384447	ATCTTTCACCCAGCATCGAAGTAAATCTGTACAAATAATGAAAGATCTCCCTAGAATACAAGTATGACCCAGATCATAGCATTGGCAACCAACAGTTGAGGACAGTTGCATAAAATTAAAACAAAAAGCAAGCATGCTATAGTTTATCAGCTGCAATTCAAGTTTACTTTATGTGTATCCACGAATCTGGAACAAATTA[G/C]TTTGACTTACATCGGAGTGCGAGTGAAAGGGTAAAAAGTGGCTGCGGAAAAAAGGATGAGTCTGAGGTTGTAGAACCAAGAGCTGCAGATCCCTGAAACATGTTGAACAATTGTGTCTCTAATTCAGAGACCAAATTACCTTTTCATTGCCACAATTCCATCCCTAAAAAAATGTCATGTACACATTGAAAGCAG…
Ca7_5406524	Ca7	5406524	CCTAAACTATATTAAAAATACTAGTCTTAATAATTTTTATATCAATTTAACAAATTTATATATTTATTATTAATATTAATAATAATAAAGTGGTTTTATTTCAAAATGAATATAAAATTTATTAAAATTATTCTAGGAATTGTCCAGAGAATGCATATATGCAGCATTGTGCATGGTTGGCTGTGTCCTAGAGATCTAT[T/G]AAAAATCCATCCAAATGTAAAAGCTAATATTTTGTTCTTTTCTTTTTCTTTTTCTTTTTCTTTTCCTTCTATTGGCATGGCTAAATAGAGGAATATTGGTGGTACAAGTGATGTTGATGTCAAAAACTAAAAGTGTGACACTTTTACATATATACCATTGTGTTTGTCAAGTCTCTCGTGGCGCCACGTTTTGTT…
Ca7_5464941	Ca7	5464941	AACTTTGAAAATGATGAATAAAAAGAAACAAAAAACTTTTTTGATAAACTACACTTAAAAAGGAAGAGAGAGTATTATTCATGTTCTCTTTCTTAGTATTGCCAATGATGTCTTTGCAGCTGATATTGGGAATAACAGCCTCAGCAGCAGGCACAGCAGGGGGTGTAGCATATTTGGGTTTGAAAGGAAACAACCATGT[G/A]ATTGGCATAAAATTTGCAATATTTATGACAAGTTCTGTAGGCATATTGGCAGCTCTGTAGCAGTGGGAGTATTTGGAAGCATTGTGCTTGTCTTGCTCATTTGGATTTCGGCTCACAGCATTCATAGTCGAGTACCCAAGTAGATTGAAAGAACTTGGATCATTCTTCATTCACATATGCACTTATACTCATAGT…
Ca7_5464942	Ca7	5464942	ACTTTGAAAATGATGAATAAAAAGAAACAAAAAACTTTTTTGATAAACTACACTTAAAAAGGAAGAGAGAGTATTATTCATGTTCTCTTTCTTAGTATTGCCAATGATGTCTTTGCAGCTGATATTGGGAATAACAGCCTCAGCAGCAGGCACAGCAGGGGGTGTAGCATATTTGGGTTTGAAAGGAAACAACCATGTG[A/G]TTGGCATAAAATTTGCAATATTTATGACAAGTTCTGTAGGCATATTGGCAGCTCTGTAGCAGTGGGAGTATTTGGAAGCATTGTGCTTGTCTTGCTCATTTGGATTTCGGCTCACAGCATTCATAGTCGAGTACCCAAGTAGATTGAAAGAACTTGGATCATTCTTCATTCACATATGCACTTATACTCATAGTT…
Ca7_5467744	Ca7	5467744	AGAGGATGGAATACCCGAATCCCAAGGATTGCCATGCAATAATGCACAGCAAGCAAGTTAAGAATGACATTGATTTGAGGTTTAAACATGAACCTTTGAACGTCTTCAAAACCAAACCTTGCAGCATGAATGGTTTCAAAAGCTTTCAGATAGTCCCCAACCTCAAGTGATTGAAGATGCATAGAGGCTTTCAAAAAAG[G/C]TCAACAGAGGCTGCTCTAAGTCCCAACTCGGTGAGCCTCTCAAAGTACAATATTTTCCATGTCTGCAAATGAATGAGCACATAAAACACATGAAGAGAAAAGGGGAAAAAGAATTAAAAATGGCGGGTACCTTGGGATATAGGAAAAGAGAGGAATGAAGCAAGGGCCATCTGTTAGTGAGAATAGGATACCAAA…
Ca7_5504454	Ca7	5504454	TCCGGTTAGATGGGCATACATCAGGAGGTGATCGCGGTGCTCTGATTGATCTATTTAACAAACCTGATTCTCCATATTTTATCTTCTTACTCAGGTAATTTTAATTTCTATTAGAGTACTATGCGTGGCTGTGAAATAGTCAATTGAAACATTAGATTGGGTTTGGTTTCCAAGAAATTTGGCAGCATAATCTGATTAA[T/C]CTTCTGATAGAAACAGACACACTACTACGGAAATACTTCTATGTATAATAGAATCAACAGAAATAATTGATATCTTACAGGTTTCTAGTGTTGATTAGTATAATTGGTACCTGATATAATTGATGTGCTGATCGTTTCGCATTTACTCCTGTTCACTAGTGTTTTTTGGATTTCTGTATTCTTGTTTGGATACAC…
Ca7_5520720	Ca7	5520720	TTTTGAGATTTGGATCTTTGATGGACTGCAACAAAGAAGAGGCCTTAAGGGCCAAGGCTATTGCTGAAAAGAAGATGGAAAACAGGGATTTTATGGGGGCTCGTAAATTTGCTGTTAAGGCTCAGCAGCTGTATCCTGTTTTAGAAAATATAGCCCAAATGGTTGTTGTTTGTGATGTGCACTGCTCTGCTGAGAAGAA[T/G]TTGGTAATGAGATTGACTGGTATGGAATTCTTCAGCTTGAACACACAGCTGATGATGCAATGATTAAGAAGCAATTCCGAAAGTTTGCTCTTCTACTTCATCCTGATAAAAACCAGTTTGCTGGGGCAGAAGCTGCATTTAAGCTGATTGGGGAAGCTCAAATGGTGCTTTCAGACAGAGAAAAACGAACTAGGT…
Ca7_5521596	Ca7	5521596	AGAGAAAGAGGAATCAAGTGGAAGTATCCAGTCAGAGCTCTGATTATACAAGCAGCAGTGATTCTGAAGGTGATACGGTTGCTGGTGGTTTTCCAGGTGTAGGAAACCATTCAAGTGAGCAGCCACGCAGATCTGTGCGACAGAAGCATAAAGTCTCCTACAGGGAGAATATGAGTGACAATGATGATGACTTATTAAG[T/C]CTTCAAAAAGGGGTCAGGTGAGTGGAACACCTTGTGGTGATGGTCAAAGTCATGGTGAGACTGCTAAAGGGAATGATCAGAACTGTTTAGCAGCTGATCTAAAAGATGAGCATGCAAATGTGAAACAGAAACAGGATTTTCATTCTAAAGAGAGGTCACTGAATAGAAATGAGGAAAAAAAGAGGGAGAGTGGAA…
Ca7_5521659	Ca7	5521659	CTGAAGGTGATACGGTTGCTGGTGGTTTTCCAGGTGTAGGAAACCATTCAAGTGAGCAGCCACGCAGATCTGTGCGACAGAAGCATAAAGTCTCCTACAGGGAGAATATGAGTGACAATGATGATGACTTATTAAGATCTTCAAAAAGGGGTCAGGTGAGTGGAACACCTTGTGGTGATGGTCAAAGTCATGGTGAGAC[G/T]CTAAAGGGAATGATCAGAACTGTTTAGCAGCTGATCTAAAAGATGAGCATGCAAATGTGAAACAGAAACAGGATTTTCATTCTAAAGAGAGGTCACTGAATAGAAATGAGGAAAAAAAGAGGGAGAGTGGAAAAGAAGCGGTTGGAGGGTCAAAGCAGATGGATGAAACATTAGAGCATTCTTCTCCAGATTCAA…
Ca7_5529729	Ca7	5529729	GTTGGGAATCGGCGGTGGAAGAGATTCATGCCAGTTCCACCTCCCATCGCAGCATGGATAGCGACGATGTCTTTGTCCACTTTGGCTTCTGCAATCAAAGCCTCGGCAAAGTATGTGGTGTAAGACAGGGTTGCAGCATTGGCTTTGAATTGCTTTCCAGTTGGTGGATCAAACTTAGTAACTCCTGCAAAATCAAACC[A/G]CTCACATATCTGTGAGGAATATAGATTTTATTTTAGATTATTGAATATGCTTCTCCAGGCATAGTGATGGATAGTAATTGTTCAAACTGGAGCTCCACATTAAATATCCGAAACCAATACACGATATATTTATTTCATGAATTATGAATATGAAACTCAATATTACCGTGGTACTTGTCAGCTGCTTTCTCTGCG…
Ca7_5529844	Ca7	5529844	TGGTGTAAGACAGGGTTGCAGCATTGGCTTTGAATTGCTTTCCAGTTGGTGGATCAAACTTAGTAACTCCTGCAAAATCAAACCGACTCACATATCTGTGAGGAATATAGATTTTATTTTAGATTATTGAATATGCTTCTCCAGGCATAGTGATGGATAGTAATTGTTCAAACTGGAGCTCCACATTAAATATCCGAAA[C/A]AATACACGATATATTTATTTCATGAATTATGAATATGAAACTCAATATTACCGTGGTACTTGTCAGCTGCTTTCTCTGCGTATGGATATCCGCGACCTTTTTCAGTGATTACATGGATCAATACAGGACCAGTACTTTTAGTACTTTTGACTTCTTTGAGAATGGAAACTAAATCATCTATGTTATGACCATCTA…
Ca7_5529888	Ca7	5529888	GTTGGTGGATCAAACTTAGTAACTCCTGCAAAATCAAACCGACTCACATATCTGTGAGGAATATAGATTTTATTTTAGATTATTGAATATGCTTCTCCAGGCATAGTGATGGATAGTAATTGTTCAAACTGGAGCTCCACATTAAATATCCGAAACCAATACACGATATATTTATTTCATGAATTATGAATATGAAACT[A/G]ATATTACCGTGGTACTTGTCAGCTGCTTTCTCTGCGTATGGATATCCGCGACCTTTTTCAGTGATTACATGGATCAATACAGGACCAGTACTTTTAGTACTTTTGACTTCTTTGAGAATGGAAACTAAATCATCTATGTTATGACCATCTACAGGACCAATATAGTAGAGTCCAAGCTCTTCAAAAAGTGTAGAT…
Ca7_5537851	Ca7	5537851	ATACTGCAGTTAGTACATACTTCTAAAGGGAAAAAATACTGAACAGAGCAATTCCTTTCACCACCTGTAGCTCTGCTGAGAAATTTTGATTGTAATGATTTCCAACCAAGTATCGAACACCCTTCACTACTAAGGATTTCAAAACATGTCATATTACAGCTAAAATAAATCACTTGCAGCTTATGAAATGCAATTATTT[G/C]TTATATTCAATTACAAATAATGTTTCAGGCTATCAGTGCCAAAATACAGTCAAAGATTGCCGTTTGACGAACCACAATAATTGTAAATTATGCTTTAGTTCAAACATGATGATACATATTAATATGATAATATGCTCAGCAAAATATATAAATTGGCACAAGGAAAAATAAACCATTACAGATGTGTAAAAATCA…
Ca7_5537880	Ca7	5537880	GAAAAAATACTGAACAGAGCAATTCCTTTCACCACCTGTAGCTCTGCTGAGAAATTTTGATTGTAATGATTTCCAACCAAGTATCGAACACCCTTCACTACTAAGGATTTCAAAACATGTCATATTACAGCTAAAATAAATCACTTGCAGCTTATGAAATGCAATTATTTTGTTATATTCAATTACAAATAATGTTTCA[G/T]CTATCAGTGCCAAAATACAGTCAAAGATTGCCGTTTGACGAACCACAATAATTGTAAATTATGCTTTAGTTCAAACATGATGATACATATTAATATGATAATATGCTCAGCAAAATATATAAATTGGCACAAGGAAAAATAAACCATTACAGATGTGTAAAAATCAAACCTTGAATCAGCCCTGGCAGGTGATGG…
Ca7_5577258	Ca7	5577258	CCACCAACTATATATCCCCCCTAATACCAATTTCTAATTCCACCTCTGTATATTATTTCACTTTCACACACCCACCCCCAACCCATTTTCATTTTTCTAACATTTATTTAAATTAAATAATCTCCTCTCTTCTCTTCATCTTTCTCTTCTTCTTACAAAGCTACCACCGTTTTTTGTTTTTACACAGCTTTACTTTTGA[T/G]ATTTCATTACCCAAACCACCATGGCAACTCAGGTTTTGAACCCTCACGACTATTTCATCATACCTCAACCACCCTCCTTCTCCCGCCGCTGCAACTATTACGGCTACAACAACCGTACCACGACCTCCAGGTCTCACCGGAAACATGTTGCACGACCAGACCTGAGAAAACGGAACGATAAGAGTTCCTTCCAAC…
Ca7_5577311	Ca7	5577311	TATTTCACTTTCACACACCCACCCCCAACCCATTTTCATTTTTCTAACATTTATTTAAATTAAATAATCTCCTCTCTTCTCTTCATCTTTCTCTTCTTCTTACAAAGCTACCACCGTTTTTTGTTTTTACACAGCTTTACTTTTGACTATTTCATTACCCAAACCACCATGGCAACTCAGGTTTTGAACCCTCACGACT[T/C]TTCATCATACCTCAACCACCCTCCTTCTCCCGCCGCTGCAACTATTACGGCTACAACAACCGTACCACGACCTCCAGGTCTCACCGGAAACATGTTGCACGACCAGACCTGAGAAAACGGAACGATAAGAGTTCCTTCCAACTAGAGACAGCGTCGGTCTCGAAGAGATCCAGCGCCGATGATTCAGCGACTGGG…
Ca7_5577321	Ca7	5577321	TCACACACCCACCCCCAACCCATTTTCATTTTTCTAACATTTATTTAAATTAAATAATCTCCTCTCTTCTCTTCATCTTTCTCTTCTTCTTACAAAGCTACCACCGTTTTTTGTTTTTACACAGCTTTACTTTTGACTATTTCATTACCCAAACCACCATGGCAACTCAGGTTTTGAACCCTCACGACTATTTCATCAT[C/A]CTCAACCACCCTCCTTCTCCCGCCGCTGCAACTATTACGGCTACAACAACCGTACCACGACCTCCAGGTCTCACCGGAAACATGTTGCACGACCAGACCTGAGAAAACGGAACGATAAGAGTTCCTTCCAACTAGAGACAGCGTCGGTCTCGAAGAGATCCAGCGCCGATGATTCAGCGACTGGGAAGAGCAGCA…
Ca7_5581968	Ca7	5581968	TATCAGCTCCCAACATAGCTTGAGGGTGGCAGCCTCATTGATGTCCCCTTATATATCTCAACCCAAAGCCTCATCCTTGGTAGAAGTGCACACCTTAAGACAAACTACAGTAATCATCTTTTTTTTTTTTTATGGTCAATGTCACCAGACCACACAAAGTTTCTAATCCATCCCTCAATGACATTGATAAGAGATATTG[G/C]CAATAATAAATAAAAAAGCTATAGATAAGCATATTATGAAAAAGAAAGTAAACAAGCCTTCCAAGCTGCCAATTTGACTTTGATTATTTTAAAACAAGCATAAGGTGCACAACTTTTGGCTTATATTTAAAGATATGAATATGTGTTATTTGGACACAAAAATCCGACTCTGTATATACCACACACAAATTTGGT…
Ca7_5672156	Ca7	5672156	AGTTCCTACATAGTTAAATCATCCCAAATTCACCGCTCAAGTGTACAACTCAAGTGTAAAACTTCACTGCAGCCAATAGCAAGAGGCTATACTCTTCATTTTGATTATAAGGCAAGTGATTCTTAAATATGTCATGACTAAAAAAATAACAGGAAAACAAAAGAGGACAAATTTCAAGAACTTGTATACCTCTTCACCA[T/C]AGTCTCTTGTTAAAAAACATAGAGCAGCACCATAATCTTGAGCACTAGCAGCAGAACTCAAAAACTAGTTGAATTATGTCACTTGTACCTGAAACGGAACAACTAGATATTTGCAAAAATAATTGCAGTGATGGGTAACCGATTTGCACGCATCATCAACAACTTCCATACTCTTCAAAACACAAATTGAACATA…
Ca7_5683412	Ca7	5683412	TTGGTGGATGTTCCTAGGCTTAGAATGCAGCTTATCAAAATGCCTCTGGAGCCAATGTTGAAACATAAATTGAGTCCCTTGAAGGTAAGCAACATTTTAGGAAGCTGTCATGGTTTTATGTCGTAAACAGCATGCTTGACTGTCACATTTTATGGATAAATTGATGAGTCGTGTCCTTGCTTTAAGGAGCTGAAGATTG[T/A]TTTGTTTAAACTTCTTTACAGGTGTGTTTGCCTAGTGTAGTAGAGGAATTTCTTAGACAGGCAAAGGCTGCTCGGCTTTTCATGACATCTGAGTCATTTGTTTTCAATGATTTGCTCGAGTCTGATCTTTCCAAGGCATTTGGTGGGACGGATAGACTTGACATGTTCTTCCCATTTGACCCATGTTTGTTGAAG…
Ca7_5713977	Ca7	5713977	AGCAAATTAAATAGGGGATAAAATAAGGCTGACCCCATAGCTAGAAGAGTGAGTGCCCATGTTGTCAATGAAGATATGGCAGCAGCATTCAAGTTGGGAGCATTCCATTGGAATATGTTATTTAATCCAGTTAGTGAGGTAGTGAATCCCACAACACCAGCAATTAGAGTGAAAATTATGTAAAAACCAGTAGCCATGT[T/C]CCTATTGGGAAGTATATTGGGAAAATTCGAGCTGGAATGGACAAAACTGATGCTGCAATGCAAGTCAACAAATCGTATGTGTCATTATTAATTAAGAGTGGAAATGAACATATAATTTATTTTTTCAGCTGATAAAATAAAACACTTCAATGGATTACCTGTTTCTTTAGACCTTTGAATCCCATGATTCATTGC…
Ca7_5756269	Ca7	5756269	TAACCATGCATGTAACCATGACACGTCCCGACGGGCCCATCGGGCAATACACCTCAAGTAGAAGGAACCTTGAGATGGTCTCCCATCCCATCTCTGTTTCTCTTTCAACCTCTATGTCTATCTCTTATCTCAGACTCTCCTAACCAACACTCCGAACAGCAGCAGCGAGCCCCTACTACATTGCTTGTCCCTACATGAG[C/T]AGGGAAACCAATCCAAACTGAACAATTGTGATTGCGCTGGAAATGATATATCAAGCAAAGCAATGGTCACATATAGAATTTCATTAATAAAAACCCATATAAAGCAGCATCAAAAAAGAGAGGCCAATCATCTTAATGCAAGTGAGAACCAGGTTCTATGGGAGTTGTGGCTACTGGCTAGTTTGCTGTCAAGAA…
Ca7_5836421	Ca7	5836421	TTGTTGTTGTTTCCTTTTCTCAATAATTTCTATCTTCTATTTTTCTCTCGTTTTTTTATTGATTGGGTTGTTATTGCAGCCTTATTTTTTGTTAATATAATAGATGGTAATATACATTGTGTTAAGGAAAAAATTTGTATTTTTTTAAATTAATTAATCACGACAGTAGCATTCGTCTAGCACATGTGGCATGTGTTTG[A/T]TCCTTTCCCACATGCAGCAGTCTCCACCAAATTGGAAAAGAGAAATAGAGAGAGAAAAATGAGATAGAAAGGATGAAGAGGGGAGAGAGATTCTTGGGAGAGATCTAAATCATGCCATCTACTGCAGTCACACACTCAATTACTGAACTGATCTCAATGTAGCTCTTAACAGTGCGCCTGCCCACAGCTTGGAAA…
Ca7_5846477	Ca7	5846477	AGAACACTTTTGACCTGTCTGCATGATACGTAAATCCTTTAGTTAGTTAGAAATTAATTTATTGAGTCGAATTCTTGGTACTTTTTGTTCAGCTTGGTGGTGGTTATCTATTTGGCCTTCCAATTGGCATTGTTGCTGACTCTGTTGGTGCAACCATTGGTGCTGTGGCTGCATTTCTTCTTGGTAGAACAGTAAGTTT[A/G]CATTAATTTATATTTGTGAAAGTAAAAAAGTGAAAACTAGTCCACTAGTTTCTGTTGGATATACATTAATTGAGGTTTCTCTTAATTAATACCAAATAATCTTTCTTCATGAACATGATTCTTGAAATTTGATGTGCCTTCAAGTTGGGCTGCATATTGGTCCATGTGTATAGTTATTTGTTTCCTGAAGTGTTG…
Ca7_5957696	Ca7	5957696	GTAAGGTCTCCTTCATGAAAGCTGTCATGCAAGAGGAAAAAATGGCGTGCAACAGCAAATTTAAGGAAAGCATCACCAAGCACTTCAAGTCTCTCAAGGGAAAAGCGCTCCTGACACTTCTCGGTGGTGAGAGCCTCTAGAACCTAGTAATTATTCATAATAATTGTTAGCAGCTCTAACATAGTAATTATTTTCCTGT[T/C]GATGAAAATGAAAATAACATACGCATTTACTACGGCCTTACTCTAAGGGCACTAATTTCAGCTGCCTCAGGGAAGGAGGAAGATAGCTGGTGCTTCAGTTCAATCGCAACCAGCAAGTTTCCAAGACGATGCATAATTGAAGGTAGCAAAGATATGGAGCTACCAATATCCTTTGAAAATCCTACTACCTTTAGT…
Ca7_6066322	Ca7	6066322	CTTTTCTTTTTTTTTTTGCTCACCAAGATATGAAACATATCATGATTTTCCCGGAGGTGCGATGTAATTATTGTATCCTACATTAGTTGAATGGTTTACATTTTTCACTAATGTAATTGCAGCTTTAGTTGGTCACAGTTAGTAGGATAGTTAGAGTCAGCTAGTTCTATTCCTTATGTATATACTCTGTTGTACACAA[G/A]TCTAAAATGAAATGAAATATATTTTTGACTCAATCTAATGATGTCTTGCATTTTCTCTCAATCCTTTTCAACCAATATAGTAGAATACCTTGCAGCAAATCTTAAAAAGCCTGATACTTGATAACAACAGTAGGTTACCAATATATTAAAAATAAATAAATAAATCCTAGCCTTCCCTTCCCTTTGACATGTTAC…
Ca7_6096238	Ca7	6096238	GACCAGATCTAATCAAGGATCAGCTTTAAAGCAGATTAAAGGAGCAGCATCCGTTTTCGGCTTTGTTTCTTCCAATAACAAGCATGACAAAAACTGGTCTGAAAAGAGCATATTTGATTCACCTTCATTGCATTCAAAAGGAAAACAACAAAGTGAAGCTGGTTCAATTCTTATGGAGGAAACCGGACCACCCGAACCA[C/A]GAAGCAAAGCAGCTCTGGTTCGGAGAAGTTGAAGAGAAAACCATTTAGAACTTTGTTTCATAAGGAACAAAGAGAAGGACATGGTGGTTCTGAGATGGAACAAAAAGGAGGGAAATCAGTGAAAAAACAATGGGGATTTGATGGATTCAAGAAATGGAAGAGAAGTGAATTGGACGATGATGATGAAACAGCTCC…
Ca7_6110019	Ca7	6110019	TTCAAAAAGAAACCCCCCGTGGGTGGTGGGGAACGATCTTTTGTTGAGTTTGTACTGGAGCCACTTTACAAGATATATAGCCAAGTGATTGGGGAACATAAAAAGAGTGTAGAGACAACCCTTGCTGAATTTGGAGTTACTCTAAGTAATGCAGCCTATAGGTTGAATGTTAGACCTTTGCTAAGGCTGGCTTGTAGCT[T/C]GTTTTTGGTTCAGCTTCAGGTTTTACTGACATGCTTGTTCAGCACATACCTTCACCAAGAGATGCTGCAATTAAGAAAGTCGATCACATATATACCGGACCTAAAGACTCGTCCATTTACAAAGCCATGACACAGTGTGATTCTTCTGGCCCACTGATGGTTAATATAACCAAATTGTATCCAAAATCTGATTGT…
Ca7_6232777	Ca7	6232777	ATCAGATATAGTTAGCATTTGGATTGCAAGTCAGATTTGTCAAATCATTAATTTTCTAAATAAATTTAACGGAAAGCTCGAGCATTACAATATGGCGTCCAGAACAAAAAAGTTGATGTCTAAAATCAAGAAAAAATTAAATAAGAGAATGAAATGAGAATTTTTTACCAGAAATATACTCAAAAAATGCAGCAGTAAT[C/T]TGCATCCTTCAACATTTAATGTGGTAAGCTTCTGCAAACCTGTAAACCAGAGAGGAATACCCCAAGCAATGTAATAATACATTAAGCAAACTGCTTTTATAACTTATTCAACAAAATGAAACTCCATTTTGATGATAGTAAGAGAATAATATGTTTTCACTTGAGTGGCATTACTGCTGTAAAATAGAAGCAGCA…
Ca7_7265386	Ca7	7265386	TCAGTAAAAAATTGGAAAAATTGGTAAATATGGAGATTGGATGAACAATCACCAATTGAAAATATGTTTAAGGAATGAACAATTTAGCTTCATGTCAGTTCATTCAGTTCCGTGGTTTATTGTGGTCACAGCAACTTCCATTAGTTGTTACAAAGCAGCACTAATAATTCAAAGAAATATCCGACCGTGTTCTGTTTTT[T/A]AAAAAAGCATCGGACTGTGTTTACTTCCATCCTGAAGCAAAAGAACATTTATTATTTACTGTGAAAAGTGAAAACGTTGTGTCCGATTAGCAAAAACAAAAGATATATTTCAGAATCCACAATAAGACATGAGAATAACCTACCTACGAGATGATGATTGATGCAGACAACATAGGGAGCTGCTCTAAAGTGCTA…
Ca7_7424203	Ca7	7424203	GAGGCTGCCATAGCTCTTTGCTGGAGTGGAATTTCTTCTGCATGGAATCATGTCAATTAACAATATTTATAAATCTGCAAATAGATTCTAGAAATGAAACAAATAAATGAGACCAATAAAGAAATACAAGTTTTCTACCCGTCAAAGGCAAGAGCAATTCAAGAATGTAGACAACACCACCATGCTTAGCAGCTGCCCA[G/A]CCAGTTCTGGTGTGGTTGCCAATGCATAGAGAACATGGAGAGACCCTTCACGACAACTGGGAGCTGAGTGAAGCATTTGCAATAAAAGCAGAAGACTAGACCCATCTGCAACCATGGCTTGCAAGCAGGGAGCATGTGCTGTCAAGAGTGACAGCACTGCTAAGCAAAGTTGAGGAATGTTGCTGTCTGATGCTT…
Ca7_12390774	Ca7	12390774	TTCACTATCCTCCCAATCACCTGCAGAATCTGTAGCTCTGGAGGCATCTCTTTCATTCACATTTGCAGGCATTTTCTCATCGGCAACAACTGGAGCATTATTGTTACCTTTGGCGGCTTCAGCCTGCCTCCTAGCAATCTTTTGTTCCAATTCTATAAGTTTTTGTTTAGCAGCTTGTTTCCTCCTCTCCTCTTCTAAA[G/A]CATTCTTTGTTTCTCTTCTTCCCTCGCTATCCTCTGCTCTTCAGCCTTCCGCAAAGTTTCAATCCTATCTTGTTCTTCCCTCCATGCTGCCTCTCTTGCTTCTTCTTCCAACCTCCTCTGCCTCTCTTCCTGTTCTCTAGCAAGTCTGAATCTTTCCTCCTCTTCTCTACGAGCTAGCTCCAACGCCCTTTCTTG…
Ca7_14470549	Ca7	14470549	TCTTTTGGGTTCTCCCTGTGACGTTGAAGGCAATGATGAGTCTGGTGTTCGTGAGCCTGAGAAGTTGGTTGCAGAAGCACAACTTGCTTTGTCAAGAAGTGGGTCATCTGCTGAGTTAGAGGTTGGTGCTAACTCCATAGGCAGCAGTCATGGTGATTCAGGTTTCATTTCTGATTGTGGACATGAAGTCGAATCGTCT[C/G]TGCGGCGCGGACTTCTCTTCCCAAGCTTTGTGATGATTTTAAGTTCTGTTCATTGAACACTGAGGACCCTAATGTCCCGTTAAATGACGTTGAAGCTGTAAACATATCCACTGTAGTTCCTAATACAGTGACTCCAAAACCCATATCAATTGTTAAAGAGGTGGGTTATCCAGATTCCTTTATTAGTGATCAAAC…
Ca7_20633040	Ca7	20633040	CTCAACTCAGATAATTCATCTTTGTACGAACAATAGAGTGGCGTTCGTGCATCCAATCACTCAGACCATGAAGTGCGTTTGTGCACCTAGTGAGTCCTAAAAACCACTAAGGCACCACTTCAGAGGTTTTTCAACTCTTAGAGGAAATACAAAATGTGGCTATTCCGGACACTTCAGGGACATTGTCATTGACTCCTAT[A/G]CGGGACGATAGACTCTCACAATCACATTTCAACCTTTCAAACTCAAATGTTCATAAGTAGAGCAGATGATTCGTGGAGCTGCAAAAAATTTGCTGGAACTTTGAAAAACGTGGCGCACAAGTGGATTGTATCAATCGTCAATTTTGATGATTTGTGTACTAAGTTTGTGGCTCAGATTGCTACAAACAGTGAAAA…
Ca7_25058013	Ca7	25058013	ATTCAGCTTCACAAGTAGATAATGCTACTATGCTTTGCTTCTTTGAACACCATGAGATTGACGAGTTATTGATTGTAAACACATAGCTTGTCGTACTCTTTATATCATCCATGTCTCCACACCAATCAACATCAGTGAAACCAATAAATTCAGCTTCCTCTTCATTCAGTTTTGTGGAATATAACATCCCAAGTTCAAT[A/G]TCTCCTTTATGTATCTCAAAATCCTTTTTGCTGCCATGTAGTGTGATGTCCTGGGCTTCTCCATGTACCTACTAATCAGCCCAACACTATATGAGATATATGGCCTAGTGTTGTACAAATACCTCAATGATCCTACAATTTTCTTGAAGGTTGTAGGATCAATCAACTCGTCATTGCCCTCTTTTGACAGCACCA…
Ca7_30004767	Ca7	30004767	TGTAAAATTATTTTACACTAATGATGTATATTTTTTAATACTGTAAAAAAGTATGTCTCTTCAAATTACAATACATTGACGATGTAAATTTTTGCATCCCCACAAAATATTTCTTGAATTGTGGCATAATGAGGAAGTTCACGATCCTAATTTCAAACAAATTGAATCACACTTCAAGGGTGGCTATGCAGCATGTTGG[T/C]CTTACTTGCATGGTGTGTGTCGCATTTGAATCCAAAGTGTTTTTAACGTGGTTGAGTATGTGTTGGTCACCTCCAAAGTGTGGGTGGACACTATGTTTTGGGTTCTTTATAATTTTATCTTAAAAGGAGTGTGTGTCATGCTATATTAAACGATAGAAATAGGCTAAACTACATGAGAGCTCTCGCCAACAAGTG…
Ca7_30026017	Ca7	30026017	ATGCTTATTTGCTTCGGTAATAATATGATTGTAAACTTATTACTTTTAAAAAAAATTATTGTAAACTTATTAGTGAGCTGAGGAAGGGTTGATGGTATTTGATGTTGTAAACAAATTAGATACGTGATTTATTGCTTAAGTGCATTTATGCAGCTATTAATTTTGTACATTTTACTCTGTTGTTCAATCTGTTATCAAA[C/T]TGGCATTCAAGTTTAGTTTGTGTATCACTTGCCCATGCTGCTCCATGCCGGCAGACATTAGATGTTAAAAGTTATAAGAATCTGAGCCTCTGTATGAAGTAAATTATGTCAATTACTGACACTATGACATATTTAAAGCCTCAATCCTACATAAAAAAATGCTACTTTAATTTGTATAAAACTTTTGGCAATTAA…
Ca7_30026039	Ca7	30026039	ATATGATTGTAAACTTATTACTTTTAAAAAAAATTATTGTAAACTTATTAGTGAGCTGAGGAAGGGTTGATGGTATTTGATGTTGTAAACAAATTAGATACGTGATTTATTGCTTAAGTGCATTTATGCAGCTATTAATTTTGTACATTTTACTCTGTTGTTCAATCTGTTATCAAACTTGGCATTCAAGTTTAGTTTG[T/G]TATCACTTGCCCATGCTGCTCCATGCCGGCAGACATTAGATGTTAAAAGTTATAAGAATCTGAGCCTCTGTATGAAGTAAATTATGTCAATTACTGACACTATGACATATTTAAAGCCTCAATCCTACATAAAAAAATGCTACTTTAATTTGTATAAAACTTTTGGCAATTAAAATCTCATATTATGCCCCATAT…
Ca7_30029820	Ca7	30029820	TCTGATTCATCAAACTAAAACACATCAGATTATTAACTACCAGTTTTGAAATTTCTCGTGGTCATTTTTATTTAAAACAATAATGCAAACAAAATTGGATTCATGAACAAAATGTGCCAAGCGTATGAGTTAACAGTATAAGAACAAGGGAGCAGGGTTAATAGTATGCAGCACAAAGTCCAAAAATATTACCTCTGGT[T/C]ATCTTTTTTGGAAGCAGTTTTCTTTTTCCTTCCAATTTCAACACCGTAGTGTTGAAGATACCACTGCTTGAAAGGAGCAGCATCAACCTGCACGATAGCACTCTTCACAAGGGTCTGAGTTCGCACAAGCTCATTGTTGGAAGCATTGTAAACCACATCCAGCAAACGGGTTTTACGAGTGACAGCTTCACTTCC…
Ca7_30060299	Ca7	30060299	ATAATATCATTGACCGTCTTACAAAGATGTAAACATTTTCTGATTTTTTTTAATTGAAACTGGATGCAGATGAAGGGAATGACTGTGGCAATGGTAGGTGATGGAATAAACGACTCTCCGGCTTTGGTTGCTGCTGATGTTGGCATGGCAATTGGTGCTGGAACTGACGTAGCTATAGAAGCAGCTGATATAGTTCTTG[C/A]AAAAGCAACTTGGAAGATGTAATTACAGCCATAGATCTATCTAGAAAGACCATGTCTCGTATCAGGCTGAACTACATTTGGGCTCTTGGCTACAACATTTTGGGCATGCCAGTTGCTGCTGGTGTTTTGTACCCATTTACTGGAATCAGATTGCCACCATGGCTTGCTGGTGCTTGCATGGCTGCATCTTCCCTT…
Ca7_31192474	Ca7	31192474	ATTTGTATCCTGTTGAGTTTATGCCATTCTTGCCTGATTTTGATAGGTATGACTCCATATATACCTTTCATAAGTCAAATTATTACTTACCCTGGCGTGTTCTATTAATCAGCCTTGTGTTAGTAGTATGGAAATCCTTATCTTTTGATACTATAAGATGCAAACTGTTTCACAACATTCGTGTGTGTGTATATATATA[A/G]TATATATATATATGTTCATATTAATTAAGTTGTTTTTTATTGTCCTGCTTGACAGGTATGATGATCAGTTTGTTGTTGCTGCATTTGATAATGCTCCAACAATAGATTCAGAAATGTTCAGTAAGTTGGGCAAATCTGTTCGTGATATCTCTGAATCCAGGGTAAGCTATGTTGCAATGATGCATGTAGTCTTCA…
Ca7_32875799	Ca7	32875799	TCACATTCTCATTCAAAAATCAAAAGCAAACATATTGATCATAAAAATGATTCACATAATCCTCCTCATATCTCTCCTCATAACAACAACTTCAAATGCATCAGTCCAAGATTTCTGTGTAGCAGACATAAAAGCCTCAGACACACCAGCAGGATACCCTTGCAAAGCAGCAACAACAGTAACATCAGATGACTTTGCA[T/A]CTCAGGCCTAATTGAAGCAGGAAACACAACAAACATCATAAATGCAGCAGTGACACCAGCATTTGTTGCACAATTTCCAGCTCTCAATGGTCTTGGTCTCTCAGCTGCAAGACTAGACCTTGGTCCAGCTGGTGTTATCCCTTTACACACTCATCCAGGTGCTAGTGAACTTCTCATAGTGAAACAAGGTCACAT…
Ca7_33026150	Ca7	33026150	AATCACTGAACTTTGATTTAATATATATTTTTATGGTAGTTTTGTATTCTCTTCGAATCACTTATTCGATTCAAAACAGAATACAAAATTACTAATAAAATATATCAATAAATCAAAGTCCGCGCGATAAGAACAGCATATTAAAATTAACAAGATTACTGACCAATCATCCACCGCCGGAACCCAATTTTCTTCTTCT[T/G]GTTGCAATGATCTCTCTGCTTATGTTGCTGCTGCAGCAGTATCTGTTTATATATAGAGATTTAGGGATTAAATCCCTTCTTCCAACAACTCATGGGCCAAGCCCATGTAATTTACTTTTTATTTTATTTTACTTGGTGTGGGCCCAATTGGAAATATCCAGCCAACAAAAAATAATATGATCCATTTTTTAAAAT…
Ca7_33267485	Ca7	33267485	TGGTGGTATAGAATAGAATGAGTCCGTACAGTTTCTGCATAGTCATAGCCATCACGTAGTCTACGACATGAAAATAGAAAAAGTTGTAGTTAATTGATTATTTTGCTAAATTGGTTGTTTTTACACAACTTGTTCGATTTTTCCATCAATTTTTTTCATTTCTTTGTCTCTTTTGTGCATTCTAATTCGGCAGCTCTAC[T/C]ATATTAACTTTAATGACTTTCTTTCCATGGTTTCCAGAGCAAGTATATGGGAAATAAAAACGAAACTGATTATGAAAATATTAATAGTAAAATAGCAGCAAGAATATTCCACCTTGCATTTGTTTGAATTTATTTTGCGAGCTAATGGTAAATTTTCCCAAAAGCAGTTTGGTTAGTTAATTTATCTAATATATA…
Ca7_33267496	Ca7	33267496	AATAGAATGAGTCCGTACAGTTTCTGCATAGTCATAGCCATCACGTAGTCTACGACATGAAAATAGAAAAAGTTGTAGTTAATTGATTATTTTGCTAAATTGGTTGTTTTTACACAACTTGTTCGATTTTTCCATCAATTTTTTTCATTTCTTTGTCTCTTTTGTGCATTCTAATTCGGCAGCTCTACATATATTAACT[T/A]AATGACTTTCTTTCCATGGTTTCCAGAGCAAGTATATGGGAAATAAAAACGAAACTGATTATGAAAATATTAATAGTAAAATAGCAGCAAGAATATTCCACCTTGCATTTGTTTGAATTTATTTTGCGAGCTAATGGTAAATTTTCCCAAAAGCAGTTTGGTTAGTTAATTTATCTAATATATATATATATTAAA…
Ca7_33364329	Ca7	33364329	TCTATATCTTCAAGGGACAATTATTGCATTGATATTGTTCTTCGTTGCTTAGCAATAGCTGGTGATGGACTTGGACCACAGGATTTCAATGACGGTGGCATTCTTAGCACCATTATGGCTGCTGGTTTTAAAGGTAACAATTGTTTAAAATAAGATTAGGATCCATGTAAATAGGATTGTCATATCATATCTTATCATA[C/T]TTGTAAATAGGAATATCATATCATGTTATTAAACTAATATATGGCATTAATTGGGGTAGCTATGCTGCTAAGGGCAAAGGAAGACCGAGAAAAATATAGATGAAACTATTAAGAATTGGAGGTAAACAATATGGATAAAAATATGATATATGATAGAATATTATGACATTGTTGATCTATGTAGACAACTCCACT…
Ca7_33364354	Ca7	33364354	GCATTGATATTGTTCTTCGTTGCTTAGCAATAGCTGGTGATGGACTTGGACCACAGGATTTCAATGACGGTGGCATTCTTAGCACCATTATGGCTGCTGGTTTTAAAGGTAACAATTGTTTAAAATAAGATTAGGATCCATGTAAATAGGATTGTCATATCATATCTTATCATATCTTGTAAATAGGAATATCATATCA[G/A]TTATTAAACTAATATATGGCATTAATTGGGGTAGCTATGCTGCTAAGGGCAAAGGAAGACCGAGAAAAATATAGATGAAACTATTAAGAATTGGAGGTAAACAATATGGATAAAAATATGATATATGATAGAATATTATGACATTGTTGATCTATGTAGACAACTCCACTTAGTGGGATAAGACCTGGCTGTTAT…
Ca7_33380720	Ca7	33380720	AATAGGGCTAATATGGGTACGCTGCAGCGAGCAATGGGTCCTATGGGTCCACCAAAGCTTATGCCAGGGATGAATCTTTATAATATGAACCGGCAGCCGCAACACCAACAATCCCAACAGCAGCAACACCACCAACAGCAGTTGCAATTACAACAACAGCATTTACATCAGCAGTTGCAGCAGCAATTACAGCAGCAGC[G/A]CAACAACAACAACAGGAAACAACTTCGCAATTGCAGGCAGTTGTTTCTCCCCCACAAGTGGGATCACCGTCGACAATGGGAGTTTCATCATTAAGCCAACAAACACATCAGCAAGCAAGTCCTCAGCAAATGAGTCAACGAACTCCAATGAGTCCACAGCAGATGAGCTCAGGGGCAATTCACGGTATGAGCACC…
Ca7_33411746	Ca7	33411746	CAAAAGACCCTTCTATAAAATGGAGGCTGCAGCTCTAAATATTTATGAAGCCCGGTAGTTCAGTGACTTATATTGATATCTGTATAATAGCAGCACACTTCTGTTTAACAAATAACACTGCTATTTTGAAAATAACTATGCTTATGTTACATAAGCTTATGTAATAACCATAATAATAGAATCCATTTGGGAGAAACCA[C/A]TAAAACTTTTCCTCACCGTAAATGTATGCTGTTGTTTAGCAGCACCATAGCTTTCTTTCACTATGCGGCCTGCAACAATCCTTTTGCCGCACGGTGGACCGCTCGCACTCCTGGATGCTATGTTGAACCTGAGAAAATCAATTCTGATAAGGGAACTGAAAGATTTTCACCAGCATCATTCATCCAATGGCATGT…
Ca7_33460918	Ca7	33460918	CTAGCAACATGACTCCTTAGTTCAACTCTTCCATAGGAAGAATGTTCGTGCGACGAGTTTTTGATGTCTCTAAAACCACCTATTCGCGAAAGGTAATAGTCATTAGCCGATCGGCTAAACACATGGCTATGATTAGAGATGGAGTTGGTTGGCCATGGACTAAGAACAGAACCAAAGTCTGTGCTATATTCGCGCAGCC[G/A]ATTGGCTTAAACTTCCAAGAAACTTCTCCTTGCCATGATCGGTCATCATCTGAAGCAAAGGGTGTGGATGGAACTTTGTTGTGGCGAGTTCTTCGTGTTGTCGGAGTTGCATTGCTTCGAGAAGTTGAATGTATGAAGGAGCTAGAGCCGGATACACTGTGGTAACTCACAGGAGTTGGATAGTGTCTTGTATGA…
Ca7_33461168	Ca7	33461168	CTGAAGCAAAGGGTGTGGATGGAACTTTGTTGTGGCGAGTTCTTCGTGTTGTCGGAGTTGCATTGCTTCGAGAAGTTGAATGTATGAAGGAGCTAGAGCCGGATACACTGTGGTAACTCACAGGAGTTGGATAGTGTCTTGTATGATTGGTTGAAGAGTTGTAGTCTATCTCAAAGGAAGAATCAGCCATGGCTAGCTA[A/C]TAGCAACCTAGCAGCCAGTGTTTTGAGATTGGTCTAATGTGTTAAACAACTTTGATGGTTTCTTGAGACACAAGATTGAATAAATATTATTGAACTCTGGTTTTTAGGTGAATGTGTAATTTAATGGTTTGTTTGGGAATATTTTGTATGATATATTGAGGCTAACATTGTTGTTGTACATGGACGGCATGTAAT…
Ca7_33463300	Ca7	33463300	ACCATGACTAACTAAATCATAGGGGGAAAACCTCATGAATCCAAGAAAATATACATTACCCCATAGTATGTATCTTTCAATATAGATCACTGTACCATGTCTACCTCTCTTTTGTATATCATACTTAATATTTTGTCCTTTACACCCTAATACCATCATTGAAGATGTGAATCAAATCACTTGCCGCTTTTCCACTCGG[C/G]AAATTTCATCTGGGTTTTGAGTCGCTGCCTTTGCTTCGGAAAGTTGAGAGCGAAAAGAATGATTTGGGAGCTGCGCAAAATGGAAATTAATGTGTAAATTTAATGTTATGTGCAAGATACTAATTACTGAATCTGAAGCAAATGAAATGCTTTTATTCTCCACGTCAGTGAACATGATACTCAAAGAGTTACATA…
Ca7_33867334	Ca7	33867334	TCATTAAAATCCGACACATTCAAAGACAATTCTTACCCTCAACATCCAAGTCACCGCATCCTACAACTCGGAGATCTCTAGCAACTTCTTGGGTCTTTTCATACGCCACTGCCAGCATTCGAAGATACTGCAGCCTCAAACCAAATGCAAATTAGATTGAAATCAGCCTGCAGTCTAAACTGGTACTTCGACGATAATA[T/C]GAAGGCAGTTGGTTAATTGTACTCACGAATAGGAGCCCACCTTCCTCCATGGAAGGTAAATTCACAAGAGAAGGTTTAACTAATAGTTTGTCCAGAAGGGCAGTAACTCGCTGCTCTAAAACTCGCTGCATAAAGAATAACAATAAAAAAGTTGCATGTTTAGTTTTTATGAATACACCAAATGAAACTACCTAT…
Ca7_33867674	Ca7	33867674	ACAATAAAAAAGTTGCATGTTTAGTTTTTATGAATACACCAAATGAAACTACCTATTCAAAGCCACAATACTTGGTGAGGATCATTTTATGGTACCTGAACTAAAATTGACATAACTTCACTGGGTGAAGGGAATACAGCAGTGATTGTTGCAGCCTCTTTACGGACAGTGTCTGCAACAAATTACCTGTCATCACTGA[T/C]CTTTCAAGAAAATAATTGTTCCACTAGCAGAAGAAAATATGCTTCGAACCTGTGATTTCTTTGTACAAGGAGGAAAGCCCACGAGCAACATTAGTAGGACTAGTTTGTGCAGCTTGGTCACCAAGAACCAACCTAGTGTCTGCATTCATTACTTCCACATCAATAAACATTGGACGTGTTGCTACATAATGTTGC…
Ca7_33868148	Ca7	33868148	TTAAACATTTGATACATTCTTAAAGCATTTCTTTTATCTCCATTATTATAAGCAAGTGAGCAACATATACTGCAAGCACAGGAATGTTAGGGAGGGAGTAAGCGGGCGGCAAGAGAGGGGCAATCAAGTATAACAAACTTTATTACCTGAGACAAAATTTTGGCACATTCTGCCATTGTGGTCAATTCTCTTTTCTGTG[T/C]GCTGCATCGAACCGAGAAAGCAGTCTATTCTCCAATTCTGCAGGATGGGTGAAAGGGTTATGAAACTTTTATTGCTAAAGAAACCTAAAAGTCGGATTTAAACATTCATGGACTGCCACTAAATATTTTGATCTTACCCATATGTAAGGTCAGTTATTATAAAAGGATCTGTTTATTCTATGTTCTTAAAAGCAA…
Ca7_34277010	Ca7	34277010	AACTATAACAAAATCACTGTGGCAACGTAATTTTGTGAAACTCGTTATAATTTCAAAGCATGCAGCTAGTAAAAGTACACCTAAGTGACCATTAAATAGAACATGAATATTTACATAAATTTTAAGTGGATCAATACATGAAATATTTCACATGATGATCACATTATTATTACTACATATATGTAAATTAATACATGTT[G/A]AGTTATTAGTGTATGGAGAAATTAACTTGCCTTGGGGTAGAGATGGCAATAGCTGCAATGGCAGAAGAAGCACAAGCAGAAGCCATGATAGCTGCCTTTGCCCTCAAGGGATAAAGTGACTAAGCTTAGTGAGTTTGTGTTGATGTGAATTATTTGGATGGTGAATGAGAAAGAAAATGTGCAAATTTTTATTAA…
Ca7_34277014	Ca7	34277014	ATAACAAAATCACTGTGGCAACGTAATTTTGTGAAACTCGTTATAATTTCAAAGCATGCAGCTAGTAAAAGTACACCTAAGTGACCATTAAATAGAACATGAATATTTACATAAATTTTAAGTGGATCAATACATGAAATATTTCACATGATGATCACATTATTATTACTACATATATGTAAATTAATACATGTTGGAG[T/G]ATTAGTGTATGGAGAAATTAACTTGCCTTGGGGTAGAGATGGCAATAGCTGCAATGGCAGAAGAAGCACAAGCAGAAGCCATGATAGCTGCCTTTGCCCTCAAGGGATAAAGTGACTAAGCTTAGTGAGTTTGTGTTGATGTGAATTATTTGGATGGTGAATGAGAAAGAAAATGTGCAAATTTTTATTAATGTA…
Ca7_35274680	Ca7	35274680	CTTTCCCTCGTTGAAGTTAACCTAATCTGTTTACTGAAATCACTAATGAAGAACAAAGCATGTTTATTCTATCCATAATAAACTATCTTACAGTTACTTACACCACTTAGATGAAGCAGGGTGATGTAGAATTCACAGGGTGAACGTGGCTGCGGCTAGTGTTGCATTTCACAACTATTGGCCCTTGTATCGTTAAACA[G/A]CCCATACTAAGTGGTATACTGGTTCATGTTCGTATATCATTTGAATCATTTCTCACATGCCTTGATGCTATTCCTTTGTGACCTTTCCTCGAGTACATATAGAGTGAAAGGTAGACATAGCAAACTAGAAGTTTTCCTAGTTGGACAACCTTGGTGTTTGGCTTTCTCACTTAACTTGTCGAGATAGAACTCTTT…
Ca7_35274828	Ca7	35274828	GCTGCGGCTAGTGTTGCATTTCACAACTATTGGCCCTTGTATCGTTAAACAAGCCCATACTAAGTGGTATACTGGTTCATGTTCGTATATCATTTGAATCATTTCTCACATGCCTTGATGCTATTCCTTTGTGACCTTTCCTCGAGTACATATAGAGTGAAAGGTAGACATAGCAAACTAGAAGTTTTCCTAGTTGGAC[A/G]CCTTGGTGTTTGGCTTTCTCACTTAACTTGTCGAGATAGAACTCTTTTTTGCTTTCAATTTCTTCATTGGGTTTATGCTGCTTGGTCAAAAATGTAAATGATATTTCCTAAGTGCTTCAGTTTAGAGTTACGTGTGGTGATTTTCTGGAGTGATGTGTATTAGAATTAAAAAATCAGATAGGTGGTGATCTTACT…
Ca7_35274858	Ca7	35274858	TGGCCCTTGTATCGTTAAACAAGCCCATACTAAGTGGTATACTGGTTCATGTTCGTATATCATTTGAATCATTTCTCACATGCCTTGATGCTATTCCTTTGTGACCTTTCCTCGAGTACATATAGAGTGAAAGGTAGACATAGCAAACTAGAAGTTTTCCTAGTTGGACAACCTTGGTGTTTGGCTTTCTCACTTAACT[G/A]TCGAGATAGAACTCTTTTTTGCTTTCAATTTCTTCATTGGGTTTATGCTGCTTGGTCAAAAATGTAAATGATATTTCCTAAGTGCTTCAGTTTAGAGTTACGTGTGGTGATTTTCTGGAGTGATGTGTATTAGAATTAAAAAATCAGATAGGTGGTGATCTTACTTTGGACAAAAGATAACATTCATAGCCTTCC…
Ca7_35274859	Ca7	35274859	GGCCCTTGTATCGTTAAACAAGCCCATACTAAGTGGTATACTGGTTCATGTTCGTATATCATTTGAATCATTTCTCACATGCCTTGATGCTATTCCTTTGTGACCTTTCCTCGAGTACATATAGAGTGAAAGGTAGACATAGCAAACTAGAAGTTTTCCTAGTTGGACAACCTTGGTGTTTGGCTTTCTCACTTAACTT[T/G]CGAGATAGAACTCTTTTTTGCTTTCAATTTCTTCATTGGGTTTATGCTGCTTGGTCAAAAATGTAAATGATATTTCCTAAGTGCTTCAGTTTAGAGTTACGTGTGGTGATTTTCTGGAGTGATGTGTATTAGAATTAAAAAATCAGATAGGTGGTGATCTTACTTTGGACAAAAGATAACATTCATAGCCTTCCT…
Ca7_35342271	Ca7	35342271	AGCTACAATGATGCCGATTAGCTGGATTATCATCATCTAGAAACTCGACTGAGAATAGGGCGTATTGCAGCTTTGAAGTCATCACAAAACCTCTGTTCAGAAAACCTGCTTGCTCGTTTCCGTGCAGCACCAGCCATCTGAAGTCTCTCCATCTCTGTCATCTTTATGACTCTAGAAATGGCGTCTGCATATTCTTCGA[A/G]GTGCAAGCAAGAAATCCTGTTTGCTGTCCATCTTCATCCAATACGATGTCCATTTTTGGGCCGGCTGATTTATGAGCTGACATGCAAACAAACAATGCAAGTATAATCAATGTATGTAAAGTTGTACGCACATTGTGGGATATAGAGAAAATAATGAGTATTTATCAAAAGGTAACTTTATATGACACCTACCAA…
Ca7_38283909	Ca7	38283909	CTAATAATGATACTTTGACATGTTCAGAATCCAGAAGAAGTTAAAGAGCTAGAAAAGAGAAAGAGTATGGTCTAGACTTCTTTATGTTCTTTGTAGAAACTACAAGTGATTCCAGTAACAGTTATGGACCAATTTGCTACATATAATCTTCATCAACAACTTCACTATTAAAGTTCTGCAGCATTGTCACCAAAACAGA[C/T]CAACAATATGTTACCTATCATTTTCTCATGTATTAGATGTATTAGAAAAGAATAAGTTGAGTTAGTATTAAGCATCCTTTGGTGCCAGAAAATTAAACCTCCACCAGCATTATCCTGCATAAATTCAATAAGATATGGTCGTGAATCAACCATTCCCTGCCTTCAAGGAACATAAGCTGCGGTAAAGAATAGATG…
Ca7_41425049	Ca7	41425049	AGAATTCAAAGTATGATTTATTATTTTTTAACTGTACAATTTCCTAGGTTCAATGGTAGAACTTCTAGTCAAATACAAGTCCTTAGTATTTGAATGTAATTATTGTATTTGAATGTAATTATTGTAATCTCATTATAAATAGAATGTGTGTGGTTTTGTTTGAGACACGCAAGAAACACAACAAATCACATATTTTACA[G/A]GTATTAGAGCATGTTCATCCTAGGGCTGCTCTGCCTTTTCCAACTATGCCATAACCTTTTTTTTTTTTTTTTCTCCTTCAAAATTCTGTGTTCCAGCTGTGCGTATACTATTCTAGTGCAACCCACCACCACAGACCGCCGCGCAACCCTCAGGCAAACACGGTGACATTTTTTGTTGTTGTTTTTTTTGCGCTG…
Ca7_46485934	Ca7	46485934	TTAGAGTTCTCATGATCTTGCTTTAAATTTCAGGTTGATCCATTGACTAGAAGATTGCAGCTGGTTGATGCGACTGGTGGCATTGATGTTCTTATACCAGACCTTCCCTTGACTTGGAATTCCAATGACATATTTGAGGTCACATTGCTCTTTATGTTCACATTACTTTCCCTATTTTTATCTTTTGAACTTCATTGGT[A/G]TTTTTCACATATTCTTTAGGCTGCAGATGACTTTGGTAATGGTATCATTTTCCAGAAAAGTCATAACACGTCCATAGAAATTTGTATTTCAACTTCTAGTATTTTGGATTTATAGGTGACAAACTATGATGTTATTGTGGATGGCAATGGTGAACTTGTGGATCAGTTGGAATTGAATGAATCATTATCGTGCAG…
Ca8_701803	Ca8	701803	ACGTGGTATGATGTCTTCACCAACATCGCGGCATAATGAAAAGAAACTTTCCAAACACATTTAAAAGTTATCAAACAAAACTATTACTCCTATATTCACTTTATGTCAAACTGTGTTTTTATGAATGCTCAATAAATTTGTAAGGAGAAGAAAGATTAGTGGTGTGAGGAATATATAGCATTATGCTGCTAACTCTGTT[C/T]GCTTTTGTGTGATTAAGAGCAATGCAGAATGAAGAGATATTTTCTGACTTTTGAACTGTCTTCTTGAATTTTCTAGTGAAAGTGTTGGATTGGGGTGAGGATGGTGTTGCCACTGCTGCGGAAACTGCTGCTTTACGTGCATCTTTTAGGCAGGAGGTTGCCGTCTGGCACAAACTCGACCATCCAAATGTCACA…
Ca8_701811	Ca8	701811	TGATGTCTTCACCAACATCGCGGCATAATGAAAAGAAACTTTCCAAACACATTTAAAAGTTATCAAACAAAACTATTACTCCTATATTCACTTTATGTCAAACTGTGTTTTTATGAATGCTCAATAAATTTGTAAGGAGAAGAAAGATTAGTGGTGTGAGGAATATATAGCATTATGCTGCTAACTCTGTTACGCTTTT[T/G]GTGATTAAGAGCAATGCAGAATGAAGAGATATTTTCTGACTTTTGAACTGTCTTCTTGAATTTTCTAGTGAAAGTGTTGGATTGGGGTGAGGATGGTGTTGCCACTGCTGCGGAAACTGCTGCTTTACGTGCATCTTTTAGGCAGGAGGTTGCCGTCTGGCACAAACTCGACCATCCAAATGTCACAAAAGTAAT…
Ca8_701837	Ca8	701837	AATGAAAAGAAACTTTCCAAACACATTTAAAAGTTATCAAACAAAACTATTACTCCTATATTCACTTTATGTCAAACTGTGTTTTTATGAATGCTCAATAAATTTGTAAGGAGAAGAAAGATTAGTGGTGTGAGGAATATATAGCATTATGCTGCTAACTCTGTTACGCTTTTGTGTGATTAAGAGCAATGCAGAATGA[G/A]AGATATTTTCTGACTTTTGAACTGTCTTCTTGAATTTTCTAGTGAAAGTGTTGGATTGGGGTGAGGATGGTGTTGCCACTGCTGCGGAAACTGCTGCTTTACGTGCATCTTTTAGGCAGGAGGTTGCCGTCTGGCACAAACTCGACCATCCAAATGTCACAAAAGTAATAACTTGGTCTTTGATATTTCATTTAT…
Ca8_706482	Ca8	706482	ATGCTTGTGAGAAATGTTGTGTCTTGGACTAGTTTGATTAATGGTTATAGTGGAGTGGACATGGCTAAGGAGGCTGTGTCTCTATTCTTTGAGATGGTTGAGGCTGGTGTTCAACCAAATCCGGTGACTATGGTTTGTGCTATATCTGCTTGTGCCAAGTTGAGGGATCTTGAATTGGGTAAAAAAGTTTGTGCTTTTA[G/C]AACGAGTTGGGGGTGAAACATAATACACTCATGATGAATGCGCTGCTTGATATGTACATGAAATGCGGAGATGTGTGTGCTGCAAGGGAAATTTTCGATGAATGTACTGATAAGAATTTGGTTATGTACAACACTATCATGTCATACTATGTGCACCACGGTCTGGCTGGTGAAGTGCTAGTGGTTTTGGATGAA…
Ca8_706514	Ca8	706514	TTTGATTAATGGTTATAGTGGAGTGGACATGGCTAAGGAGGCTGTGTCTCTATTCTTTGAGATGGTTGAGGCTGGTGTTCAACCAAATCCGGTGACTATGGTTTGTGCTATATCTGCTTGTGCCAAGTTGAGGGATCTTGAATTGGGTAAAAAAGTTTGTGCTTTTATGAACGAGTTGGGGGTGAAACATAATACACTC[T/C]GATGAATGCGCTGCTTGATATGTACATGAAATGCGGAGATGTGTGTGCTGCAAGGGAAATTTTCGATGAATGTACTGATAAGAATTTGGTTATGTACAACACTATCATGTCATACTATGTGCACCACGGTCTGGCTGGTGAAGTGCTAGTGGTTTTGGATGAAATGCTGCAAAAAGGACAGCGACCGGATAAGGT…
Ca8_706614	Ca8	706614	GTTTGTGCTATATCTGCTTGTGCCAAGTTGAGGGATCTTGAATTGGGTAAAAAAGTTTGTGCTTTTATGAACGAGTTGGGGGTGAAACATAATACACTCATGATGAATGCGCTGCTTGATATGTACATGAAATGCGGAGATGTGTGTGCTGCAAGGGAAATTTTCGATGAATGTACTGATAAGAATTTGGTTATGTACA[C/T]ACTATCATGTCATACTATGTGCACCACGGTCTGGCTGGTGAAGTGCTAGTGGTTTTGGATGAAATGCTGCAAAAAGGACAGCGACCGGATAAGGTAACCATGTTATCTACTATTGCAGCCTGTGCGCAGTTAGGCGATCTTTCTATTGGGAAATCATCTCATGCTTATGTCTTCAGGAATCGACTGGAGAGTTGG…
Ca8_706793	Ca8	706793	TAAGAATTTGGTTATGTACAACACTATCATGTCATACTATGTGCACCACGGTCTGGCTGGTGAAGTGCTAGTGGTTTTGGATGAAATGCTGCAAAAAGGACAGCGACCGGATAAGGTAACCATGTTATCTACTATTGCAGCCTGTGCGCAGTTAGGCGATCTTTCTATTGGGAAATCATCTCATGCTTATGTCTTCAGG[A/G]TCGACTGGAGAGTTGGGACAACATTTCCAATGCCATCATTGACATGTACATGAAATGTGGCAAAAGAGAAGCTGCTTGTAAAGTTTTTGACAGTATGTTAAATAAGACGGTGGTGACATGGAATTCGTTAATTGCAGGTTTGGTTAGAGATGGTGACGTGGAATTAGCTTTGAAAATCTTTGGTGAGATGCCAGA…
Ca8_706800	Ca8	706800	TTGGTTATGTACAACACTATCATGTCATACTATGTGCACCACGGTCTGGCTGGTGAAGTGCTAGTGGTTTTGGATGAAATGCTGCAAAAAGGACAGCGACCGGATAAGGTAACCATGTTATCTACTATTGCAGCCTGTGCGCAGTTAGGCGATCTTTCTATTGGGAAATCATCTCATGCTTATGTCTTCAGGAATCGAC[G/A]GAGAGTTGGGACAACATTTCCAATGCCATCATTGACATGTACATGAAATGTGGCAAAAGAGAAGCTGCTTGTAAAGTTTTTGACAGTATGTTAAATAAGACGGTGGTGACATGGAATTCGTTAATTGCAGGTTTGGTTAGAGATGGTGACGTGGAATTAGCTTTGAAAATCTTTGGTGAGATGCCAGAGAGTAAT…
Ca8_709063	Ca8	709063	CATTGGGTCCACCTTCCAGAGATTAGCAATATGAAAATGCGATGAGGTTTGGCGATGGATTTGTTCCATGAGCCAGATGGTAGCTTCAGCTTTGCATGGATGAATTATGTCATCTAAACGCCTATACTCATCTTCGTTGCCAATTCTCGATTGGTCCCATTGCTTGAGGATAACATTTGTGAGGTAATGAAGAGGCTGC[T/C]ATATAGCTTCTTAATGGATTTGCCTAATCCTATCCACGAGGTAAATGGGATGACAGAGGCACGGCGACTTGGGATTGGGATCTGCTCCATGTAATCCTGATACATTGCTGCCCGTCTGGTGAGTATATCTGCAAATAATATGAGTCTGCATGACTTTCAAAGTAATTGAATTCATGAGAATAACAAGCAGTCTAA…
Ca8_709094	Ca8	709094	TGAAAATGCGATGAGGTTTGGCGATGGATTTGTTCCATGAGCCAGATGGTAGCTTCAGCTTTGCATGGATGAATTATGTCATCTAAACGCCTATACTCATCTTCGTTGCCAATTCTCGATTGGTCCCATTGCTTGAGGATAACATTTGTGAGGTAATGAAGAGGCTGCCTATATAGCTTCTTAATGGATTTGCCTAATC[T/C]ATCCACGAGGTAAATGGGATGACAGAGGCACGGCGACTTGGGATTGGGATCTGCTCCATGTAATCCTGATACATTGCTGCCCGTCTGGTGAGTATATCTGCAAATAATATGAGTCTGCATGACTTTCAAAGTAATTGAATTCATGAGAATAACAAGCAGTCTAAGATTATAATTAAAAAGTAAATTAAGAAAGCG…
Ca8_709124	Ca8	709124	TGTTCCATGAGCCAGATGGTAGCTTCAGCTTTGCATGGATGAATTATGTCATCTAAACGCCTATACTCATCTTCGTTGCCAATTCTCGATTGGTCCCATTGCTTGAGGATAACATTTGTGAGGTAATGAAGAGGCTGCCTATATAGCTTCTTAATGGATTTGCCTAATCCTATCCACGAGGTAAATGGGATGACAGAGG[A/T]CGGCGACTTGGGATTGGGATCTGCTCCATGTAATCCTGATACATTGCTGCCCGTCTGGTGAGTATATCTGCAAATAATATGAGTCTGCATGACTTTCAAAGTAATTGAATTCATGAGAATAACAAGCAGTCTAAGATTATAATTAAAAAGTAAATTAAGAAAGCGTAAAGGAATTTAGAGTGAAGGGTGGTATTA…
Ca8_714974	Ca8	714974	CGATGGATTTCTTCGATGAGCCAGACCGTGGCTTCAGCTTTGCTTGGATGAATTATGTCGTCCAAGGGCATATATTCATCCTCGCCACCAATTCTCAATTGGTCCCATTGCTTAAGGAGGATATTTGTGAGGTAATGGAGAGGCTGCCCGTATAGCTGCTTAATGGAACTGCCTAATCCCATCCATGAATTAAACGGGA[G/A]ACAGAGCCTCGACTACTTGGGATTGGGATCTGTTTCATGTAATCCTGATACATTGCTGCCCGCCGGGTGAGTACATCTGTGTAGAAGCATGACTTCTAAAATAAGTGAATTCATAAGAATGGCAAGCAGACTAAGATTAAAAAATAAATTACAAAAGCCACACAAAAGCTGTCTAGAAATAAAAAAGACAAAGGA…
Ca8_1169207	Ca8	1169207	GTTTCACCTGAAAAGCTAGACATTCACATTTAATTTAATTTCGACATCTATAAATACCTTTCTATGGCATAGACAAAATTTCACACTAGTAATACTAACCAAGTACCAACATTGACATATATATATATATATATATATATATATATATATATTTCAAATAAACTATATAGTATATAAATTGCATGAACATGTCTTCTAG[G/A]GTGCTGCTAGTTCTGCATACAGAGGAGTTCGCAAGAGAAAATGGGGAAAATGGGTTTCTGAAATCCGTGAGCCAGGTACAAAGACAAGAATTTGGTTAGGAAGCTTCGAGACACCGGAGATGGCCGCGGCCGCTTACGACGTTGCCGCGCTACATTTCAGGGGACGTGAAGCAAGACTCAATTTCCCCGAACTCG…
Ca8_3050452	Ca8	3050452	TGACAATAATAGCAAGGAAAGAACAATAACTTGAAGCAGTTGAATTGCACTTGAAGAAACTGTTGAAATTATTAAAGTGGATAACAATGATCATAGTAGTACATACGAAAAACAGTCAGTCCCCATATTGAAATTAACTTGAATTAATGAGCAGCATCTTCTTCCTCACAAAATTTTGTGTACTCCTTTGCACCCAACA[T/C]GAATCTAATTCAGTTGGACTACTTGGCTTTATTTTGATCATCCATCCATCTTCATATGGGCTTGAGTTGATCTTGTGAAGTCACAAAAGTAAGTATGAGCATGTATGTATAAGCTGCTAACTCATGTAAAGACAAAGGCATTCAATGTGGACTTATCTCATCACTCATAACAAACATTTGCGTAAGCATTTGACA…
Ca8_4106644	Ca8	4106644	GCAACATTTTGCTTAATAAGCAGTGGAACTCAAAGGTTTCTGATTTTGGTCTTGCAAAACTTCTTGGCCCTGAGAGCAGCTATATTACAACCCGTGTCATGGGTACATTTGGGTTTGTACACTCTTCTCTGTCTTTTATTTGTCCTATTCCTGCATAAAAGGACTGTATATATGACTTATGAGTTGTCAAGCCAATAAT[T/C]ATACTTATTCTTATTTTGGCAGCTACGTTGCTCCTGAATATGCAAGTACTGGAATGTTGAACGAACGAAGTGATGTATATAGTTTTGGAATTCTTATTATGGAAGTGATTACAGGCAGGAATCCAGTCGATTATTGCCGTCCTCCAGAAGAGGTTTGGTTTATTTCTTTCACTATTGTGAACCTCGATGTTATTG…
Ca8_4617623	Ca8	4617623	CCTGCGAGTAGATCTCACGCGCCGCCGTCTCCACAACGTATGACAACATGTTTTATGCCTCTCAGTTGCTGCTTGGTCGGTCAATCGCGCCTCAACCTTGAAGTTTCGAATCTGCCCTCGTATTCTAGTTTCGGGCTACGGTTACACCCACTTCCATTGTGTGTGGAATCTCCCAATCTACAATACCCAGATTTTTTTA[G/C]TAAAAAGTTGCTCCACGCGCGCTTATGTGCCTCCAAGATCCGTCGTATACTGCTGCCTTTCATCTGCTGTCGCTGCTGGAAAAGTTTTTTAGCAAGTTTTCCGAAACAACCATTGTCTCTCCTGTTTTGGATGCATTTTCTCACTCCACTGATCAATCATGGCTTCGTTTCATTAGAGTCGCGCTGCTTCCTCTT…
Ca8_8270503	Ca8	8270503	GGTGAAAGGTTTGGATATTGATGCTCTTTACGTGTCTCATATCCAAGTTAATCAAGCACAGAAGCAAAGACGTCGAACATACAGAGCCCATGGAAGAATTAACCGTAAGTTTATCTCGAAATTTGTTTTAATTGATTGATATCTGTCGTGTTTTTTTTATTGAGGTGATATTTTTTTGCAGCTTATATGTCATCTCCAT[C/G]CACATAGAGTTGGTATTATCTGAAAAAGAAGAGGCGGTCAAGAAAGAGGTATTTGGTTCATCATTCTATTGTTGATTTTCCTTTTTCTTTATTAGCTCTTTAATTTAATTTTTATTTGTTGTTTTTTGCAGCCTGAGACCCAGTTGGCACCAAGCAAGAAGAAGGCTTAAACTCTTCATTGCTGCGCATGTTAAT…
Ca8_8853602	Ca8	8853602	CATTCCTCTCATGTTATGTCACACTTCAACCTCTTTGGTCTAATAATTTATATAATAAACACAATCCCTTCCCAATTCAACTCACCAACCTAAGGGAAGAAGAGCTTGGTTTTGTTACTTGGGATACAAGAAACAACAATCATGAGTCTCAATTGCCTTACCTGCAGCCAAGTTCTACAAAGGACAGATTCATTTAGAG[A/G]TTATTCAAAGAAAATGAATATCAAGAAAGTCGCAAAAACGTCGACAGAACTTGGTCGGGAAATATGTCGGCACCGCTGCATAAAGAGATACCAAAAGGCAGTGCTCTGGCGAAGATTAAGGCCGATCATCGCCGTAATCATAGTACGGGAAATCTTCCCTTTTCAGGCAGGGCAGAACCAAGATTGGTGAGGAGT…
Ca8_8864157	Ca8	8864157	TTGGGTGTTAACAAGTTGGGTAAGAATATAAGGAAGAGCCCTTTACATCAACCCAATTTCGGCAACAATGCTGCTAGACAACAGCCTCAGCCTCAGGTTTACAATATAAGCAAGAACGATTTTCGGGATATTGTTCAGCAGCTTACTGGATCACCTTCACAGGATCCTCCACCTCGGCCTCCACATAATCCGCCAAAAC[G/A]CAGAGCATGCGTTTGCAGAAGATTAGACCTCCCCCGCTATCGCCCATCAATCGACCTCGCTTGCCCCCACCCATGCCAATGCCTGTGGCCCCTCCTCAGGTTCCTTACAATAATGCCTTACCTAGACCTGGTCATTTTGGACAACCATCTCCAACTCCTTTGCAGCCATCACCTTCTGGAGATTTGTGGGCCAAT…
Ca8_8904346	Ca8	8904346	CCAAACAGAATAAACAATAAGAACCATCTTAACACAGCTAGATTGTGCATCTTACCAATCCACCATAAACATAGCCCAGAGCAGTTCCAGCTGGTATACACATGTAAAATGCAGCAAGCCATGCTGTTTTCTGCCATCAATAAAAACATTATAAAGCCGAAACTCTGCATTCAATGTTAGAGATTTTTTTTTATTGAAT[A/C]TGAAGGGGAGTAGAGAAATGAGGCATACATACCTGTGCAACAGGGGCATTGTCATCTATAAATGGTGCTGCAAGACTTATGAAGGAAGCCTCACCAACACCAACTAGCCTGGGAAACAAAATGCTGTCAGTCTTGACTCAAATATAGCATGAGAAAATGGCGAAGGCCTTGAAAAGTTGAAAGAACTAGAATATT…
Ca8_8904366	Ca8	8904366	GAACCATCTTAACACAGCTAGATTGTGCATCTTACCAATCCACCATAAACATAGCCCAGAGCAGTTCCAGCTGGTATACACATGTAAAATGCAGCAAGCCATGCTGTTTTCTGCCATCAATAAAAACATTATAAAGCCGAAACTCTGCATTCAATGTTAGAGATTTTTTTTTATTGAATTATGAAGGGGAGTAGAGAAA[G/A]AGGCATACATACCTGTGCAACAGGGGCATTGTCATCTATAAATGGTGCTGCAAGACTTATGAAGGAAGCCTCACCAACACCAACTAGCCTGGGAAACAAAATGCTGTCAGTCTTGACTCAAATATAGCATGAGAAAATGGCGAAGGCCTTGAAAAGTTGAAAGAACTAGAATATTCCCTTACATTCGGCATATTG…
Ca8_9097271	Ca8	9097271	TTCTTAATCATGTAAATTTGTTTACAATCAGTTGGAATTGTTCTAATTAATAATATTATTAGGTGTATATATATATATATTCTATTATTAGAATATATTTTGAGTTGATTAATCATCTTTGTTGAGTGGTAGTGTTTTCTCTGTATTCTGAATTGAACTTGAACTGAGTAGCAGCAATACTAAGAAATAAAGAAGTGAT[T/A]TGAATGAACAAAGATCAATCTTGTTATTCACACTCTTCTCAATTCATCTCCTTCAATCAACAACCTCAAATCCAATCCCCTCATACCCATGCAAACCACCACACCACTCTCACTACTCATTCTGCGACAAATCCCTTCCTATTACTACAAGAGTAAACTCCCTCATCTCCCTCCTAACGCTCTCCGACAAAATTC…
Ca8_9097297	Ca8	9097297	ATCAGTTGGAATTGTTCTAATTAATAATATTATTAGGTGTATATATATATATATTCTATTATTAGAATATATTTTGAGTTGATTAATCATCTTTGTTGAGTGGTAGTGTTTTCTCTGTATTCTGAATTGAACTTGAACTGAGTAGCAGCAATACTAAGAAATAAAGAAGTGATGTTGAATGAACAAAGATCAATCTTGT[A/C]TTCACACTCTTCTCAATTCATCTCCTTCAATCAACAACCTCAAATCCAATCCCCTCATACCCATGCAAACCACCACACCACTCTCACTACTCATTCTGCGACAAATCCCTTCCTATTACTACAAGAGTAAACTCCCTCATCTCCCTCCTAACGCTCTCCGACAAAATTCAACAGCTATCGAACAACGCTTCCTCG…
Ca8_9097300	Ca8	9097300	AGTTGGAATTGTTCTAATTAATAATATTATTAGGTGTATATATATATATATTCTATTATTAGAATATATTTTGAGTTGATTAATCATCTTTGTTGAGTGGTAGTGTTTTCTCTGTATTCTGAATTGAACTTGAACTGAGTAGCAGCAATACTAAGAAATAAAGAAGTGATGTTGAATGAACAAAGATCAATCTTGTTAT[C/G]ACACTCTTCTCAATTCATCTCCTTCAATCAACAACCTCAAATCCAATCCCCTCATACCCATGCAAACCACCACACCACTCTCACTACTCATTCTGCGACAAATCCCTTCCTATTACTACAAGAGTAAACTCCCTCATCTCCCTCCTAACGCTCTCCGACAAAATTCAACAGCTATCGAACAACGCTTCCTCGATT…
Ca8_9097585	Ca8	9097585	TACTCATTCTGCGACAAATCCCTTCCTATTACTACAAGAGTAAACTCCCTCATCTCCCTCCTAACGCTCTCCGACAAAATTCAACAGCTATCGAACAACGCTTCCTCGATTCCGAATCTCGGCATCCCTCCTTACCAATGGTGGTCTGAGTCTCTGCACGGTATAGCAACTAACGGTCCCGGCGTTTCTTTTAACGGAA[C/A]GTTAAATCCGCAACTGATTTTCCTCAAGTTATTGTTTCCGCTGCTTCGTTTAACCGTTCGCTTTGGTTTCTTATTGGATCTGCTGTGGGTGTTGAAGGTAGGTCCATGTTTAATTTGGGCCAGGCTGGGTTGACTTATTGGGCCCCCAATGTTAATATTTTTAGGGATCCTAGATGGGGGAGAGGACAGGAAACT…
Ca8_9100111	Ca8	9100111	AAATTTGATTGTGCTCAATGTCTAATGAGCTTGTTCTCACGGTATTATATAACACAGCTACATAGTATTTAGTGAATAAGGAAAAAGTTTCCTATATAAATTGATTGATCTGCGTTACTTATTTCCGAACTATAGCACTAAAAATATTACTGAGCTTTGGTGGGAATTTCTCAGTGTCTTAACTAATGACCTGTGAGAG[T/C]ATCATCTCCCATTTATGATACATGGCTGCTTTCTGAAATTTCCATATTCTTTGGCCATTTAAGACTAAATGTTTTCTATCTTTTAGAAAACTCCATAATTCTTGATGCTGAATCTTATATTTTTAACCTGATAATGTAGGAATTCCTTGCTCCCCAAAAAGCTTATATGATGGACTTAAAGGATATGCAAAGACG…
Ca8_9151722	Ca8	9151722	AAAAATTTAAATTCCTTTTAAATGTTGTAATATAATATATAAAATTTAAAATGTGACAATTTCTAAAATGTTAAGAAACACAACTATATTATTATAAATTATAGTGGATTTTTGTCAAAAAAACAAAAAACAAAGATTGGGAATAAATCTTAATATTTCTAAGCTGCAATCAGGCCATTGTGTCTGAGCAATGCATCTG[T/G]GTTGGTTCTCTGCCACGGAATTGCACAAAGACCTGCATAAAACCACATTGCATTAAATAAGTTCAACACACACCAATTTGGTGAAAATTACTAGTTACTCCACATAATATACATGTTATAGATTATTCATTGTAATATTTTTTTGTACTATATCTTTCATTAACAAGCAAGCTGCACAAAATAAATGTAAGAACT…
Ca8_9459364	Ca8	9459364	NNNNNNNNNNNNNNNNNNNNNNNNNNNNNNNNNNNNNNNNNNNNNNNNNNNNNNNNNNNNNNNNNNNNNNNNNNNNNNNNNNNNNNNNNNNNNNNNNNNNNNNNNNNNNNNNNNNNNNNNNNNNNNNNNNNNNNNNNNNNNNNNNNNNNNNNNNNNNNNNNNNNNNNNNNNNNNNNNNNNNNNNNNNNNNNNNNNNNNN[A/C]NNNNNNNNNNNNNNNNNNNNNNNNNNNNNNNNNNNNNNNNNNNNNNNNNNNNNNNNNNNNNNNNNNNNNNNNNNNNNNNNNNNNNNNNNNNNNNNNNNNNNNNNNNNNNNNNNNNNNNNNNNNNNNNNNNNNNNNNNNNNNNNNNNNNNNNNNNNNNNNNNNNNNNNNNNNNNNNNNNNNNNNNNNNNNNNNNNN…
Ca8_9459365	Ca8	9459365	NNNNNNNNNNNNNNNNNNNNNNNNNNNNNNNNNNNNNNNNNNNNNNNNNNNNNNNNNNNNNNNNNNNNNNNNNNNNNNNNNNNNNNNNNNNNNNNNNNNNNNNNNNNNNNNNNNNNNNNNNNNNNNNNNNNNNNNNNNNNNNNNNNNNNNNNNNNNNNNNNNNNNNNNNNNNNNNNNNNNNNNNNNNNNNNNNNNNNNN[T/A]NNNNNNNNNNNNNNNNNNNNNNNNNNNNNNNNNNNNNNNNNNNNNNNNNNNNNNNNNNNNNNNNNNNNNNNNNNNNNNNNNNNNNNNNNNNNNNNNNNNNNNNNNNNNNNNNNNNNNNNNNNNNNNNNNNNNNNNNNNNNNNNNNNNNNNNNNNNNNNNNNNNNNNNNNNNNNNNNNNNNNNNNNNNNNNNNNNN…
Ca8_10486461	Ca8	10486461	GACTTAAATTACCTTTATAAAATAACTCTTACACTAAAAAAATCATGCATGTTCAACAAAATGATTTTCAAACATCTTGATCATTTAGTCTGTTACTACTCCTATATCACAACAAAGCTAGATAGAAAGAAGAGTACTCTCTTAACGTTCGAACATTGTCAGTTGGGGCAGCTCTAACTGCTCTTGAAGAGTGGATGCG[G/A]CACTGGCCAAAATTATTAAGAAGGATGAGGCATTACCAGAGCTATTCTTAGCACAAACTGGTACTGATGCTCATAAGTTTTCCCAAGGACTCAATATTTCTTTTGCCTCTCATTTGAGAAAGTTGGCTGCTCCATTTAGACAGAGTGAAGATCAAGTTGGTTGTTTTATTGCAACTAGAGAGGATTTAGTCTCTT…
Ca8_11066644	Ca8	11066644	AAAATGCACACATAAATTACATTACCATCTTTTCTTAATATATATAAAATGTGTCAAAAGTGCTTATAAATACCAATGTTATTTCATTTTCATTTCTTCTTAGAGATTCTAATGCTGTTTCAATTTTTTATGATCATCATCATGGTGTGCAGCTTGGAAATGTGGTCATTTGAATTAATGGTTCTCCTTTCTGGCCTTC[C/T]CCAAATCCAAAGTTGGAAACATCAGTGCTTTCTATCTGGTTGGTTTCATATTTGAAATTCTCTTCAATATTATCATTATTATTGTTATTTTTAATGAACTTATTATTGGTGACTTGATTTTGTTAGTTTGAATACATCAGCAGCTGTTTGGATGATTCCCTTTGGACTTAGTGGAGCTATAAGGTTAGTATTTCT…
Ca8_11067090	Ca8	11067090	TTAGTGTCTGTCTGCACGCTAGTTTTTACATAAGACAAACACTTATAAGCATTGTTCTCTTTCTTAGTTACATGTTAAAAACTTCTTCTTGATTTAGTTTGTGTGTAGTTTCATGAGTGTTTGAGTGATTCTTCTTGCAGCATTCGAGTTTCGAACGAACTCGGGGCTGGTCATCCATGGACCGCGCGGCTGGCCGTGT[C/T]GTTGTGGTAGTGATTGCCATTATTGAGAGCATCATAGTTGGAGTAGTTCTAATACTAATACGCAATATATGGGGCTATGCTTATAGCAATGAAGAAGAAGTTGTCAAATATGTAGCAACTATGTTGCCAATTCTTGCAGCATCCAACTTCTTAGATGGATTACAATCTGTTCTTTCAGGTTTTTCTTATTCCCAA…
Ca8_11067096	Ca8	11067096	TCTGTCTGCACGCTAGTTTTTACATAAGACAAACACTTATAAGCATTGTTCTCTTTCTTAGTTACATGTTAAAAACTTCTTCTTGATTTAGTTTGTGTGTAGTTTCATGAGTGTTTGAGTGATTCTTCTTGCAGCATTCGAGTTTCGAACGAACTCGGGGCTGGTCATCCATGGACCGCGCGGCTGGCCGTGTGCGTTG[G/T]GTAGTGATTGCCATTATTGAGAGCATCATAGTTGGAGTAGTTCTAATACTAATACGCAATATATGGGGCTATGCTTATAGCAATGAAGAAGAAGTTGTCAAATATGTAGCAACTATGTTGCCAATTCTTGCAGCATCCAACTTCTTAGATGGATTACAATCTGTTCTTTCAGGTTTTTCTTATTCCCAATAACTT…
Ca8_11087143	Ca8	11087143	AGATGGGTTTGTCAAGTGTACTAGACACATTTTGTGGTCAAGTTTATGGAGCACAACAATATCATATGGTTGGAATATATACACAAAGAGCCATGTTGGTTACAACCCTATTGAGTATACCCTTATCAATTATTTGGGCATACTTAGAACCCATTTTGATTATTCTACATCAAAACAAAGCTATTGCAGCACAAGCTCA[A/G]TATATGCTCGTTACTCTATTCCAAGCCTTTGTGCCAATGGATTTCTTAGGTGCATTATTAAATTCCTACAAACCCAAAACATAGTTTATCCTATGATGTTGGCTACTGGATTCACTAGCATAATACATGTTGTTCTATGTTGGGCTTTAGTTATGAAAATTGGGCTTGGTCTCAAAGGTGCTGCTATTGCAATTT…
Ca8_11087247	Ca8	11087247	ACCCTATTGAGTATACCCTTATCAATTATTTGGGCATACTTAGAACCCATTTTGATTATTCTACATCAAAACAAAGCTATTGCAGCACAAGCTCAAATATATGCTCGTTACTCTATTCCAAGCCTTTGTGCCAATGGATTTCTTAGGTGCATTATTAAATTCCTACAAACCCAAAACATAGTTTATCCTATGATGTTGG[T/C]ACTGGATTCACTAGCATAATACATGTTGTTCTATGTTGGGCTTTAGTTATGAAAATTGGGCTTGGTCTCAAAGGTGCTGCTATTGCAATTTGTATATCAAATTGGTTTAATGTGATACTATTGGTAATTTATATCAAGTTATCACCTTCATGTAAAAGGACTTGGGTTGGTTTATCAAGAGAATCCTTGCACAAC…
Ca8_11087250	Ca8	11087250	CTATTGAGTATACCCTTATCAATTATTTGGGCATACTTAGAACCCATTTTGATTATTCTACATCAAAACAAAGCTATTGCAGCACAAGCTCAAATATATGCTCGTTACTCTATTCCAAGCCTTTGTGCCAATGGATTTCTTAGGTGCATTATTAAATTCCTACAAACCCAAAACATAGTTTATCCTATGATGTTGGCTA[T/C]GGATTCACTAGCATAATACATGTTGTTCTATGTTGGGCTTTAGTTATGAAAATTGGGCTTGGTCTCAAAGGTGCTGCTATTGCAATTTGTATATCAAATTGGTTTAATGTGATACTATTGGTAATTTATATCAAGTTATCACCTTCATGTAAAAGGACTTGGGTTGGTTTATCAAGAGAATCCTTGCACAACATT…
Ca8_11087302	Ca8	11087302	TTATTCTACATCAAAACAAAGCTATTGCAGCACAAGCTCAAATATATGCTCGTTACTCTATTCCAAGCCTTTGTGCCAATGGATTTCTTAGGTGCATTATTAAATTCCTACAAACCCAAAACATAGTTTATCCTATGATGTTGGCTACTGGATTCACTAGCATAATACATGTTGTTCTATGTTGGGCTTTAGTTATGAA[A/T]TTGGGCTTGGTCTCAAAGGTGCTGCTATTGCAATTTGTATATCAAATTGGTTTAATGTGATACTATTGGTAATTTATATCAAGTTATCACCTTCATGTAAAAGGACTTGGGTTGGTTTATCAAGAGAATCCTTGCACAACATTCCTCCATTTCTCAAACTTGCTTTTCCTTCAACGATCATGGTTTGGTATGATT…
Ca8_11102884	Ca8	11102884	GCTTGGTACCAAATAATAGCTCAGGTGCTCTATACCACCGCGCAAACACCTATTCATGTATAAGAGTCAAATTTGGAGATTCATTGAGAGTGCAGAATACAGACATAAAACAAGAAAAGTGTAATGTTCAATATTATGCCAAACTTAACGTGTAGAGGAGACTAATAAATTGAAAGGCAAGGGTTTCAAAAGAAATATT[T/G]TATCCCATAGATGTTTGTATGTAAGCTGCTACTAGTTCAATAGATTATACATCATCGGTATGGTTATCCTAAAGAATCACAATTTTATAATACATCCACCAAAACCTAGAACATTTCTTGAATACTGATGCATGCTTATCTCCATAACCCTTTTTTTCAATCTCCTGTTCTCATTAGGTTTTACCAGCAACAAGC…
Ca8_11102892	Ca8	11102892	CCAAATAATAGCTCAGGTGCTCTATACCACCGCGCAAACACCTATTCATGTATAAGAGTCAAATTTGGAGATTCATTGAGAGTGCAGAATACAGACATAAAACAAGAAAAGTGTAATGTTCAATATTATGCCAAACTTAACGTGTAGAGGAGACTAATAAATTGAAAGGCAAGGGTTTCAAAAGAAATATTTTTATCCC[T/A]AGATGTTTGTATGTAAGCTGCTACTAGTTCAATAGATTATACATCATCGGTATGGTTATCCTAAAGAATCACAATTTTATAATACATCCACCAAAACCTAGAACATTTCTTGAATACTGATGCATGCTTATCTCCATAACCCTTTTTTTCAATCTCCTGTTCTCATTAGGTTTTACCAGCAACAAGCAATAAGGG…
Ca8_11403805	Ca8	11403805	CCTCGGGACAAATTCGAGCTTTTTTTGATTGTCGTTTAGGCTTCTCTTTCTTGGGAACTGTATCTTGTACTTCCTCGGAAAAAATTGATGCCTTTGTTGCATGTCTTTTGGGCCTCTCTCTCTTGGGAACTGCATCTTGAACTTCCTCGGGACAAAGTTCAGCGTCTTCTGCATGTTTTTTGGACCTCTCTTTATTGTG[A/G]CACTGCTGCATGTAATGAATGGGAATTAGAAACAAAGGTATACCTAAAGCAACATTCAATTTCAAACACTTAAATGGCCAGCACAATTCAATGGAACAATCATTCTAACAAAGCTGGCATTATATCTATATGTTGTTAAGAATCACTGGGAAAATGAAAGGGAGTTTAATGAGAGGGTACCTCGATTTTCTCTTC…
Ca8_11656562	Ca8	11656562	CAGCACCGGGACTCACTTTCCGGCACCGGAGCCATCGCCGGCGGATCCAAAAATACATCTAACAAGAAGAAGAAAAGGACCTCCGCCGCCGTGGTGGCGGCGGAACGGCGGAGAAGGTGGTGGCAGCTTTGTAGGGATGGCGATACGAGGCCAGCGTCTCTCGGAGATTTTCTGGAGGTGGAACGGCGGTTTGGCGACG[T/C]GCGTTTTACGATACGGCGGCGGAGCTCGAGGGTATGGTGGTCGGTAATCATCAGAGGAACGGTGAGAGGGTGCTGTTTGCTGATGGGAGGGTACTTCCGCCGGCGGAAGATGTTGGCGGCGGAGATTCGCCGGCGGAGAATCTTTGTAATAGGTTTCCGGTATCACTCGCCGGAATTTGCAGCGGCGGTGCCGGG…
Ca8_12655454	Ca8	12655454	NNNNNNNNNNNNNNNNNNNNNNNNNNNNNNNNNNNNNNNNNNNNNNNNNNNNNNNNNNNNNNNNNNNNNNNNNNNNNNNNNNNNNNNNNNNNNNNNNNNNNNNNNNNNNNNNNNNNNNNNNNNNNNNNNNNNNNNNNNNNNNNNNNNNNNNNNNNNNNNNNNNNNNNNNNNNNNNNNNNNNNNNNNNNNNNNNNNNNNN[C/T]NNNNNNNNNNNNNNNNNNNNNNNNNNNNNNNNNNNNNNNNNNNNNNNNNNNNNNNNNNNNNNNNNNNNNNNNNNNNNNNNNNNNNNNNNNNNNNNNNNNNNNNNNNNNNNNNNNNNNNNNNNNNNNNNNNNNNNNNNNNNNNNNNNNNNNNNNNNNNNNNNNNNNNNNNNNNNNNNNNNNNNNNNNNNNNNNNNN…
Ca8_14325980	Ca8	14325980	CCTTTGCTGTTTCTTCCACTAATTTCTCAACCACAGTACCTTTCTACATTACACAGGATATTCAAATACAAAACTCCAAATTCCAGAAAACAGTAAGCTATTGGATAGCTAACTCATTAAAAAAGGTTAAGAAAGATGATGCAAGATATTAAAATATGATATTCAAAATTCAGGACAAGGCAGCTATGGAATTGCTAGG[C/A]ATTAAATAAATACTAGAAGATTTTAGAAAATGATGCAAGATGTTAAAATATGAAATTCCAAAATTTCAAGACAAGGAAGCTACTGAATTGCATGCTTGTTAAATCGAAAATGAAAAATATTTTCAAATATTTTACCTCAGGATCATCTAGCAGCTTCAAACTACGACCAGGTTCTGAATTTAACAAGTCCCTCAC…
Ca8_16004976	Ca8	16004976	GAACCGGGTAAGTTCAGTCCTTAAAAATTTCACTTTGTTCGATTTATTTTAAATGTTCTTACATTGTTATATTATACATTAATAATCATATTATTAAGACTGAATCATATGACATTGAATCTTTTTTTCTCAACTATGTTTGTGCAGAAATAACCAAACTATGACAAGTAATAATAACACAACAGCAGCAATAACTTCA[C/G]TCGATCCTCTTCAAGCAAACAAGTTTACTCATCAATCTCTAGTGCTCTTCTTTTAACCTTTCTCCTCTTCCTTTTCGATCTCGAACGAGCTTAACAAGCTCAATTGATGGCAAAAATAGAGGCAAGCTTTCGATTATTGAAAAGGCGACATGATTAATTTTTTACCATGATGAGGTAGTATATGCTGCTTTCAGA…
Ca8_16022432	Ca8	16022432	GATTGCTGGCTTCAAGGGCAATGTCTACCCTACCATGAAGCCTACTAGCTGAAAGGAGTGTCCCCCACAACAAAGCTTCATCCTCACTTCCAACTTGAACTGATTTTGCTAACTGATGTGCTTCATCAATACGCCCAACTCGACCAAGCATATCTACGATGCACGTATAATGCCTTGCATCTGGTATCACCCCATGTTT[T/C]CATTCATGCAATTAAAAAGCTCAAGCCCTTTATCTATAAGCCCCGAATGGCTGCAAGCATGTAAGACCCCAACGAAGGTGATGCCATTTGGTTTTATACTTCTATCAATCATTTCTTGAAATAGTCTTAAAGACAATGTCCCTAGTCCATACTTTGCAGCACCTACAATCATTGAAGTATAGGGAACAACTGAAG…
Ca8_16027974	Ca8	16027974	GGTCATCAGTGATTGCAGATTTCCAGGCTTGAAGAGCTGTATAAGCTGAATCCATCTTTGATATTGGAGATCCATAGGATTTTGGGTTGTTAAATCCTCCTCCAATCCAAACAACTCTACCACTACCATCATTTCCAACACCAACACCAACACCTACACCAACACCACCACTAACACCTACACCAAAAGCAGCTTTTGT[T/A]AACTTAAATGAAGAATGAAAAAGAGAAAAGCTGGAATCAAGATATTTTCCATTGTTTAGCTCAAGATGGTTACTTTACCTATAGGGGGGGTGATTCTAAGGTTTTTTGTGTGTCTAAAATCTAAATAAGATTGCTGCATTGAAGAGAGAGAGTTGTGGATTGGTGAGGTTGATTTGCTTTGAATGTGTGTCCTGT…
Ca8_16028062	Ca8	16028062	GTTAAATCCTCCTCCAATCCAAACAACTCTACCACTACCATCATTTCCAACACCAACACCAACACCTACACCAACACCACCACTAACACCTACACCAAAAGCAGCTTTTGTAAAACTTAAATGAAGAATGAAAAAGAGAAAAGCTGGAATCAAGATATTTTCCATTGTTTAGCTCAAGATGGTTACTTTACCTATAGGG[A/G]GGTGATTCTAAGGTTTTTTGTGTGTCTAAAATCTAAATAAGATTGCTGCATTGAAGAGAGAGAGTTGTGGATTGGTGAGGTTGATTTGCTTTGAATGTGTGTCCTGTTTTATTTATCCAACATTTTACCATTTTTTCTTTTTTAGTTTATAAAGTTTGTTTATGTGATGAGTTTTTGGGCTATTCTTTTGTATAC…
Ca8_16028064	Ca8	16028064	TAAATCCTCCTCCAATCCAAACAACTCTACCACTACCATCATTTCCAACACCAACACCAACACCTACACCAACACCACCACTAACACCTACACCAAAAGCAGCTTTTGTAAAACTTAAATGAAGAATGAAAAAGAGAAAAGCTGGAATCAAGATATTTTCCATTGTTTAGCTCAAGATGGTTACTTTACCTATAGGGGG[T/G]TGATTCTAAGGTTTTTTGTGTGTCTAAAATCTAAATAAGATTGCTGCATTGAAGAGAGAGAGTTGTGGATTGGTGAGGTTGATTTGCTTTGAATGTGTGTCCTGTTTTATTTATCCAACATTTTACCATTTTTTCTTTTTTAGTTTATAAAGTTTGTTTATGTGATGAGTTTTTGGGCTATTCTTTTGTATACCC…
SCAF9_32249	scaffold9	32249	TTTACCTGCGGATTCTCCTGCGGAATTATATCCGCCAGTAATACGTGAGGATTTTCCTGCGGTTCACATGTATCGTAAGACTTTTCTGGTGGTTTCGTGTTCCGCAGGTAAAACGGCAGGTAACGTTTTCTTTTGCTGCGGATTATATTTCCGCAGCAAAGTTCATCTTTTTCCACAGGATTTATCTGCGGCAAATTTC[G/A]CAGCAAATTCCATGCAAACTCCGCAGGAAAATCCGCAGCAACGTTTATGATTGTTTTTTCCTTAGGAAATTCCGCAGGTAAATTTCATATCAATTTTTATGATTTTATTTTCATATAATTAAGGTAGAATTTCTTTTTAAAAAAATTAAAAAAATAAGACAAGTTGCACAATTAAAGATGACAATATAATTCGGA…
SCAF38_520311	scaffold38	520311	ACAAGTAACATAGACTGCTAGAAATTTGCTTTTTACCTGCGGATTTTCCTGCGGACACAATTCACTGGTAATACGTGAGGATTTTCCTGCGGTTTGCCATTATCTTAAGACGTTTCCTGCGGTACCATGTTCCGCAGGTAAACGGCAGGTAACATTTTTTGTTGTTGCGGATTTACATACGAATATTTTTCCGCAGCAA[G/A]TTCATATTTTTTCCATATGATTTATCTCCGGTAAATGTCCGTAGCAAATTCCGTAGCAAAGTCCGTAGCAAATTCCGCAGCAAATTCGTTGCAAAGTTTAAGTATTTTATTCTTAGGAAATTCCGCAGGTAAATTTCATGTCAATTTTTATGATTTTATTTTTATATAAATAAGGTAGAATTACTTTTTAAGCAA…
SCAF40_871346	scaffold40	871346	TGGAGACTCTTTTAAAGGGTAACATTTTTCAGATGGAAAAGGCACAAGTGCTTGAAATCAGCAAAATCTCAACTTGCTGCACATTTCACAACCGCAATTGTGGGTGCAACGTCAAGGTTTTAGGAGTTTCTGCGACCATGTCACAACAGAATTGCAGCGACATTGCAACTTCAATGCAAAGTCAACATTTTAAGGATTT[G/A]ACAACCATGCACGACACACTTGCGACGGCATTGCAACTTTAATTCAAAGTCAAAATTTTTGGGGTTTGCATAACCACGTTACGACACAACCCTGGCGGGGTTGCAATTTCCCATTTTATTCAAGGTTTTCAGGTTTCTGCAATCATGTCATAGCCACAATCGCAGCAGCATTGAAATTTCCCCCAACATTAAGGA…
SCAF40_911602	scaffold40	911602	ATGTCAGGATTTGGACGATACTTTGATACATCCTCACTCTTATTGGATGCAACTGGCTCCTTCTCACTGGTATTATTTGTTGTATTTTCACTGACTTTAATTAGTTTTTGGATTTGGTATTGTTGTTTTTTGTCGATCGGTCGAATCTGCAGCAGATAGCAGGATTTCAGATACATATTGTCTTATGTAAATATACAGT[T/G]TGACAGGATAAAACGGACCTTCTCTAAAAATAATCTTATCTCTACAATACTTCGAACAACAGGATGGTCTTCTATCGAATATCCCTTAGCCTTTCGCAACAAATAATAAACAAGGGATTGACAATAATTCAAAAGCAGCAAATTTTTAGCTTCAAGATAGCTGAACCCATCGGCTGTAGAATTTTGACTTTTCAC…
SCAF40_968798	scaffold40	968798	TTTAGACATCACAACTCGAATTGGGTATGTTACAGCCAAATATAACCAAGATATAGTTTTCCCCTATAAACTTTTCCGTAGTGGGTTAAAATTATCTGTTGTTTATAGTGATCCCCTTGCTTTGTAGCATAGCAGCCTAGCAGGACTATCTCAAATATACTAACTCTTTTTTCCTTTGGTTTGCAGGATTATGATAGGT[G/A]CTTGACTTGAACATTGTCATAGCAAAAATATTTTTCGAATTAAATGAATGGATCTGTCTTCCTCAATTTGTTTTGGAGAAATTTCTAGAATTTCTTGAAAGTGTACTGCTTGGGAAGGTTTGATACATACACCAACATAATCCTTTTGAAGTTTTATAAAGTTGAAAATAATTGTCATTCTATATCTGAGTTTGA…
SCAF40_1049594	scaffold40	1049594	CAAATGTAACCCTTTGTGAGCCACACCCCAAAATTCCACATTCCCTGTCCCTCCTCTCTCAAATCCCACCCCTTCATCACCAATTTGCCACCATATGAAAATCCTTAAAAGCCCTTGTGGTCTGATGAGGTCATTGTATCTATTACGTTGCAGCTGTTGTGTGTTACATTGCAAATTTTCCTCAAATTTTAAAACACAC[A/G]CAATTGGAGTTTGATGCGGATAATGAAACAACTACAATGTTGTGCGGCTGCCAACACTTAATTAAATGGATTGAGTTTTTGATTCATGAAAGACACATGATATTGAACGTGCCATTACAGTTCTTATTTCTCAATTAAGTTATCTTCAAGATAGAGAGCCTAAACTGTCTTAGTGAGTTAGTGTGTATTTGAAAA…
SCAF40_1050164	scaffold40	1050164	TCTGCACTGATTTATGTATTCGATTCTTACAAATTTGAGAATGAGTTGGATAAGCAGAACTCCCATTCTATCCCTGCCTCTTCCTTTGCCTTCACACACTTTCTGGTTAATGCAGCCTCCTTAATTTTTGCTTCATCTACTGTTCTTCCATCAGCTTTTATACAATGAATATGTTCTGGTGGTTCTAGTAGTGGTGGTG[T/C]GTGGTGAATTGGTTAGCCTGTGTGCCACATGCCTCTCCAAGGTTGTTGATATGTTTAAGACACCATCACCATGTTGTTGATGCCATATACTGCTGCTCAGAAAAGTGAGCTATCTCAGCTTCACTTTTCCATCTCTTCTCCATGATTACATGTCCCGTGACAAAACTTTCCACTTCTCTCTTTACTATTGGAGTC…
SCAF40_1052983	scaffold40	1052983	TAATGTTCAACTTGCGATAGTCCAAGGGGCCACGACCATCCACTCAAAGGTCTGATAGCAGAGCCCTTTCAATGAATTTCTTTTCGTTAACTGTTAACCACCAACAATTAGCTAATCTCTGCTCCATTCCTCTCTGCTTAACAAAAAAAAAAAAAAAGGCCTGTGACATCAACGACCTTGTTAAATTATAGGAGTGCAG[G/A]ATGATTGTTCCTTGAGGGATGAATAGGGAGGCAGTTACAGACGCACACAGAAACAGAACAGAGATGCGACGCACTGCACACTATACGAGCACTGAACGGAGCGGAAAGGGACGCAGTTGCAGAAGGAGGGTGTGGGCGGCCGCAGGACAGTGGCTGGGGTGATGAAGCAGCACCCTTGTAACACAGGTTTTGGTT…
SCAF40_1053215	scaffold40	1053215	CAGTTACAGACGCACACAGAAACAGAACAGAGATGCGACGCACTGCACACTATACGAGCACTGAACGGAGCGGAAAGGGACGCAGTTGCAGAAGGAGGGTGTGGGCGGCCGCAGGACAGTGGCTGGGGTGATGAAGCAGCACCCTTGTAACACAGGTTTTGGTTGAAGGGTAGGATGCCGTAAATTTTAATTAAAATGA[G/A]GTTTTCGTAGGGCTGCGTTTCGAGCATACAAACCAAAAAGTGTCACGTCCTTCATCATCATCAAACCTAAAGATCCGAAGTTGAGAATCCTCTTCAAGAGGACGAGTCATATCCCAAAGAACACAATTAACCTTAGCAATAAGAGCATTATTGGCCAAATTCTTTGAGATTTCACGAGCAACGTCCGAATGAGTA…
SCAF40_1053247	scaffold40	1053247	ATGCGACGCACTGCACACTATACGAGCACTGAACGGAGCGGAAAGGGACGCAGTTGCAGAAGGAGGGTGTGGGCGGCCGCAGGACAGTGGCTGGGGTGATGAAGCAGCACCCTTGTAACACAGGTTTTGGTTGAAGGGTAGGATGCCGTAAATTTTAATTAAAATGAGAGTTTTCGTAGGGCTGCGTTTCGAGCATACA[G/A]CCAAAAAGTGTCACGTCCTTCATCATCATCAAACCTAAAGATCCGAAGTTGAGAATCCTCTTCAAGAGGACGAGTCATATCCCAAAGAACACAATTAACCTTAGCAATAAGAGCATTATTGGCCAAATTCTTTGAGATTTCACGAGCAACGTCCGAATGAGTAGTTTGCCATTTCTTTCCTTCCTTCACGTTTCC…
SCAF40_1053261	scaffold40	1053261	ACACTATACGAGCACTGAACGGAGCGGAAAGGGACGCAGTTGCAGAAGGAGGGTGTGGGCGGCCGCAGGACAGTGGCTGGGGTGATGAAGCAGCACCCTTGTAACACAGGTTTTGGTTGAAGGGTAGGATGCCGTAAATTTTAATTAAAATGAGAGTTTTCGTAGGGCTGCGTTTCGAGCATACAAACCAAAAAGTGTC[T/C]GTCCTTCATCATCATCAAACCTAAAGATCCGAAGTTGAGAATCCTCTTCAAGAGGACGAGTCATATCCCAAAGAACACAATTAACCTTAGCAATAAGAGCATTATTGGCCAAATTCTTTGAGATTTCACGAGCAACGTCCGAATGAGTAGTTTGCCATTTCTTTCCTTCCTTCACGTTTCCATCAAGAATCGTTA…
SCAF80_412669	scaffold80	412669	ACATACCGAAAAGTCACAAAAACAAACAAAGAAAAATTCGTCAGCGCAATACTAAACAGCAGTGCCAATTCAAAGCATGTAAACGAGTATTATTATATTATACACTCATTTTCTTTCCCTCTTTATGATAATCCATTTCTTCCACCTTCTTTCTACGGTGATCCACAATTTTTCAACTACCCATCTAAACCAAAGCCAA[A/T]CCAAAATCAAAACCTAAACCAAAGCTGCTTCTTATATAAAACCCCATTCTCTCACATCAAAACATAACCTAAAATTGTGTGCTCTCTTTTGTTGTTTGTTTGAATTTGCAATTTTGCCTCAAACACCATGGCCGAGAAACAGCTCATCGTCGTCGTTGAAAGCACCGCCGCGATGGGCCCCTACTGGGACACGCT…
SCAF96_277735	scaffold96	277735	TAATTCAGTGGCTACTGCCTCGACCCATGTCTCACCTATAGAAAAGCGGATCAAGGGTAGTGGCTTCCTTCCATACACAACCTCAAAAGGCGTTACCCCCATATACACATGGTACATTGAATTATACCACAATTCTGCCCACGATACCGAGTAGGACCAATTCTGAGGCTGTTATGCAGCGAAACAATGCAAGTATGCC[C/T]GAGACATCTATTAACCACCTCTGTCTGTCCATCCGTCTCGGGATGATATGAAGAACTCATCTTCAAGACTGTTCCTTGCAATCTAAACAACTCTTTCCAAAATATACTAACAAACAAAGGGTCTCGGTCACTTACAATGGATTGAGGTATCCCGTGCAAACGAACTATCTCCTTTGTGAACACTTCTGCCACCTT…
SCAF134_223318	scaffold134	223318	TTGTGCAACATCCTAGGTTAATTGTTAGTTGTCCTACTCAATACAACTTCCTAGACATTGAATGTAATTATTGCAGCATCAGTATAAGTAGAAGGTGTGTGTTGTCATTAGACACAAGAAACTCAGAAATTTCTCATATTTTTACATGGTATCAGAGCAGGTTCTGATTTTGACATATCTCTAGGTTTCACTACAGCCG[T/C]GGCAGCATCATAACCACGGTTTTTCCTAGTTTTTCCACATTTATGTCCTTTTTTATACTGTAACAGCTGTGCCAACACCAGCCCCCCTTTTCCAGTGCGACCCACCGCCTAAAACCACCATAGAACCGCCGTGCAATCCTCCGGTGAGCACGATGGTGCTTTTCCTGTCGTCAATAGCCACCACATGCGCCTCCA…
SCAF157_100228	scaffold157	100228	TAATAAACGATGGAAGTGTTAAAATGGACACTGCTAGTGATACTGATAGTTTTGGACGATGAGGATGATACCTCTGATGATATTGAAAATCGACACATGGTTACAAAATAAGTATCTTGAATGTTTTGCATATACTTGTTTTTTAGCAGTGTTTTTACTATCTTGGTGCCTTTGTTTTCATTGCAGCCCGATGATTTGG[G/A]AGTCCAGAGTACAATGCGGGAGAAATAGAGGAAAAAGTCCCCAAAACACCTCAGGAAATGGTAAGCATTTCATAATACATTTTCCCATGGCTGCTGAAAACTTCATTTTTTGTGTTTATTGAGGCATAGGAGACGAGAAAGAGGTTAAGGATGTCGAAATGTTTGATGCTGCGCATTGAAACAAAAGTCGTAACT…
SCAF157_100364	scaffold157	100364	TGTTTTTTAGCAGTGTTTTTACTATCTTGGTGCCTTTGTTTTCATTGCAGCCCGATGATTTGGAAAGTCCAGAGTACAATGCGGGAGAAATAGAGGAAAAAGTCCCCAAAACACCTCAGGAAATGGTAAGCATTTCATAATACATTTTCCCATGGCTGCTGAAAACTTCATTTTTTGTGTTTATTGAGGCATAGGAGAC[T/A]GAAAGAGGTTAAGGATGTCGAAATGTTTGATGCTGCGCATTGAAACAAAAGTCGTAACTGACCGATATCTTTTCTTCCTGCAATGTAATAATCATCAAATCAGTTATATGATGTTATTCCTGGATTTTTTGTAGCATGAAACCCCACTCGCTCTGAACGAAAAATATGCTGCATCGAAGACAATATATGTTAGAA…
SCAF157_100529	scaffold157	100529	CTTCATTTTTTGTGTTTATTGAGGCATAGGAGACGAGAAAGAGGTTAAGGATGTCGAAATGTTTGATGCTGCGCATTGAAACAAAAGTCGTAACTGACCGATATCTTTTCTTCCTGCAATGTAATAATCATCAAATCAGTTATATGATGTTATTCCTGGATTTTTTGTAGCATGAAACCCCACTCGCTCTGAACGAAAA[C/T]ATGCTGCATCGAAGACAATATATGTTAGAAACCTGTCATACAGTGTGGAACGGGCTGACATGTATGTATTATTTTTCATGCAACAACTTGTTGATTATATTCTGGATTATTTTACTAATTTAAAAAATTGTTCAGGGAAAATCTTTTTAAAGATTGTGGTGAACTTGTTGCTGTTCGTTTCAACACAGATCGTGA…
SCAF157_106331	scaffold157	106331	TGGAGCAGCTCATTCCAAAAGGATGAAAGATTACAGTCTCAAACTGCACCTGTGAAGTGTATTGATACAACCCTTGCAGACGACAAGGTAACTTTTTCTCTATCATATTAGTTTATTGAATCAGTTTCTGCACAAGATTGGGTGAATCTCTCCCTGTTCACACGGTTTAATTGTTGTTTTTATCTATATATTTTCCACT[A/G]GCAATGCTGCTGACAAGCTCAATTATTTATTGAGGTATAGCTGACATGTGCAGGATATAGAGATGTTTGATGCTGTCTATTCTGAGAATAAAGTTGTACTTGACCAATATCCCCTCTAATTGCTACCTAAAATATTCAATCAGTGATGTAATATGTTAATTCCTGGAATTTTGCAGCCTGAAACTCCAACTACAC…
SCAF157_142843	scaffold157	142843	ACTGGTCTATTTGCTGAGCCAAAATTGAACAAATTGTTCTATGGAAATTATAATAAATATGTTGGTTTATTTTATGGAATAAAAATGAACATGTTACACTTAGGAGTCAGACAAATAGGAATCCAACTCCTTGGAATTTTGTTTGTTATTTTTGTTAATGTCATAAGCACGAGTTTGATATGTCTCTTTATTCGAATTT[C/T]GTTCCGTTGAGAATGTCGGAAGAGGATATGGAAATTGGTGATGAGGCTGCTCATGGTGAAGAAGCTTATGCAATTTGGGGTCAAGGTGATAAACATGAAAATTCAAGTTCAAAATATGGTGGAAGTTCTTTGTATGAAGATGTTGAAGTTGCAGCCACTAAGAATAAACGTGGTAGTCAAATTGAGATGATGTAA…
SCAF157_213404	scaffold157	213404	TTTCAAGCAATAAATCTAGCAATAATCAAAGAAAGTAAGGAGAAAAGAAGTAAGAAACTAACTGCATGTATAGTCCCAAATGGTTGAGGTTTTGTAGAATTCAATTCTTCTAATTTTTCTCCCAATGTTGAACCTGCTAGGATGCTTTCAGAAGCAGCCTTCCTTAAAGCTTCTTTCTTTTCTTCCATGATTTTTCTTT[T/G]GCTTGAGTATGTGTCTACAATCAAATTTTAAAATTTCAAACATAATCAACAATGGACACACAACATGAATATGTAGTCACTTGTCAATCGTGCAAAATATAAGTTTGTTCAAATTTTACTATGTTTCATTGTTATAGCTATGCTATAGCTGCTATTTGACAACAATTTGTACTAAATCATATAGCACGGAACAGC…
SCAF157_213477	scaffold157	213477	TCCCAAATGGTTGAGGTTTTGTAGAATTCAATTCTTCTAATTTTTCTCCCAATGTTGAACCTGCTAGGATGCTTTCAGAAGCAGCCTTCCTTAAAGCTTCTTTCTTTTCTTCCATGATTTTTCTTTCGGCTTGAGTATGTGTCTACAATCAAATTTTAAAATTTCAAACATAATCAACAATGGACACACAACATGAATA[A/G]TAGTCACTTGTCAATCGTGCAAAATATAAGTTTGTTCAAATTTTACTATGTTTCATTGTTATAGCTATGCTATAGCTGCTATTTGACAACAATTTGTACTAAATCATATAGCACGGAACAGCAGTCGTTTGTTAAAATTCAGCTATACTATAACGCCGCTATTTGACAATAGTGTATATAGTTTATGGTAACATT…
SCAF157_213487	scaffold157	213487	TTGAGGTTTTGTAGAATTCAATTCTTCTAATTTTTCTCCCAATGTTGAACCTGCTAGGATGCTTTCAGAAGCAGCCTTCCTTAAAGCTTCTTTCTTTTCTTCCATGATTTTTCTTTCGGCTTGAGTATGTGTCTACAATCAAATTTTAAAATTTCAAACATAATCAACAATGGACACACAACATGAATATGTAGTCACT[C/G]TCAATCGTGCAAAATATAAGTTTGTTCAAATTTTACTATGTTTCATTGTTATAGCTATGCTATAGCTGCTATTTGACAACAATTTGTACTAAATCATATAGCACGGAACAGCAGTCGTTTGTTAAAATTCAGCTATACTATAACGCCGCTATTTGACAATAGTGTATATAGTTTATGGTAACATTAAGGAAATCG…
SCAF157_325857	scaffold157	325857	TTGACATACCTCATGATACTCGGCTCATCAGCATATCTAGCCATGAAAGAGGCGAAAAAGAGAAAGAAAACAAGGGTTATGCAATAGAAACTACAAAAAGAGGAATACCATATCAGCCGCATAAGAATATAAACAACTATGTGACGAAAAGCTTAGCATATATAATCTGACAATCTGAACCAAGCAATTCCAGATGAAT[C/G]AAAAGCGTAAGACCAACCAAAGGTCAAAGTGTTGTCAATAGCATGCAATAGTGGAGTTATAGCAGTGCAGCGGAGTGAAGCGACCCCTGGCTGGCCGCTACAGAATATGCAGTAATAGCCGTTTAGTGTAGTAGCCCTATTTTTCAGCCTCACACTAGTCAATCACACCTAGTTGTTGAGTTTTTATATCTATGC…
SCAF157_352712	scaffold157	352712	TTCTACTACACTTTTTTGAATCTAACTAAAAGTCTGCTTGTTAAAGCAATGAAAATTTACTACCTAAGAAGGGAATCTAGAATGAGGTAAGTGGTACTAGCGTGGTACTGTTCTTGATAATGATATGGAAATGGAACGCAATTTGGCTTTCATAGGCTGCATCTTTGTAGTTAGATGAACTTGCTTAGCCGAACAATTT[G/A]CTAACATCATTTTTGATTCACACATCATGTTAGCTGAACTTGCTTTCATAGGCTGCATCTATGTAGCCATATTTGGAGTAATTGAATTGGTTACTTAGAAGATTAATGCTCCATATCTTTTTGCTTGACACATGAACCCCTCCATTAATGTTGTTCAGACCGTTTCATTTTCCATCTTCTCGATGGTCCCTAGTT…
SCAF157_352747	scaffold157	352747	GCTTGTTAAAGCAATGAAAATTTACTACCTAAGAAGGGAATCTAGAATGAGGTAAGTGGTACTAGCGTGGTACTGTTCTTGATAATGATATGGAAATGGAACGCAATTTGGCTTTCATAGGCTGCATCTTTGTAGTTAGATGAACTTGCTTAGCCGAACAATTTGGCTAACATCATTTTTGATTCACACATCATGTTAG[C/T]GAACTTGCTTTCATAGGCTGCATCTATGTAGCCATATTTGGAGTAATTGAATTGGTTACTTAGAAGATTAATGCTCCATATCTTTTTGCTTGACACATGAACCCCTCCATTAATGTTGTTCAGACCGTTTCATTTTCCATCTTCTCGATGGTCCCTAGTTATTCTCTAAATCATATTCAACAAACTTACCAATAT…
SCAF157_355222	scaffold157	355222	TAATTTCTGTTAATTTTACTAGTTAATAAAAGAATCATATTTTTGAAGTGAACAATTATTTATATTTTTTGAAATAATAAAAATATCAAAAAATAGTTTTCATTATTTCTGCAAATAAATCTTCATTAACTACTATTATCGTTCCAGAAAGTAAACAACCCCTTGTTTACAAGCTGCAATCCTTTATTAATTTTCTTCT[A/G]TCATGCTCAACTTTCTAATGCAGGGATAATGATTTTGAGGAGGGAAATCACTTCTATAGATTTCTTGAGCACGAACCCTTTATCTCAAAGTGTTACAATTTCCGGAGTGCCACAAATGATAGAGAACCGAAAAGTGCAGCTGCAGTTTGTGATAGGCTTACCAAGATTATGTATGCCATTCTTGAGTCTTATGCT…
SCAF174_17804	scaffold174	17804	CAGGGTCACGCGAACCGACACATGTCAAACACTCGCGCCTTCTACCATAAAGTTTTTGGTACTGCATAGCTTGCTTGTGCCAAGACATCAGCAGCCAGATACCAAATACATACAAGAATTACTACTAAAACAGTACTAAGTCATTAAGAATATAAAAACCATGGTTTTAAATTGCAAGCCGCAACCAACGCAATTGTGG[T/C]GCAATATAAAGGATTTTGAGATCTCTGCAAACCAACCACCGCCGGAATATAAAGGTTTGCAGACTGCAAACCACAATTTAAAACCATGAAATAAACATCATGTCATGATATAAATATCATGTCAGATTGTCTATCATTCGTGCCAAAATCAACTATTGAAGAAAAGGAATTAGCAGTACTCATTCTCGTTTGTTG…
SCAF290_824993	scaffold290	824993	AATTTTAGCTGGATTTTGTGGCTGCCTAAGCCCTCACATAATCACAACGTTGTCATTTTGTGAGGGTTTAGGTCGCCACAAAATTCAGATGAAATTGGAGCCTTTTGTGAGGGTTTTTGCAGCCACAAAATCAATCCTTTGTGAGGGTAAAGGCCACCACAAAGGCAAGCAATTTGTGGCCGCCCAGGCCGCCACAAAA[T/A]ATTGATCCGTTGCACTTTGTGGCGGCAAAGGCCGCCAAAAATTTCCATAGTTTCGTTGCACGTTGTGGCCGCTCAGGCCGCCGCAAAAGACTTCATTTGTGATCATTAAAGCCGCCACAAAGGATTTTGTATCGTTGGCTTTCGTGGCTGCTTTGGCCGCCACAAAGGATCAACCATTTTCTATAAATATCCCTT…
SCAF306_19215	scaffold306	19215	ACCCCAAAATGCAGCAACAAAACAACAACAAACCATTACCACAACTACACAACACTCACGTTAAGCTTCTCGCCTTCGATCTCCTAACCCTAACCCCACCTTCATCCCCCGACCACCCTTTCACTCGCAAATCAATCCCAATCACACGCGCCGAAACCCTAGGAACCATAACCCTACGCGATCACAAACCTGGAAAATT[A/C]TCCGATTCGCAATCGACGACGGAACAGGCTGCATCCCTTGTATCCTCTGGCTTAACCATTTAACTTCTCCTCATTTGGCACGCCGTCGTAGTCCTCAGGATCTTTGTCTTCTTTCCGACGCCGCCGCCCGATCCTTTTCGAACGTGAAGATTGGTGCTGTGGGAAGAGTTAGAGGGAGAGTAACGGGTTTTAAGG…
SCAF420_43372	scaffold420	43372	AAGGCCGCAAGCCATATTTCCTCCGAATTGGGAATGGCAGCGTAAGCTTCTTGGAGAATTGCACGAGCAGCAGGCACATCTCCAGCAAGCCACTTCTCCTTGGCACCCATAAGCCAAAGAACTTCAGCCTGTGGTCTGTATGTAACTGCTTTACGAAGTAATGCATCAAGTGATTCTCTTGTACCATGACTCCTTTCAA[C/T]TGTGCTGCTTTGAGCCATATGCTCTTCTTTGTTAAGAACACGGTCAATGCATGAGCATATATAGCTCTGGCAGTCTCAATAGAACCTCTTTTCTTGCATTCCTCGGCATCGGCCACCCATGTTCTCTTCCTATCTTCCTCTTCAACTCCAACTCCAATTGTATTATGGATTATTGCTTGGCAAGTTGCAACCGAA…
SCAF598_161754	scaffold598	161754	TTATAGAAAATGGTCGATCCTTTGTGGCGGCCAAAGCAGCCACAAAAGCCAACGGTACAAAATCCTTTGTGGCGTCATTAACGGTCACAAATGAAGTCCTTTGTGGCGGCTTGGGCGGCCACAACGTGCAACAGAACTATGGGAATTTGTGGCGGTCTTTGCCGCCACAAAGTGCAACAGATCAATTCTTTTATGGCGG[T/C]TGGGCGACCACAAATGACTTGCCTTTTCCCTCACAAAGGGTTGATTTTGTGGCTGCAAAAGCCCTCACAAAAGGCTCCAATTTCAGCTGAATTTTGTGGCGGCCTAAGCCCTCACAAAATGACAACGTTGTGATTTCGTGAGGGCTTGGGCAGCCACAAAATCCAGCTAAAATTTTAATTTTTTGTGAGGGCTTT…
SCAF953_42329	scaffold953	42329	AAGTGTCTCTCAGGTGGTATGCATTCCCCTATCAGATAGCCAAACTTTTTGCATGAATCAAAACAGTGTGGATAAGTTTCGCACAGGCCTAGGCAGTGCATGGTTCCCATACCTAGTGAAAATAGTAATATTAATTGATTTAAATAATAGCATAAAATGAAAAAATAAATGGAAGATTCAAATTATGTTTTGTTAGTTG[T/C]TACATACCAACTGAGAATAGAAGAACAAAGATCACGGCTGCCATCATAAACTTCTGTGCCTGAGCCATTGCCTTTTTCTCTTCAGTTATTCTCTATATTTGATCAATAACGAAATTTGGCCTTATATATAAACAAATATTCTTTACACCAATTCAAATAAGTGTACTTTTTAATACATAACTTGCAATTTTATAG…
SCAF1128_341416	scaffold1128	341416	TCTACCAAGGTAAGGAAATCAACCAATCTACTCGCACAGAAGATTATTGTCAGGTCTTGATTTCCATCAAAGTTGTACATACAAACAAAAATCTGTACAATGTTTACAGTAAGAAGGGGGAAAACACAGCAGCAAATTTACTGTGAGCATTCCTGTAATAAAATATTTGGTGTTATAATTAGCATCCGCAATTTGATCT[T/A]CCATCAATCAAGAAAGTATTTGGCCCCAGCTTCTACTGATTCTGCAGCCATAGCTGCTCCAGCTATTTTAATTAACATTGCAGCCTTGTAGGTTGCCAAATCTGCATTTTCAGCAAGGGATTGAGCCCTTCTGCGTTTTTGTATGGCTATTTCCATAGATGCGTTTGCTGAGGCTTTAGCTTCTTCAATCCTAAG…
SCAF1219_85015	scaffold1219	85015	TCGCTGTCGGCATCGCTGTCTTTCTTATTGGTTACGCCGCTGACCTCGGTCACTCGTTCGGTGACAATCTCTCGAAGAAAACTAGACCAAGAGCTGTTGGTTTCTTCGTTGTCGGATTCTGGATCCTTGACGTAGCAAACAACATGCTTCAAGGACCATGTCGTGCTTTCCTCGCGGACTTAGCAGCCGGCGATGAAAA[C/A]TGACAAGAAGAGCTAACGCATTCTTTTCATTTTTCATGGCCGTCGGAAACATTTTGGGATACGCAGCTGGTTCATACAGCGGCCTATACAAAATCTTCCCGTTCACCGAAACCGACGCATGCAACATTTTCTGCGCGAATCTTAAAAGTTGCTTCTTCTTCTCCATCCTCCTCTTAACCTTCCTGGCCGGAATCG…
SCAF1281_316037	scaffold1281	316037	TCACGCGAGAGAAATCGGCGGCGAGTGTCCGGTGTGTTTGTCGGTGTTCGCCGACGGAGAGGAGATTCGGCAGCTTAGCGTTTGCAAGCACTCGTTTCATGTTTCTTGCATTGATTTGTGGCTCAGCAACCACTCCAATTGTCCGATTTGCCGCGCCACCATTGCCGCCGCCGTTAAACGTTCCGATTCTAACAGAGAG[A/G]TGATCTGCAGCAGGGTCACCGTGACGCCTCTTCTATGGTTTGATTTTATTTTATTTTTTAATTTTTGTTATCATAAATGTGAGTTTTTTTTTATTACTATTTTTGGTAAAAAAATCCAAATACGTGATACTAGTATGTAAAGCAATATTCAGGATAAGTTATTTTGAAAAATAAAATTTTAGATTAGAAATTACA…
SCAF1285_96358	scaffold1285	96358	CATAATTACAGAACTGCCATTCAGCTTGTTAGGCCAGGCAAAACCCATCCTCACGTATGCAGCTCAACCTCCTTGAAACTTGATCTTGAGATGTCTTTGTCTATTCTCTTTTTTCAAGAGTGCCAAGCTGTTTCTTTGACCATGTGAGCTGCAACCTTTTCAAAAACCTTTAAGGACTAGGTTGGTTTCAACTTTTGAG[C/T]GATGTTGACAAGAGAGAAAAAGCCACCCTATGACATAGGACTGTCATACTCAGTCCGAGGATCAGATCTGCTTTCACATGTGATCTTCCATTTTTGGTTTGTTTCTTGCTGCCTTTCCTTAACTTGACTTCTTCATGAATTAATTCGTGCAAGCCCAATAAATAACCTGATTTTAGCCTTTGCACATGCTTGATG…
SCAF1448_74434	scaffold1448	74434	TATAACACAAGAAATACACATAAATTTGCTCATATTTTACATGGTATCAGCACAAATTTGATCTTATGATCTGTCTTTGTGCTTCACTACCGCTGCCGACGGCGATATTTGCCGCCGGAAGCAACACCTTTCAATCTTTTAATTTTTTGTCACAAACAATTGTCCATTATAGTCAACTCCGGCGGCCCTTCCGCTGTCT[C/T]TCTGCCTTTTCCAGCTGCGCCATAACCAGCATTTTTCATAGTTTTGTGCTTATTTACATTGTTAGTGCTGTGCCAATACTAGTTGCACCTTTTCCAGTGTGACCCGTTGCTTAAAACCACCACAGACTGCTGCCCAATCCTTCGACGAGCACGACAGTTCTTTTCCTGTCGCCAACAGCCACCGCACGCGCCTCC…
SCAF1448_74436	scaffold1448	74436	TAACACAAGAAATACACATAAATTTGCTCATATTTTACATGGTATCAGCACAAATTTGATCTTATGATCTGTCTTTGTGCTTCACTACCGCTGCCGACGGCGATATTTGCCGCCGGAAGCAACACCTTTCAATCTTTTAATTTTTTGTCACAAACAATTGTCCATTATAGTCAACTCCGGCGGCCCTTCCGCTGTCTTC[C/T]TGCCTTTTCCAGCTGCGCCATAACCAGCATTTTTCATAGTTTTGTGCTTATTTACATTGTTAGTGCTGTGCCAATACTAGTTGCACCTTTTCCAGTGTGACCCGTTGCTTAAAACCACCACAGACTGCTGCCCAATCCTTCGACGAGCACGACAGTTCTTTTCCTGTCGCCAACAGCCACCGCACGCGCCTCCAC…
SCAF1981_339547	scaffold1981	339547	TGAAGAGATACATTGCTTTAGTATGAAACTAGGGTTTGTGGATGATATATACATTGCAACAGCACTCATTGACATGTATTGTAAAGCAGGAAAATTAAAAGTAGCTCATAACGTTTTCAACAAAATTCAACAGAAAACACTTCCATGTTGGAATTGCATGATGATGGGATATGCCATTCATGGCTATGGAGAAGAGGTA[C/T]GATTCTTTATGAGAAGATGTGTGAAAAGTGTATTAGACCTGATGCTATTACCTTCACAGCTCTTCTATCCGGCTGCAAGAATTCGGGTTTAGTCGAGGAAGGATGGAAGTACTTTGACAGTATGCAGGAAGATTACAATATCGTTCCAACAATTGAGCATTACTGTTGCATGGTTGACCTTCTTGGGAAGTTTGG…
SCAF2763_49533	scaffold2763	49533	AAGAAAATCTAAAAGAATCTCAGGCAGCACTACTGTTGGAGCAGGTTGGTGATTTCTAATTTAGGACCATAACTTCTGAGTGGCCTTTACATTACTGGCTTATATACTCTATCTTGTAATCTTTTATCTGTATGGTTTGGAACCTATTCAAAATTTGTTTAAGTTATCCAAATACTTAACCCATTTAGTTAATGCATCA[A/T]AATGAACATTTTGAATTTTTGTTTGCATTTCATTTTCAAATGCTGCCTAAGGTTTTTCCGGAAACAGTTTTCATACCAGCTAGACGGGTATATTGTAAACATGCAGCTTCCGTTTTTCAATTGAAGAAATTTGCCTCTATATATTATTACTTATCAATTATTCAAGGCTTTGCAGACGGTTTTATGATAGTATAG…
SCAF2763_49700	scaffold2763	49700	CCAAATACTTAACCCATTTAGTTAATGCATCAATAATGAACATTTTGAATTTTTGTTTGCATTTCATTTTCAAATGCTGCCTAAGGTTTTTCCGGAAACAGTTTTCATACCAGCTAGACGGGTATATTGTAAACATGCAGCTTCCGTTTTTCAATTGAAGAAATTTGCCTCTATATATTATTACTTATCAATTATTCAA[A/G]CTTTGCAGACGGTTTTATGATAGTATAGAGAAAAGTAATATGATTGAACAACATAGTAGTTTCCCAGATTCTTTGTGATGCATTTATGTGATAGAGTGAAATTTTGTATTAGTTTCAAATGACATGCCACATTGCAGGAAAAGGTTGAACGATCAACAAAAGAGGCTGATACAGCAAAAGCAGCATGGACTTGTC…
SCAF2763_82319	scaffold2763	82319	GTATCTGTTGCCATAGCCTCCGTAATAGCCATTGTTGTAAAACTCTTCAAAGCTGCCTTCAGTTTGAAAGGAACCCATGGTTGTCGTCGTTGTTGCTTGAGTTGCTGCCAAGGCTGATTCCATCATCAAAGTTGGCACCGCGAGAGGACCTTTTCCTAGACTGCCACCACTAACGCTGCTGCTTGGTCTGGTTCTATCA[C/T]AGAGTTGCAACCGCATCCAGTACCCCTTCCTGGAATGCCAACGCGGCTCGTGCCATCATCGGCTCTACCGATTGGTCTGGTTCCATCACCATGGTTGCCGCTGCAACTAAGGCTTCCATCTATTGTGTCGTTGGTTGGGTTTCCAATGCTGATAGGGTTACTCACAGAGGAGCAAGTTAGGGCTTGTCGCCAAGA…
SCAF2763_82328	scaffold2763	82328	GCCATAGCCTCCGTAATAGCCATTGTTGTAAAACTCTTCAAAGCTGCCTTCAGTTTGAAAGGAACCCATGGTTGTCGTCGTTGTTGCTTGAGTTGCTGCCAAGGCTGATTCCATCATCAAAGTTGGCACCGCGAGAGGACCTTTTCCTAGACTGCCACCACTAACGCTGCTGCTTGGTCTGGTTCTATCACTAGAGTTG[G/A]ACCGCATCCAGTACCCCTTCCTGGAATGCCAACGCGGCTCGTGCCATCATCGGCTCTACCGATTGGTCTGGTTCCATCACCATGGTTGCCGCTGCAACTAAGGCTTCCATCTATTGTGTCGTTGGTTGGGTTTCCAATGCTGATAGGGTTACTCACAGAGGAGCAAGTTAGGGCTTGTCGCCAAGATGGGTGGTT…
SCAF2763_82342	scaffold2763	82342	AATAGCCATTGTTGTAAAACTCTTCAAAGCTGCCTTCAGTTTGAAAGGAACCCATGGTTGTCGTCGTTGTTGCTTGAGTTGCTGCCAAGGCTGATTCCATCATCAAAGTTGGCACCGCGAGAGGACCTTTTCCTAGACTGCCACCACTAACGCTGCTGCTTGGTCTGGTTCTATCACTAGAGTTGCAACCGCATCCAGT[T/C]CCCTTCCTGGAATGCCAACGCGGCTCGTGCCATCATCGGCTCTACCGATTGGTCTGGTTCCATCACCATGGTTGCCGCTGCAACTAAGGCTTCCATCTATTGTGTCGTTGGTTGGGTTTCCAATGCTGATAGGGTTACTCACAGAGGAGCAAGTTAGGGCTTGTCGCCAAGATGGGTGGTTAATCCCTTTTGCCT…
SCAF2763_82369	scaffold2763	82369	AGCTGCCTTCAGTTTGAAAGGAACCCATGGTTGTCGTCGTTGTTGCTTGAGTTGCTGCCAAGGCTGATTCCATCATCAAAGTTGGCACCGCGAGAGGACCTTTTCCTAGACTGCCACCACTAACGCTGCTGCTTGGTCTGGTTCTATCACTAGAGTTGCAACCGCATCCAGTACCCCTTCCTGGAATGCCAACGCGGCT[A/G]TGCCATCATCGGCTCTACCGATTGGTCTGGTTCCATCACCATGGTTGCCGCTGCAACTAAGGCTTCCATCTATTGTGTCGTTGGTTGGGTTTCCAATGCTGATAGGGTTACTCACAGAGGAGCAAGTTAGGGCTTGTCGCCAAGATGGGTGGTTAATCCCTTTTGCCTAGATAAAAAATCTAGGGCTCATGATTC…
SCAF2763_99364	scaffold2763	99364	ATAAAATCAACACCCAATAAATATTAAATTTAATTGATTTAATTTAGTTTTGACTAAAAAAAACCAAATCAAAGTAATATAATTAGTTTGGTTTGGAAATTCGGGTTTATCGTATCATTGCTTTGGTTCCTTCCTTGAGAGATGTTTGCTTTGCTTTATTGGAGACAAGTGAAATAGCAGCAGTTAAGAAAATTGCAAT[G/A]CTACTTGGAATGAAAGGAATAAGATGCAATGGGATGATGAGGTTGAAGAGTGTAGGATTCCAACTCAACGAGCTAATGGGACGTTTTACGCAGATCGGAAAAATGCAGCAGCTGCACAGACGCGTATGGTTCGGGGGCAGCAGATGGAAAATTCTGATGTTGGGACGGTGCATTGGAGTACTCCCGTGTAATATT…
SCAF2763_100874	scaffold2763	100874	CCGATCCGTCTTTTTCTCTAATCATTTGTAGACCCCACTTAAGTGAATTTGCCTTTCTTTTAATAAAATCATTACAATGAATGCTATTGCACAATTTGTATATTTTTGTTTATATATATTATACACATGTATATGACATGTGAGAGGATATAAAAGGCAAAATACACCAGCTTGCGATTTTGTTAATACAAATGCTGCA[C/A]AAGTAGATAGGGATCAACAAGTCACTTCCAGTATTTGAGAAAACGATAGTATATGTTGGGTTAACAATTGAAAAACTGCTAACATACCTTTGGACTCAAAAGTATCTATAAAGATATTGAGACTAGTGTATATTCAGACATAAACATATTTTTGCATTGAGAATCCTAATATACACATGTGTTGTATTTAAATGC…
SCAF2763_100928	scaffold2763	100928	TTCTTTTAATAAAATCATTACAATGAATGCTATTGCACAATTTGTATATTTTTGTTTATATATATTATACACATGTATATGACATGTGAGAGGATATAAAAGGCAAAATACACCAGCTTGCGATTTTGTTAATACAAATGCTGCAGAAAGTAGATAGGGATCAACAAGTCACTTCCAGTATTTGAGAAAACGATAGTAT[A/T]GTTGGGTTAACAATTGAAAAACTGCTAACATACCTTTGGACTCAAAAGTATCTATAAAGATATTGAGACTAGTGTATATTCAGACATAAACATATTTTTGCATTGAGAATCCTAATATACACATGTGTTGTATTTAAATGCATTTGATATACAACCTAGAGTAACTATTTTTCAAAGATGTCTTTATCCGTCAAG…
SCAF2763_101084	scaffold2763	101084	GGGATCAACAAGTCACTTCCAGTATTTGAGAAAACGATAGTATATGTTGGGTTAACAATTGAAAAACTGCTAACATACCTTTGGACTCAAAAGTATCTATAAAGATATTGAGACTAGTGTATATTCAGACATAAACATATTTTTGCATTGAGAATCCTAATATACACATGTGTTGTATTTAAATGCATTTGATATACAA[A/C]TAGAGTAACTATTTTTCAAAGATGTCTTTATCCGTCAAGCTGCTATAATTTCAAGAACTTTGCCAACTTGTTAACTTAATCCTTTCATCAGTCAGAATTTACGCAACAAGGCAATTGCTGCAACAAGGCAACTGCTACAAGAAAGAGTAACGAATACTATGAATGGAACTGCATAATCACATATTGGAATGTGCA…
SCAF2763_104549	scaffold2763	104549	CATTCTCCAATGAATAAGTGGCAGCTCTTTTCGATTTACGGGTCAGCATATGTGATTCCACCATAGAACCCTTACAGCTCACAGAATCACTAGATGAAAGCCGGTTTCTCTCTGAAGTATTTTCAACTTGTTTTGATTGTAATTTTTGCTGCTTCTCAATTGTAGAGCATTCATGCAAACCAACTGATCCAGAATCAGA[G/C]GAGGCACATGTTTTCTCTTTTTCTCTAAAGTTATTTTAGGCTTCACAGTTTTAGCATTTGTAGTGTCTCTCTTGGGACAATTGTCTGGTTTGCTAGAAGCCAAGTCCAGCACGCTGCAAATATTAACATTGGACCTTTGGACATCCTGTTGACCTTTGCGAGTAGGCTTCGGAAGTGTTTTTACAGACTACTAGC…
SCAF2763_106920	scaffold2763	106920	GAAAAGAGTCACCAACGGATTGATTGTCAGTGGGAATATCCTTGGATTGTTTGAGCAAATGGTCCTCACAACCTTGTCCTTGAAACCAAACTCTCACACCAATAGCCAAACCTGCGTAATTGGCATAACCGACCAATTTTTCGCAAGGAATGAGCAAAGGAGTAGTAAACTGAAAGTGGGAGAAGAAGCAGCAGCAGGT[C/T]ATTGTGGGACATGACGATCTACGTGAGGCGAAAGAGAAAAGGATGCTGGAAAATCATCAAAATTAAAAATCACCTCGTAATGTGATTTGCGACACTTAGTGACAGCTGGAGTAGAAAACTGGTGGCTGGAGTATGTGTCACGCGCGGTGTTGATGGTGACGCGTGGGGCTCATGCGCAGAGGAGTTTGGCAGCGT…
SCAF2763_106936	scaffold2763	106936	GGATTGATTGTCAGTGGGAATATCCTTGGATTGTTTGAGCAAATGGTCCTCACAACCTTGTCCTTGAAACCAAACTCTCACACCAATAGCCAAACCTGCGTAATTGGCATAACCGACCAATTTTTCGCAAGGAATGAGCAAAGGAGTAGTAAACTGAAAGTGGGAGAAGAAGCAGCAGCAGGTATATTGTGGGACATGA[A/G]ATCTACGTGAGGCGAAAGAGAAAAGGATGCTGGAAAATCATCAAAATTAAAAATCACCTCGTAATGTGATTTGCGACACTTAGTGACAGCTGGAGTAGAAAACTGGTGGCTGGAGTATGTGTCACGCGCGGTGTTGATGGTGACGCGTGGGGCTCATGCGCAGAGGAGTTTGGCAGCGTAAAAATGGTCATCGTG…
SCAF2763_106974	scaffold2763	106974	GCAAATGGTCCTCACAACCTTGTCCTTGAAACCAAACTCTCACACCAATAGCCAAACCTGCGTAATTGGCATAACCGACCAATTTTTCGCAAGGAATGAGCAAAGGAGTAGTAAACTGAAAGTGGGAGAAGAAGCAGCAGCAGGTATATTGTGGGACATGACGATCTACGTGAGGCGAAAGAGAAAAGGATGCTGGAAA[C/T]CATCAAAATTAAAAATCACCTCGTAATGTGATTTGCGACACTTAGTGACAGCTGGAGTAGAAAACTGGTGGCTGGAGTATGTGTCACGCGCGGTGTTGATGGTGACGCGTGGGGCTCATGCGCAGAGGAGTTTGGCAGCGTAAAAATGGTCATCGTGCTCGCCGGAGGTTTGTGCGGCGGTCTATGGTGGTTTTA…
SCAF2763_107033	scaffold2763	107033	GCGTAATTGGCATAACCGACCAATTTTTCGCAAGGAATGAGCAAAGGAGTAGTAAACTGAAAGTGGGAGAAGAAGCAGCAGCAGGTATATTGTGGGACATGACGATCTACGTGAGGCGAAAGAGAAAAGGATGCTGGAAAATCATCAAAATTAAAAATCACCTCGTAATGTGATTTGCGACACTTAGTGACAGCTGGAG[T/A]GAAAACTGGTGGCTGGAGTATGTGTCACGCGCGGTGTTGATGGTGACGCGTGGGGCTCATGCGCAGAGGAGTTTGGCAGCGTAAAAATGGTCATCGTGCTCGCCGGAGGTTTGTGCGGCGGTCTATGGTGGTTTTAGGCAGTAGGTCGCCCTAAAAAGAGGCAGTTGGTGTTGGCATAGCTGTAACAGAGTAAAA…
SCAF2763_107087	scaffold2763	107087	AACTGAAAGTGGGAGAAGAAGCAGCAGCAGGTATATTGTGGGACATGACGATCTACGTGAGGCGAAAGAGAAAAGGATGCTGGAAAATCATCAAAATTAAAAATCACCTCGTAATGTGATTTGCGACACTTAGTGACAGCTGGAGTAGAAAACTGGTGGCTGGAGTATGTGTCACGCGCGGTGTTGATGGTGACGCGTG[A/G]GCTCATGCGCAGAGGAGTTTGGCAGCGTAAAAATGGTCATCGTGCTCGCCGGAGGTTTGTGCGGCGGTCTATGGTGGTTTTAGGCAGTAGGTCGCCCTAAAAAGAGGCAGTTGGTGTTGGCATAGCTGTAACAGAGTAAAAAAGGACAGAAAAGTGACAGCTGGTGTAAAGCACAGCTGTGTTTGAGGAAAAAAA…
SCAF2763_107180	scaffold2763	107180	AAATTAAAAATCACCTCGTAATGTGATTTGCGACACTTAGTGACAGCTGGAGTAGAAAACTGGTGGCTGGAGTATGTGTCACGCGCGGTGTTGATGGTGACGCGTGGGGCTCATGCGCAGAGGAGTTTGGCAGCGTAAAAATGGTCATCGTGCTCGCCGGAGGTTTGTGCGGCGGTCTATGGTGGTTTTAGGCAGTAGG[T/C]GCCCTAAAAAGAGGCAGTTGGTGTTGGCATAGCTGTAACAGAGTAAAAAAGGACAGAAAAGTGACAGCTGGTGTAAAGCACAGCTGTGTTTGAGGAAAAAAAAGTCACTGGAGAAAAGCACAGCGAAGGCAGCACTTTTGTGGCAGTCATAGTGGCGTGGCTGGTTGCTAGAAAGGCAGCCGGAGTTGACAGCGA…
SCAF2763_107376	scaffold2763	107376	AGGTCGCCCTAAAAAGAGGCAGTTGGTGTTGGCATAGCTGTAACAGAGTAAAAAAGGACAGAAAAGTGACAGCTGGTGTAAAGCACAGCTGTGTTTGAGGAAAAAAAAGTCACTGGAGAAAAGCACAGCGAAGGCAGCACTTTTGTGGCAGTCATAGTGGCGTGGCTGGTTGCTAGAAAGGCAGCCGGAGTTGACAGCG[T/C]GGATGACTGTATGAAGCCAAAAATTGAAAGACTGAAAGGTGGTGCTTCTGGTGGCAAATGTCCCCGCCGGCAGCGGTAGTGTGAAGCACAGAGACGCATAATAAGAATCCGCTCCGATACCATGTAAAAATGAGTAACTTATGCGTGTCTAATGAGACACCTATTTATAATGATGCTGTGTGATTTATATCTTGG…
SCAF2763_107437	scaffold2763	107437	AAAAGTGACAGCTGGTGTAAAGCACAGCTGTGTTTGAGGAAAAAAAAGTCACTGGAGAAAAGCACAGCGAAGGCAGCACTTTTGTGGCAGTCATAGTGGCGTGGCTGGTTGCTAGAAAGGCAGCCGGAGTTGACAGCGACGGATGACTGTATGAAGCCAAAAATTGAAAGACTGAAAGGTGGTGCTTCTGGTGGCAAAT[C/T]CCCCGCCGGCAGCGGTAGTGTGAAGCACAGAGACGCATAATAAGAATCCGCTCCGATACCATGTAAAAATGAGTAACTTATGCGTGTCTAATGAGACACCTATTTATAATGATGCTGTGTGATTTATATCTTGGTGTATGTGGATGATATCATCACTGGCAACTCTGTAGCCCTTATCTCCACCATCACTACCAA…
SCAF2763_107486	scaffold2763	107486	CACTGGAGAAAAGCACAGCGAAGGCAGCACTTTTGTGGCAGTCATAGTGGCGTGGCTGGTTGCTAGAAAGGCAGCCGGAGTTGACAGCGACGGATGACTGTATGAAGCCAAAAATTGAAAGACTGAAAGGTGGTGCTTCTGGTGGCAAATGTCCCCGCCGGCAGCGGTAGTGTGAAGCACAGAGACGCATAATAAGAAT[T/C]GCTCCGATACCATGTAAAAATGAGTAACTTATGCGTGTCTAATGAGACACCTATTTATAATGATGCTGTGTGATTTATATCTTGGTGTATGTGGATGATATCATCACTGGCAACTCTGTAGCCCTTATCTCCACCATCACTACCAAGCTCAATCATGTCTTTGCACTAAAGCAACTTGGTTCACTTGATTATTTC…
SCAF2763_107488	scaffold2763	107488	CTGGAGAAAAGCACAGCGAAGGCAGCACTTTTGTGGCAGTCATAGTGGCGTGGCTGGTTGCTAGAAAGGCAGCCGGAGTTGACAGCGACGGATGACTGTATGAAGCCAAAAATTGAAAGACTGAAAGGTGGTGCTTCTGGTGGCAAATGTCCCCGCCGGCAGCGGTAGTGTGAAGCACAGAGACGCATAATAAGAATCC[T/C]TCCGATACCATGTAAAAATGAGTAACTTATGCGTGTCTAATGAGACACCTATTTATAATGATGCTGTGTGATTTATATCTTGGTGTATGTGGATGATATCATCACTGGCAACTCTGTAGCCCTTATCTCCACCATCACTACCAAGCTCAATCATGTCTTTGCACTAAAGCAACTTGGTTCACTTGATTATTTCTT…
SCAF2763_108763	scaffold2763	108763	ATGAATGTACTAGTTTACATAGTTTTACTTTACTCTTGTTTCTGTTTAGCTCTAGAATACTATTCTGCCATGTGGCAGCTCTGTTAAAGAGTTAGTTACAGGGGTGTAGGCTAAGCCCCTTAGGAGTGTAGGATAAGAACTCCTATATAAACATTGTATCAAAATCTGTTATCATTCAGTTTTCATAAACAAAATACTC[G/T]AATGAATTCTCAAATCTCTCTCTTGTTTTCTAAAAATGCTGCAATAATTACATTCAATGTCTAAGAAGTTGTATTGACTAGGACTATTAACAATTAGCCTAGGATGTTGCCCAGTCAAGGAATAATAAAAACATACACTAAATTTTAACAATTGGCTTATCAGTAAACTTTCAGATTTTTTAATGATTTAATACA…
SCAF2763_125716	scaffold2763	125716	AAGCATGTCAAAAATAAATTAACTGATTTCAACAAATGGAACCCAGCTCATATATAATTTTAATTTTTAAAGTTTGACTAAAAGGGAGGATATACCGATAACTCTTCAATTAAGCTAGGGATAACTGTAAGAAGCATATGAGGTGCACACTGGAAAACTTGAAAGATAATTTCATGGTAAAATTCTTTAAGCTCGCAGC[C/T]ACAGTGTCTCTGTCATATATACAAGAAGATAAAAACCCACAAACTAGGGAATTCAGCTCATCCTCTTCAACACAAGTTTTTATGACTGATACAGCAAGTTGATAAGCAGCACAAGTTGCATCCTGTTGGCAAAAAAATATAAATATAAGTATATAACTACCACTTCATAATCATGAGCAACGATATTCTTATTAA…
SCAF4777_55347	scaffold4777	55347	TTGTTGCCCCTGTGGATATTCAGGCATTCACCAATGAGGTCAAAGCTAAGTTAACTGCTCGGTGTCAAGGTAAAACGAAGTGCTTTACCCGAGCGGTAAAGGAAATCTGTGCAGCATTTGAGGAATTAGAGAAACAGAAAGCTGGTGGTATGACAGATGACACTGATGATTCCCATTTTGGTTCAGAGGCCCCTTCTTT[T/G]ATGGGGCAGCGAGCAGCATAAAGGATGCTACTGATGTTGTGGTATTAAATGCAGAAAAGGCTAAGACTATTATGGAAGATGTTGGCTCAAATTTGGATCACTATGCCCAAATATGTGGAGAAAGTGATGGGCAAGATGAAAAACTGTCTGCATCTGGCCGTCCAACTGACAGTTCATCTCCAGTTTTGTCACCTG…
SCAF8210_1451	scaffold8210	1451	TTTCTCTCTCTCTCTCTCAAATTCGAGCAATAAAGATTTTTCTCTTACAACCTTGGAGGACAATGATAAAGATGGCAGCCGTATGGAAAGCCTTGGAGCGGTTAAAGCTGGATGATCAAGTTTTGAAGATCCAAGCCGCTAAGGATGTCCGCCACATCACCAAAACACACAGCCATATCTGGTTCCGTCAAGTTGCTGC[A/G]CTGCACTTTTGCTTTCTGCAAACACGGCTGCCTTGTTGTGCCTTCAGGTGTGCAAGCGTTTTTAGGGTTACCAACTTTTAACCTTTTGTCATTTTGGGCTCATGTTAAGTTGGGCCTTAAAAAGGAAAACAAAAAAAGCAAGTCTGTTTCAGCCACTTAGCTTCTTTTTTATAATTTTACAATTAATTTGTTTCA…
* SNPs are indicated in red colour font
