# Supplementary material for: Genotyping-by-sequencing based intra-specific genetic map refines a ‘‘QTL-hotspot” region for drought tolerance in chickpea
Source: Mol Genet Genomics. 2014 Oct 25;290(2):559–71. doi: 10.1007/s00438-014-0932-3 (PMC4361754; doi:10.1007/s00438-014-0932-3)
Supplement: Supplementary file 4 — Gene ontology (GO) analysis of genes identified in the refined QTL-hotspot region (XLSX 37 kb) [file 438_2014_932_MOESM4_ESM.xlsx]

## Sheet: ESM_4
Online Resource 4: Details of markers mapped on each linkage group and their genetic posistions
Marker loci	Distance (cM)
CaLG01
ICCeM0048	0
ICCM0120	3.102
Ca1_33095591	9.387
Ca1_33095577	10.035
Ca1_11669794	10.136
TA30	10.945
Ca1_14015757	14.442
Ca1_12337445	14.996
Ca1_15965278	26.774
Ca1_16379258	28.776
TS71	29.229
ICCM0297	32.012
TA1	34.59
TA30s	34.913
CaM0694	35.283
Ca1_19572408	37.556
Ca1_19572494	37.57
Ca1_40339065	38.286
Ca1_40366866	38.497
Ca1_40366858	38.508
Ca1_40366862	38.512
Ca1_40358747	38.709
Ca1_27745471	38.737
Ca1_37690465	38.737
Ca1_40358693	38.754
Ca1_38877670	38.808
Ca1_39436291	38.836
Ca1_37722095	38.84
Ca1_37722143	38.842
Ca1_37880995	38.857
Ca1_40346280	38.891
Ca1_30232233	38.906
Ca1_30262124	38.909
Ca1_28082758	38.915
Ca1_40190230	38.932
Ca1_34727251	38.944
Ca1_40343216	38.97
Ca1_34272001	38.971
Ca1_40190093	38.978
Ca1_31393408	38.984
Ca1_34161921	38.986
Ca1_26129961	38.989
Ca1_40367940	39.015
Ca1_32686814	39.066
Ca1_39663432	39.109
Ca1_38451588	39.165
CaM0102	40.574
CaM1702	41.602
CaM0403	41.802
CaM0015	41.88
CaM1742	42.065
CaM0046	42.188
NCPGR263	42.916
NCPGR136	43.493
Ca1_16552751	44.265
CaM0144	45.328
H2A08	48.233
CaM0393	49.921
Ca1_6540035	64.518
Ca1_6540013	64.733
Ca1_6329814	65.011
Ca1_6390541	65.618
Ca1_6433925	65.648
Ca1_6491008	65.832
Ca1_6491017	65.839
Ca1_6512349	65.917
Ca1_6478736	65.943
Ca1_6486446	65.949
Ca1_6470708	66
Ca1_6521670	66.025
Ca1_6521673	66.025
Ca1_6553107	66.035
Ca1_6521856	66.089
Ca1_6521859	66.242
cpPb-682106	71.282
cpPb-679216	71.398
cpPb-679915	71.399
cpPb-677690	71.412
Ca1_5249868	74.784
Ca1_4189333	76.597
Ca1_5093607	77.636
Ca1_2807604	80.398
Ca1_2885817	81.008
Ca1_2855927	81.294
Ca1_2856003	81.378
Ca1_3047634	81.799
Ca1_1859914	82.968
Ca1_1858608	82.984
Ca1_1858509	82.99
Ca1_1858600	82.99
Ca1_1861837	83.091
Ca1_2002844	83.283
Ca1_1987101	83.304
Ca1_1987366	83.305
Ca1_1986964	83.472
Ca1_1973632	83.509
cpPb-171485	87.82
cpPb-490962	87.832
cpPb-677798	87.855
cpPb-679323	87.864
cpPb-677672	87.928
cpPb-677038	87.939
ICCM0009a	91.116
ICCM0009b	91.116
Ca1_1098874	92.343
Ca1_1098703	92.354
Ca1_1083388	92.65
Ca1_1083403	92.65
NCPGR184	101.273
CaLG02
CaM0861	0
CaM0293	20.483
H2B061	23.629
TA200	24.26
TA110	27.239
TA206	29.817
TA37	31.532
TA96	33.991
H1P092	34.668
TA27	34.722
H1H011	34.785
ICCM0082	35.236
ICCM0247	35.923
CaM0142	36.64
TAA194	37.568
Ca2_32629763	47.192
Ca2_32481983	47.208
Ca2_32415809	47.213
Ca2_32416166	47.219
Ca2_32058591	47.405
Ca2_32061054	47.405
Ca2_32545320	47.406
Ca2_32061053	47.456
Ca2_32003536	47.592
Ca2_32351839	47.678
Ca2_32140939	47.711
Ca2_32140948	47.74
Ca2_31428279	47.808
Ca2_31428132	47.84
Ca2_31428405	47.857
Ca2_31908857	47.901
Ca2_31908845	47.902
Ca2_30921092	48.162
Ca2_31109358	48.162
Ca2_31109311	48.191
Ca2_31188355	48.193
Ca2_31109436	48.195
Ca2_31201859	48.201
Ca2_30951724	48.204
Ca2_31109435	48.21
Ca2_30880243	48.211
Ca2_31201872	48.214
Ca2_30954317	48.217
Ca2_31005845	48.225
Ca2_30880246	48.227
Ca2_31005847	48.23
Ca2_30954305	48.239
Ca2_31005670	48.243
Ca2_30925784	48.266
Ca2_31203154	48.289
Ca2_30925755	48.302
Ca2_31088778	48.445
Ca2_31427902	48.482
Ca2_31428024	48.498
Ca2_31428429	48.58
Ca2_32129272	48.68
Ca2_31908694	48.744
Ca2_32351821	48.907
Ca2_32119331	49.032
Ca2_32119268	49.035
SCAF80_412669	50.532
CISR2	51.382
cpPb-489318	51.983
NCPGR144	57.121
Ca2_35441180	60.028
Ca2_35670478	61.91
Ca2_35709129	62.114
Ca2_35673262	62.149
Ca2_35593797	62.274
Ca2_35593824	62.28
Ca2_35593827	62.28
Ca2_35612587	62.281
Ca2_35612895	62.284
Ca2_35759932	62.284
Ca2_35754287	62.286
Ca2_35754350	62.286
Ca2_35754617	62.286
Ca2_35612644	62.288
Ca2_35759940	62.291
Ca2_35754557	62.298
Ca2_35759981	62.305
Ca2_35709004	62.397
Ca2_35709032	62.422
Ca2_35676127	62.469
Ca2_35676160	62.496
Ca2_35704069	62.567
Ca2_35704018	62.578
Ca2_35658537	62.706
GA16	67.727
GA20	92.161
CaLG03
Ca3_36447274	0
Ca3_36447520	0.026
Ca3_36447364	0.046
TA64	12.598
Ca3_34496982	13.31
Ca3_29932504	17.171
Ca3_31618829	19.573
Ca3_31302060	19.699
Ca3_31279605	19.706
Ca3_31517201	19.713
Ca3_31517136	19.716
Ca3_31516766	19.754
Ca3_31516662	19.755
Ca3_31431216	19.767
Ca3_31630195	19.769
Ca3_31520119	19.771
Ca3_31520190	19.785
Ca3_31341335	19.79
Ca3_31268143	19.797
Ca3_31631561	19.813
Ca3_31631534	19.819
Ca3_31521155	19.823
Ca3_31521142	19.826
Ca3_31321850	19.83
Ca3_31321778	19.834
Ca3_31321725	19.842
Ca3_31478882	19.862
Ca3_31267675	20.316
Ca3_31267681	20.337
Ca3_30837284	21.457
Ca3_31268038	24.118
Ca3_27890849	27.659
Ca3_27010875	31.465
Ca3_25145247	37.328
TR2	37.569
CaM0391	40.386
TS58s	40.855
STMS14	42.304
NCPGR10	42.694
ICCeM0050	44.71
CaM1089	46.509
TS17X	46.899
TA6	47.188
SCAF420_43372	47.72
ICCeM0059	48.022
TA78	48.292
TR56	48.906
CaM0051	49.377
GA119	50.589
CaM1973	50.955
Ca3_9223875	51.239
SCAF1981_339547	51.265
Ca3_3617555	51.339
Ca3_6258240	51.351
SCAF1281_316037	51.462
SCAF9_32249	51.484
SCAF8210_1451	51.972
CaM0204	52.425
NCPGR100	52.699
NCPGR49	53.267
CaM1835	53.465
CaM1306	53.509
CaM2181	53.573
CaM0410	53.869
CaM0713	53.974
CaM1843	54.08
CaM0326	54.127
CaM0003	54.198
TA34	54.296
CaM0120	54.419
CaM0157	54.606
H2I01	54.675
CaM1024	54.861
CaM1765	55.578
NCPGR273	56.031
NCPGR278	56.431
CaM1851	56.813
NCPGR173	57.198
NCPGR255	57.832
NCPGR268	59.558
H3F08	59.879
CaM2031	60.638
CaM1568	62.033
CaM1232	62.305
H3C06	64.013
CaM0520	65.523
CaM1905	66.134
CaM1988	67.756
CaM1376	69.195
CaM0998	72.777
CaLG04
Ca4_48269138	0
Ca4_48263603	0.386
Ca4_48275016	0.414
Ca4_48322502	0.418
Ca4_48228061	0.543
Ca4_48228110	0.547
Ca4_48355358	0.551
Ca4_48355468	0.552
Ca4_48498331	0.557
Ca4_48498334	0.571
Ca4_48501662	0.574
Ca4_48465107	0.578
Ca4_48467653	0.579
Ca4_48498181	0.584
Ca4_48485263	0.595
Ca4_48478018	0.623
Ca4_48478303	0.628
Ca4_48475461	0.629
Ca4_48345604	0.752
Ca4_48345608	0.752
Ca4_48457876	1.147
Ca4_47592455	9.995
cpPb-490776	12.866
cpPb-678284	12.889
GA137	12.906
Ca4_37576578	13.568
Ca4_46613068	15.439
CaM0821	23.671
ICCM0257	25.118
Ca4_45225063	26.169
Ca4_45035589	27.391
Ca4_45019764	27.79
Ca4_44979108	27.874
Ca4_44590678	30.096
Ca4_44590652	30.125
Ca4_44590697	30.423
Ca4_35346417	35.842
ICCeM0058	37.272
Ca4_41698382	38.168
Ca4_41032599	40.808
Ca4_40941283	41.055
Ca4_41032590	41.193
Ca4_41032564	41.216
Ca4_40795060	41.234
Ca4_40723212	41.301
Ca4_41142290	41.355
Ca4_40723208	41.372
Ca4_41142288	41.397
Ca4_41142299	41.397
Ca4_40807053	41.411
Ca4_40839967	41.427
Ca4_40839949	41.43
Ca4_40795085	41.608
Ca4_40806995	41.616
Ca4_41144277	41.708
Ca4_40357182	41.73
Ca4_41094554	41.791
Ca4_40734765	41.86
Ca4_40668451	42.068
Ca4_40668481	42.074
Ca4_40668487	42.074
Ca4_40597534	42.293
Ca4_40203462	42.394
Ca4_40203399	42.412
Ca4_40203432	42.412
Ca4_40429386	42.42
Ca4_40267713	42.438
Ca4_40429328	42.444
Ca4_40185702	42.458
Ca4_41145875	42.579
Ca4_40154361	42.629
Ca4_40368765	42.763
Ca4_40062031	42.83
Ca4_40062233	42.878
Ca4_40059880	43.058
Ca4_39719606	44.014
Ca4_37453590	44.37
Ca4_24261779	44.809
Ca4_38370926	44.82
Ca4_38370941	44.824
Ca4_38929681	44.905
Ca4_39081951	44.956
Ca4_39086269	44.973
Ca4_39086017	44.975
Ca4_39031823	44.988
Ca4_39042938	44.999
Ca4_38215267	45.113
Ca4_38831427	45.131
Ca4_38659377	45.168
Ca4_38179583	45.199
Ca4_38420093	45.206
Ca4_38157210	45.229
Ca4_38153183	45.236
Ca4_38153198	45.236
Ca4_38194220	45.236
Ca4_38918430	45.239
Ca4_38153216	45.24
Ca4_38181292	45.246
Ca4_38194159	45.25
Ca4_38834383	45.264
Ca4_38918394	45.271
Ca4_38918424	45.272
Ca4_38918628	45.274
Ca4_38834423	45.275
Ca4_38834431	45.275
Ca4_38362132	45.276
Ca4_38475310	45.279
Ca4_38425720	45.282
Ca4_38289066	45.283
Ca4_38343633	45.283
Ca4_38288823	45.284
Ca4_38288997	45.287
Ca4_38289052	45.289
Ca4_38770348	45.29
Ca4_38405153	45.292
Ca4_38770450	45.292
Ca4_38540247	45.294
Ca4_38770510	45.294
Ca4_38540201	45.299
Ca4_38358067	45.3
Ca4_38770606	45.302
Ca4_38834405	45.306
Ca4_38358398	45.321
Ca4_38475547	45.323
Ca4_38370848	45.333
Ca4_38370902	45.342
Ca4_38833304	45.345
Ca4_38759640	45.361
Ca4_38039251	45.477
SCAF40_1053215	45.479
Ca4_38039037	45.482
Ca4_38039046	45.482
Ca4_38039076	45.485
Ca4_38039088	45.494
SCAF40_1049594	45.526
SCAF40_1050164	45.546
Ca4_37364980	45.554
SCAF40_1052983	45.572
Ca4_37630520	45.594
Ca4_38918547	45.607
Ca4_38029208	45.609
Ca4_38029215	45.609
Ca4_38029358	45.611
Ca4_38029380	45.611
SCAF40_968798	45.611
Ca4_38039289	45.612
Ca4_37550122	45.622
Ca4_37286632	45.638
Ca4_38029136	45.638
Ca4_37633044	45.649
Ca4_37454296	45.653
SCAF40_871346	45.658
Ca4_38008062	45.659
Ca4_38008227	45.659
Ca4_38008082	45.661
Ca4_37576730	45.662
Ca4_37897351	45.666
Ca4_37897261	45.667
SCAF306_19215	45.669
Ca4_38008205	45.67
SCAF40_911602	45.672
Ca4_37349212	45.675
Ca4_37630404	45.677
SCAF40_1053247	45.683
SCAF40_1053261	45.683
Ca4_37630445	45.684
Ca4_43319846	45.685
Ca4_37630527	45.692
Ca4_43324547	45.692
Ca4_38038959	45.699
Ca4_37450294	45.7
Ca4_37450326	45.7
Ca4_37450206	45.701
SCAF157_100364	45.729
Ca4_37316738	45.738
Ca4_38833415	45.755
Ca4_37293773	45.765
Ca4_38833333	45.793
Ca4_36467980	45.83
SCAF157_106331	45.86
SCAF2763_49700	45.86
Ca4_30300334	45.905
Ca4_35231891	45.907
SCAF157_325857	45.914
SCAF953_42329	45.92
Ca4_36979879	45.941
Ca4_36844149	45.947
SCAF2763_104549	45.954
Ca4_36979926	45.956
Ca4_30599188	45.962
SCAF38_520311	45.97
SCAF2763_108763	45.971
Ca4_36468053	45.988
Ca4_36468003	45.997
Ca4_35171719	46.009
SCAF2763_49533	46.009
Ca4_30260485	46.026
Ca4_35171506	46.026
SCAF157_100529	46.027
SCAF2763_107486	46.035
SCAF2763_107488	46.035
Ca4_26002991	46.036
SCAF157_142843	46.036
Ca4_30258484	46.037
SCAF157_352747	46.037
SCAF157_352712	46.038
Ca4_30153505	46.041
Ca4_29958113	46.042
SCAF157_100228	46.045
Ca4_29958122	46.046
Ca4_29923380	46.057
Ca4_36639382	46.061
Ca4_36955706	46.061
Ca4_31218647	46.068
Ca4_36984795	46.069
Ca4_36984727	46.07
SCAF2763_107033	46.073
SCAF2763_107087	46.073
SCAF2763_106920	46.076
SCAF2763_106936	46.076
SCAF2763_106974	46.076
SCAF598_161754	46.079
Ca4_24857501	46.082
SCAF2763_107376	46.082
SCAF2763_107437	46.082
SCAF2763_100874	46.083
SCAF2763_100928	46.088
SCAF2763_107180	46.09
SCAF2763_82342	46.091
SCAF2763_82369	46.091
SCAF2763_101084	46.098
SCAF2763_125716	46.103
Ca4_30668893	46.106
Ca4_29671606	46.107
Ca4_35311815	46.107
SCAF1128_341416	46.115
Ca4_35229966	46.116
SCAF2763_82319	46.128
SCAF2763_82328	46.128
SCAF2763_99364	46.129
SCAF1448_74434	46.143
SCAF1448_74436	46.143
Ca4_22865390	46.148
Ca4_22865436	46.155
Ca4_29323082	46.166
Ca4_36709731	46.174
Ca4_22904152	46.179
Ca4_37806689	46.187
Ca4_22904166	46.207
Ca4_36673677	46.216
SCAF290_824993	46.237
Ca4_34916032	46.259
Ca4_35393643	46.277
SCAF157_355222	46.293
Ca4_36977194	46.303
SCAF157_213477	46.312
SCAF157_213487	46.319
SCAF157_213404	46.321
Ca4_34915986	46.355
Ca4_38976822	46.547
Ca4_38976835	46.547
Ca4_22908360	46.597
Ca4_37453586	46.623
Ca4_37575636	47.417
Ca4_20161601	50.23
CaM2093	50.391
CaM0507	50.591
cpPb-490406	50.741
CaM1328	50.799
Ca4_18223721	50.877
cpPb-676868	50.992
TA132	51.125
cpPb-682025	51.298
ICCM0069	51.484
NCPGR27	51.726
ICCM0068	52.012
NCPGR7	52.217
ICCM0250	52.419
H1B17	52.59
cpPb-322921	52.669
NCPGR31	53.182
CaM0923	53.51
CaM1684	53.975
NCPGR236	54.437
TR20	54.581
NCPGR231	54.812
NCPGR30	55.546
H4G11	55.972
H1A19	56.504
Ca4_15925936	58.841
CaM1903	59.029
Ca4_15942388	59.269
Ca4_15651804	59.426
Ca4_16278600	59.7
Ca4_15934901	59.803
TR8	60.155
Ca4_16278671	60.256
Ca4_15934607	60.659
Ca4_15926160	61.116
Ca4_15957070	61.182
Ca4_16149998	61.309
Ca4_16046928	61.333
ICCM0249	64.463
ICCM0065	66.301
Ca4_12558541	67.722
Ca4_13724666	68.483
Ca4_13588956	68.687
Ca4_13699663	68.728
Ca4_13840484	68.751
Ca4_13840251	68.771
Ca4_11276225	69.534
Ca4_11398889	69.622
NCPGR127	69.798
Ca4_11276413	69.982
Ca4_11234130	70.027
Ca4_11441735	70.104
Ca4_11435380	70.133
Ca4_11435651	70.144
Ca4_11343257	70.152
Ca4_11343230	70.155
Ca4_11547141	70.204
Ca4_11246164	70.225
Ca4_11398699	70.233
Ca4_11334350	70.243
Ca4_11246093	70.244
Ca4_11273405	70.245
Ca4_11398682	70.251
Ca4_11517582	70.252
Ca4_11246173	70.255
Ca4_11517517	70.261
Ca4_11277574	70.264
Ca4_11491864	70.265
Ca4_11273328	70.269
Ca4_11490100	70.271
Ca4_11334343	70.278
Ca4_11490496	70.278
Ca4_11274281	70.286
Ca4_11244334	70.293
Ca4_11244395	70.293
Ca4_11276484	70.3
Ca4_11275171	70.311
Ca4_11465075	70.313
Ca4_11465057	70.36
Ca4_11441604	70.423
Ca4_11441673	70.423
Ca4_12982420	72.433
Ca4_13787649	72.807
Ca4_13787448	72.808
Ca4_13841340	72.887
Ca4_13840227	72.978
Ca4_13838796	73.145
Ca4_13839288	73.198
Ca4_13839294	73.198
Ca4_13687456	73.204
TAA170	77.368
NCPGR21	78.343
STMS11	78.847
cpPb-680552	79.628
CaM0615	82.645
CaM0845	83.808
CaM0856	84.02
Tp684964	86.325
Ca4_5390317	94.259
Ca4_4907859	94.961
Ca4_4911083	95.691
Ca4_4911130	95.803
Ca4_3171317	97.29
Ca4_4578674	98.084
Ca4_4628243	98.136
Ca4_4536310	98.138
Ca4_4536286	98.174
Ca4_4535728	98.188
Ca4_4452018	98.207
Ca4_4578836	98.227
Ca4_4468394	98.251
Ca4_4454305	98.285
Ca4_4454464	98.285
Ca4_4452380	98.298
Ca4_4148250	99.372
Ca4_4027829	99.646
Ca4_4097989	99.899
Ca4_4097935	99.908
Ca4_3990334	99.941
NCPGR91	102.26
TR11	105.581
Ca4_1385179	112.104
CaLG05
cpPb-682328	0
H3A07	8.58
NCPGR228	9.323
NCPGR40	10.677
TAA137	11.986
H2L102	13.293
TA116	13.538
TA42	13.969
CaM0038	14.404
CaM0639	15.688
CaM0805	15.897
CaM0436	15.998
NCPGR233	16.6
TA5	16.824
ICCM0202	16.869
H4H02	16.929
H2J09	16.944
CaM1228	17.094
CaM2098	17.321
CaM2026	17.903
NCPGR105	18.842
CaM0848	19.24
NCPGR176	20.09
TR18	20.379
H1H07	22.356
TR29	23.471
CaM2158	24.914
NCPGR189	30.931
NCPGR254	35.413
Ca5_45501379	35.902
Ca5_38092606	45.277
Ca5_38064661	45.3
Ca5_38064631	45.315
Ca5_38110219	45.325
Ca5_38018552	45.33
Ca5_38018558	45.33
Ca5_38080349	45.334
Ca5_38062576	45.335
CaM1278	59.419
CaLG06
H4H06	0
NCPGR87	4.17
CaM0500	5.159
H6G10	6.134
H1F21	7.101
CaM1125	8.25
NCPGR203	10.873
NCPGR139	11.56
ICCM0104	11.964
ICCM0242	12.147
H5A04	12.289
CaM1530	12.961
CaM0753	13.689
CaM1431	13.855
CaM0899	13.948
CaM1826	14.21
CaM0421	14.746
CaM0636	15.312
CaM1790	16.179
TR7	17.101
ICCeM0051	17.689
SCAF96_277735	19.011
Ca6_49552946	19.539
SCAF134_223318	19.859
CaM0389	21.23
TA120	23.378
Ca6_22208093	28.591
CaM1760	28.763
Ca6_22222898	28.863
Ca6_22252149	29.305
cpPb-489187	33.039
NCPGR107	35.329
Ca6_54156158	36.462
NCPGR200	37.199
Ca6_26703215	37.567
STMS2	38.853
NCPGR93	39.845
Ca6_18027391	43.629
TA14	45.216
Ca6_17129574	45.972
Ca6_17096214	46.406
Ca6_57986658	49.096
Ca6_57986700	49.155
Ca6_57948587	49.547
Ca6_13340012	51.441
Ca6_13625388	51.617
Ca6_13729649	51.666
Ca6_13622292	51.822
Ca6_13591590	51.971
Ca6_13413848	52.135
Ca6_13827484	52.166
Ca6_13827452	52.173
NCPGR202	54.629
Ca6_58908024	56.821
Ca6_10670368	58.464
Ca6_10215262	58.495
Ca6_10670582	58.52
Ca6_10682221	58.522
Ca6_10671444	58.525
Ca6_10671458	58.525
Ca6_10670482	58.527
Ca6_10677469	58.534
Ca6_10677501	58.534
Ca6_10259614	58.57
Ca6_10456774	58.606
Ca6_10588030	58.61
Ca6_10260274	58.644
Ca6_10495747	58.662
Ca6_10231092	58.707
Ca6_10231095	58.707
Ca6_10456854	58.731
Ca6_10567518	58.753
Ca6_10613546	58.76
Ca6_10442148	58.767
Ca6_10445274	58.769
Ca6_10574535	58.773
Ca6_10192017	58.789
Ca6_10192015	58.865
Ca6_10192247	58.869
Ca6_10192296	58.904
Ca6_10670773	58.962
Ca6_10151973	59.048
Ca6_9872988	59.163
Ca6_10158850	59.188
Ca6_10013651	59.342
Ca6_10111488	59.362
Ca6_10116608	59.383
Ca6_9833725	59.409
Ca6_10088984	59.502
Ca6_10100863	59.522
Ca6_10045644	59.53
Ca6_10020177	59.564
Ca6_10020187	59.622
Ca6_8170170	65.918
Ca6_8091050	66.044
Ca6_8166317	66.13
Ca6_8166339	66.195
Ca6_8052987	66.292
Ca6_8179815	66.343
Ca6_7929647	66.375
Ca6_8090739	66.416
Ca6_7829627	66.476
Ca6_8094879	66.513
Ca6_7994732	66.521
Ca6_7851000	66.562
Ca6_7835738	66.598
Ca6_8081800	66.611
Ca6_7852481	66.695
Ca6_7939281	66.706
Ca6_7834895	66.71
Ca6_7834922	66.71
Ca6_7939465	66.711
Ca6_7554101	66.756
Ca6_7554094	66.76
Ca6_7600817	66.775
Ca6_7929607	66.81
Ca6_7929628	66.818
Ca6_7667328	66.876
Ca6_7667301	66.885
Ca6_7929263	66.885
Ca6_7661924	66.891
Ca6_7661930	66.891
Ca6_7829485	66.899
Ca6_7834595	66.923
Ca6_7835427	66.931
Ca6_7647907	66.946
Ca6_7647931	66.946
Ca6_8070427	66.953
Ca6_7832023	66.974
Ca6_7832029	66.974
Ca6_7831899	66.99
Ca6_7831874	67.002
Ca6_7744730	67.051
Ca6_7835984	67.059
Ca6_7582726	67.108
Ca6_7747254	67.156
Ca6_8134381	67.165
Ca6_7581799	67.295
Ca6_7581956	67.305
Ca6_8029226	67.417
Ca6_7571792	67.508
Ca6_6871350	69.716
NCPGR4	70.227
TA106	77.043
Ca6_4994876	77.794
H1I16	82.113
Ca6_2540711	86.433
Ca6_2541032	86.438
Ca6_2541088	86.453
Ca6_2540749	86.465
Ca6_2542942	86.505
Ca6_2542981	86.525
Ca6_2543062	86.537
Ca6_2543096	86.54
Ca6_2549991	86.604
Ca6_2527768	86.727
Ca6_2214178	88.336
GA26	89.29
Ca6_158938	94.89
CaM0399	104.369
CaLG07
CaM2131	0
NCPGR19	6.619
Ca7_30060299	12.056
Ca7_30004767	12.059
Ca7_30026039	12.076
Ca7_30026017	12.1
Ca7_30029820	12.139
Ca7_31192474	14.905
Ca7_12390774	18.824
Ca7_32875799	25.164
Ca7_33026150	25.496
Ca7_33364329	27.281
Ca7_33461168	27.496
Ca7_33460918	27.501
Ca7_33463300	27.572
Ca7_33380720	27.698
Ca7_33267485	27.763
Ca7_33267496	27.763
Ca7_33364354	27.808
Ca7_33411746	27.879
cpPb-490874	28.954
CISR117	29.892
Ca7_14470549	30.658
ICCeM0018	32.35
Ca7_34277010	32.91
Ca7_34277014	32.92
Ca7_33867334	32.972
Ca7_33868148	33.036
Ca7_33867674	33.081
STMS12	34.567
Ca7_46485934	35.204
Ca7_41425049	35.311
Ca7_38283909	35.403
Ca7_35274680	35.421
Ca7_35274828	35.439
Ca7_35342271	35.439
Ca7_35274859	35.46
Ca7_35274858	35.465
Ca7_25058013	35.588
TA180	37.002
ICCM160	37.428
NCPGR99	37.634
CaM0111	37.925
H1O12	38.396
CaM0598	38.59
CaM2155	38.792
CaM0443	38.976
CaM1942	39.28
CaM1469	40.142
STMS25	42.775
ICCM197a	44.062
CaM1567	46.244
ICCM0199c	48.094
NCPGR171	52.673
NCPGR141	53.267
CaM1417	54.376
CaM2041	62.862
TA142	63.032
TR24	82.276
NCPGR12	96.592
CaLG08
CaM2187	0
CaM0539	6.459
ICCeM0054	9.474
H3C11	12.787
TS57	15.143
Ca8_16022432	15.755
Ca8_16004976	15.79
Ca8_16028064	15.95
Ca8_16027974	15.98
Ca8_16028062	15.98
TR5	17.357
TA3	18.373
TA25	18.744
TA127	19.231
CaM1274	20.308
CaM1399	20.37
H5B04	20.486
H3E052	20.52
NCPGR264	20.601
NCPGR209	20.792
H1H14	21.384
Ca8_11656562	23.247
Ca8_12655454	23.418
Ca8_11403805	23.577
Ca8_11067090	23.638
Ca8_11087250	23.673
Ca8_11087247	23.68
Ca8_11067096	23.7
Ca8_11087302	23.726
Ca8_11087143	23.755
Ca8_14325980	23.848
Ca8_11102884	23.87
Ca8_11102892	23.877
Ca8_11066644	24.019
Ca8_10486461	25.662
SCAF1219_85015	26.073
NCPGR89	27.578
NCPGR146	28.138
NCPGR118	28.388
NCPGR170	28.58
Ca8_9151722	32.795
Ca8_9100111	33.017
Ca8_9097297	33.056
Ca8_9097271	33.127
Ca8_9097300	33.131
Ca8_9097585	33.165
Ca8_8864157	33.231
Ca8_8904346	33.363
Ca8_8904366	33.382
Ca8_8853602	33.465
Ca8_8270503	35.298
CaM1918	37.671
CaM0081	40.308
CaM0812	48.427
Ca8_4617623	56.118
NCPGR164	57.233
Ca8_4106644	58.917
Ca8_3050452	64.564
CISR80	72.358
Ca8_714974	78.039
Ca8_706614	78.093
Ca8_709063	78.111
Ca8_709094	78.116
Ca8_709124	78.116
Ca8_701837	78.123
Ca8_706800	78.137
Ca8_701803	78.138
Ca8_701811	78.138
Ca8_706793	78.138
Ca8_706482	78.14
Ca8_706514	78.14
Ca8_1169207	81.477
NCPGR48	88.62
