# Supplementary material for: Genotyping-by-sequencing based intra-specific genetic map refines a ‘‘QTL-hotspot” region for drought tolerance in chickpea
Source: Mol Genet Genomics. 2014 Oct 25;290(2):559–71. doi: 10.1007/s00438-014-0932-3 (PMC4361754; doi:10.1007/s00438-014-0932-3)
Supplement: Supplementary file 5 — Marker genotyping data from the previous studies included with GBS-SNP markers generated in the present study (XLSX 25 kb) [file 438_2014_932_MOESM5_ESM.xlsx]

## Sheet: ESM_5
Online Resource 5: Robust main-effect QTLs (M-QTLs) identified for various drought tolerance related traits on ICC 4958 × ICC 1882
Trait	Year	Locationa	Environmentb	LG	QTL name	Marker interval	Size of the QTL (cM)	PVE (%)#	Additive effect	LOD
Root
Root length density (RLD, cm cm-3)	2005	PAT	CC	CaLG04	QR3rld01.1	ICCM0065 - Ca4_11276225	3.233	12.0929	0.0168	4.58849
	2005	PAT	CC	CaLG04	QR3rld01.2	Ca4_13687456 - NCPGR21	5.139	11.9018	0.0167	7.09229
	2007	PAT	CC	CaLG04	QR3rld01.3	Ca4_13840227 - NCPGR21	5.365	10.6552	0.0183	6.20195
Root surface area (RSA, cm2)	2007	PAT	CC	CaLG06	QR3rsa02	NCPGR4 - Ca6_4994876	7.567	11.036	62.3537	5.02497
Root dry weight/total plant dry weight (RTR, %)	2005	PAT	CC	CaLG04	QR3rtr01.1	Ca4_12558541 - Ca4_11276225	1.812	11.9426	-0.9391	7.02714
	2005	PAT	CC	CaLG04	QR3rtr01.2	Ca4_13840227 - TAA170	4.39	10.8597	-0.9008	6.63626
	2007	PAT	CC	CaLG04	QR3rtr01.3	ICCM0065 - Ca4_13588956	2.386	12.2194	-1.1472	7.18133
	2007	PAT	CC	CaLG04	QR3rtr01.4	Ca4_13840227 - NCPGR21	5.365	13.5562	-1.2031	8.96417
Morphological
Shoot dry weight (SDW, g)	2005	PAT	RF	CaLG04	QR3sdw01.1	Ca4_12558541 - Ca4_11276225	1.812	10.7755	0.1087	6.39957
	2005	PAT	RF	CaLG04	QR3sdw01.2	Ca4_12982420 - NCPGR21	5.91	12.5948	0.1166	7.39848
	2007	PAT	RF	CaLG04	QR3sdw01.1	Ca4_12558541 - Ca4_11276225	1.812	25.4711	0.1344	16.4691
	2007	PAT	RF	CaLG04	QR3sdw01.3	Ca4_13840227 - TAA170	4.39	26.9072	0.1381	16.8578
	2007	PAT	RF	CaLG04	QR3sdw3*	Ca4_15651804 - TR8	0.729	16.9854	0.1098	10.013
	2007	PAT	RF	CaLG04	QR3sdw4*	Ca4_16149998 - ICCM0249	3.154	18.9431	0.1158	10.0782
Plant height (PHT, cm)	2006	PAT	RF	CaLG08	QR3pht06.1	NCPGR164 - CISR80	15.125	15.1439	-1.699	9.28122
	2007	PAT	RF	CaLG08	QR3pht06.2	Ca8_4106644 - CISR80	13.441	12.0898	-1.191	7.41802
	2009	HIR	IR	CaLG08	QR3pht06.1	NCPGR164 - CISR80	15.125	10.1325	-1.2444	7.14006
	2007	PAT	RF	CaLG04	QR3pht03.1	Ca4_12558541 - Ca4_11276225	1.812	17.212	1.4135	10.949
	2007	PAT	RF	CaLG04	QR3pht03.2	Ca4_13840227 - TAA170	4.39	13.9883	1.2695	9.64821
	2008	NDL	RF	CaLG04	QR3pht03.1	Ca4_12558541 - Ca4_11276225	1.812	15.1286	1.6464	9.52877
	2008	NDL	RF	CaLG04	QR3pht03.2	Ca4_13787649 - TAA170	4.561	18.3554	1.8169	10.5733
	2008	PAT	RF	CaLG04	QR3pht03.2	Ca4_12982420 - TAA170	4.935	25.0485	1.8453	19.9653
	2008	SEH	RF	CaLG04	QR3pht03.2	Ca4_13840227 - NCPGR21	5.365	20.3713	1.9091	11.7546
	2009	HIR	RF	CaLG04	QR3pht03.1	Ca4_13724666 - Ca4_11276225	1.051	30.857	1.7102	21.5136
	2009	PAT	IR	CaLG04	QR3pht03.1	Ca4_12558541 - Ca4_11276225	1.812	17.9166	1.2106	12.8317
	2009	PAT	RF	CaLG04	QR3pht03.1	Ca4_12558541 - Ca4_11276225	1.812	32.4777	1.9024	26.6406
	2009	HIR	IR	CaLG04	QR3pht03.2	Ca4_13840227 - TAA170	4.39	21.5918	1.8767	13.4897
	2009	NDL	RF	CaLG04	QR3pht03.2	Ca4_13840227 - NCPGR21	5.365	16.6114	1.6858	10.8143
	2009	PAT	IR	CaLG04	QR3pht03.2	Ca4_13840227 - TAA170	4.39	22.3989	1.3527	15.2617
	2009	PAT	RF	CaLG04	QR3pht03.2	Ca4_12982420 - TAA170	4.935	34.5748	1.9747	29.1553
	2008	NDL	RF	CaLG04	QR3pht08.1	Ca4_16149998 - ICCM0065	4.992	11.7984	1.4653	6.44951
	2008	PAT	RF	CaLG04	QR3pht08.2	ICCM0065 - Ca4_13588956	2.386	24.549	1.8269	18.1151
	2009	HIR	IR	CaLG04	QR3pht08.1	ICCM0065 - Ca4_11276225	3.233	21.7652	1.8859	14.8317
	2008	DUG	RF	CaLG06	QR3pht01	Ca6_2540711 - CaM0399	17.936	10.4569	2.0031	3.97394
	2008	DUG	RF	CaLG07	QR3pht09*	Ca7_12390774 - Ca7_33364329	8.457	10.051	2.2325	4.62975
	2008	DUG	RF	CaLG07	QR3pht10*	CISR117 - Ca7_34277010	3.018	10.1606	2.5011	5.67427
	2008	PAT	RF	CaLG04	QR3pht11*	STMS11 - CaM0615	3.798	13.6194	1.3636	9.01629
	2009	PAT	RF	CaLG04	QR3pht11*	STMS11 - CaM0615	3.798	13.0743	1.2036	8.05646
	2008	PAT	RF	CaLG08	QR3pht12*	Ca8_4106644 - CISR80	13.441	24.294	-1.8164	18.7514
	2009	PAT	RF	CaLG08	QR3pht12*	Ca8_4106644 - CISR80	13.441	12.8507	-1.1761	11.3681
	2009	NDL	IR	CaLG03	QR3pht13*	CaM0520 - ICCeM0050	3.411	10.3367	-1.3556	3.7481
Primary branches (PBS)	2006	PAT	RF	CaLG08	QR3pbs02*	CaM0812 - NCPGR164	8.806	12.9215	-0.1752	5.27036
Phenological
Days to 50% flowering (DF)	2005	PAT	RF	CaLG08	QR3df01	CaM0812 - NCPGR164	8.806	31.9892	-2.4003	14.8404
	2005	PAT	RF	CaLG08	QR3df01	NCPGR164 - Ca8_3050452	7.331	39.0686	-2.8068	17.6287
	2005	PAT	RF	CaLG08	QR3df01	Ca8_3050452 - CISR80	7.794	40.9191	-3.0134	6.34528
	2006	PAT	RF	CaLG08	QR3df01	CaM0812 - NCPGR164	8.806	42.4702	-1.4934	17.3051
	2006	PAT	RF	CaLG08	QR3df01	NCPGR164 - Ca8_3050452	7.331	48.2986	-1.5637	27.9392
	2007	PAT	RF	CaLG08	QR3df01	CaM0812 - NCPGR164	8.806	38.3124	-4.0487	21.7742
	2007	PAT	RF	CaLG08	QR3df01	NCPGR164 - Ca8_3050452	7.331	47.2311	-4.4941	26.7123
	2008	NDL	RF	CaLG08	QR3df01	CaM0812 - NCPGR164	8.806	16.7109	-2.2017	9.04452
	2008	NDL	RF	CaLG08	QR3df01	NCPGR164 - Ca8_3050452	7.331	21.6107	-2.4969	10.367
	2008	PAT	RF	CaLG08	QR3df01	NCPGR164 - Ca8_3050452	7.331	61.8573	-2.4449	30.6254
	2009	DUG	IR	CaLG08	QR3df01	CaM0812 - NCPGR164	8.806	23.7885	-3.1269	11.7025
	2009	DUG	IR	CaLG08	QR3df01	NCPGR164 - Ca8_3050452	7.331	29.4534	-3.4702	16.2997
	2009	DUG	RF	CaLG08	QR3df01	NCPGR164 - Ca8_3050452	7.331	51.0301	-5.634	32.823
	2009	HIR	IR	CaLG08	QR3df01	CaM0812 - NCPGR164	8.806	62.2159	-2.8236	31.9131
	2009	HIR	IR	CaLG08	QR3df01	NCPGR164 - Ca8_3050452	7.331	67.7144	-2.9493	46.0261
	2009	HIR	RF	CaLG08	QR3df01	CaM0812 - NCPGR164	8.806	57.9814	-2.8573	28.595
	2009	HIR	RF	CaLG08	QR3df01	NCPGR164 - Ca8_3050452	7.331	66.0752	-3.0438	44.4169
	2009	NDL	IR	CaLG08	QR3df01	NCPGR164 - Ca8_3050452	7.331	16.6329	-1.2871	9.21824
	2009	NDL	RF	CaLG08	QR3df01	NCPGR164 - Ca8_3050452	7.331	33.5184	-2.023	19.0923
	2009	PAT	IR	CaLG08	QR3df01	CaM0812 - NCPGR164	8.806	46.1951	-3.24	25.7155
	2009	PAT	IR	CaLG08	QR3df01	NCPGR164 - Ca8_3050452	7.331	58.9311	-3.6373	37.5461
	2009	PAT	RF	CaLG08	QR3df01	NCPGR164 - Ca8_3050452	7.331	27.7002	-2.8545	21.418
	2009	SEH	RF	CaLG08	QR3df01	NCPGR164 - CISR80	15.125	12.1479	-1.4557	7.21824
	2008	SEH	RF	CaLG04	QR3df04.1	Ca4_12558541 - Ca4_11276225	1.812	13.7392	-0.5561	8.56677
	2008	SEH	RF	CaLG04	QR3df04.2	Ca4_13687456 - NCPGR21	5.139	20.607	-0.6645	11.7655
	2008	PAT	RF	CaLG06	QR3df06*	Ca6_158938 - CaM0399	9.479	10.861	1.0236	5.32899
Days to maturity (DM)	2005	PAT	RF	CaLG08	QR3dm01	CaM0812 - NCPGR164	8.806	10.3101	-1.2486	5.34419
	2006	PAT	RF	CaLG08	QR3dm01	NCPGR164 - Ca8_3050452	7.331	21.7887	-3.0485	12.9425
	2007	PAT	RF	CaLG08	QR3dm01	NCPGR164 - CISR80	15.125	12.9778	-2.7741	7.41585
	2008	NDL	RF	CaLG08	QR3dm01	NCPGR164 - CISR80	15.125	18.4701	-2.0193	9.58306
	2008	PAT	RF	CaLG08	QR3dm01	NCPGR164 - Ca8_3050452	7.331	36.5826	-1.5617	21.3246
	2009	DUG	IR	CaLG08	QR3dm01	CaM0812 - NCPGR164	8.806	15.843	-2.5547	7.65907
	2009	DUG	IR	CaLG08	QR3dm01	NCPGR164 - Ca8_3050452	7.331	21.8964	-2.9914	11.3594
	2009	DUG	RF	CaLG08	QR3dm01	NCPGR164 - Ca8_3050452	7.331	47.4297	-5.2401	30.0087
	2009	HIR	IR	CaLG08	QR3dm01	CaM0812 - NCPGR164	8.806	25.9335	-2.9131	14.5233
	2009	HIR	IR	CaLG08	QR3dm01	NCPGR164 - CISR80	15.125	26.4676	-2.9065	12.8078
	2009	HIR	RF	CaLG08	QR3dm01	CaM0812 - NCPGR164	8.806	31.561	-3.7959	18.1629
	2009	HIR	RF	CaLG08	QR3dm01	NCPGR164 - Ca8_3050452	7.331	39.2779	-4.2221	23.2009
	2009	NDL	RF	CaLG08	QR3dm01	NCPGR164 - Ca8_3050452	7.331	32.7261	-3.6473	22.671
	2009	PAT	IR	CaLG08	QR3dm01	CaM0812 - NCPGR164	8.806	15.6204	-0.9676	9.40065
	2009	PAT	IR	CaLG08	QR3dm01	NCPGR164 - CISR80	15.125	28.4854	-1.2593	17.0076
	2009	PAT	IR	CaLG08	QR3dm01	CISR80 - Ca8_714974	5.681	10.1146	-0.7313	5.62215
	2009	PAT	RF	CaLG08	QR3dm01	NCPGR164 - Ca8_3050452	7.331	42.0883	-2.7985	33.3442
	2009	SEH	RF	CaLG08	QR3dm01	NCPGR164 - Ca8_3050452	7.331	18.142	-0.86	11.0076
	2008	SEH	RF	CaLG04	QR3dm04	Ca4_13687456 - NCPGR21	5.139	14.7765	-0.4266	8.67101
Yield related
100-seed weight (100SDW, g)	2005	PAT	RF	CaLG04	QR3100sdw03	Ca4_12558541 - Ca4_11276225	1.812	20.6629	2.7544	16.2519
	2005	PAT	RF	CaLG04	QR3100sdw03	Ca4_13687456 - NCPGR21	5.139	23.5574	2.9661	17.7915
	2006	PAT	RF	CaLG04	QR3100sdw03	Ca4_12558541 - Ca4_11276225	1.812	26.9174	3.2767	18.1064
	2006	PAT	RF	CaLG04	QR3100sdw03	Ca4_13687456 - NCPGR21	5.139	30.2306	3.4835	19.6156
	2008	NDL	RF	CaLG04	QR3100sdw03	Ca4_13687456 - TAA170	4.164	35.6101	2.9952	21.5071
	2008	NDL	RF	CaLG04	QR3100sdw03	STMS11 - CaM0615	3.798	20.4487	2.2925	11.3333
	2008	PAT	RF	CaLG04	QR3100sdw03	Ca4_12558541 - Ca4_11276225	1.812	56.1482	3.2092	45.5939
	2008	PAT	RF	CaLG04	QR3100sdw03	Ca4_13687456 - TAA170	4.164	60.4074	3.3308	50.1325
	2008	SEH	RF	CaLG04	QR3100sdw03	Ca4_12558541 - Ca4_11276225	1.812	21.6761	2.8227	16.2758
	2008	SEH	RF	CaLG04	QR3100sdw03	Ca4_13687456 - TAA170	4.164	55.9738	3.2396	34.1607
	2009	DUG	IR	CaLG04	QR3100sdw03	Ca4_16149998 - ICCM0249	3.154	22.7028	1.6797	12.3887
	2009	DUG	IR	CaLG04	QR3100sdw03	Ca4_12558541 - Ca4_11276225	1.812	32.9014	2.1066	27.1835
	2009	DUG	RF	CaLG04	QR3100sdw03	Ca4_16149998 - ICCM0249	3.154	18.8233	2.1004	11.7546
	2009	DUG	RF	CaLG04	QR3100sdw03	Ca4_12558541 - Ca4_11276225	1.812	42.3488	2.8564	41.5831
	2009	DUG	RF	CaLG04	QR3100sdw03	Ca4_13687456 - TAA170	4.164	48.9393	3.1177	46.3062
	2009	HIR	IR	CaLG04	QR3100sdw03	Ca4_16149998 - ICCM0249	3.154	12.7851	1.918	8.55592
	2009	HIR	IR	CaLG04	QR3100sdw03	Ca4_12558541 - Ca4_11276225	1.812	39.1403	3.0333	42.3779
	2009	HIR	IR	CaLG04	QR3100sdw03	Ca4_13687456 - TAA170	4.164	42.7354	3.2016	44.6797
	2009	HIR	RF	CaLG04	QR3100sdw03	Ca4_16149998 - ICCM0249	3.154	16.3983	2.1022	11.1031
	2009	HIR	RF	CaLG04	QR3100sdw03	Ca4_12558541 - Ca4_11276225	1.812	41.5189	3.136	44.063
	2009	HIR	RF	CaLG04	QR3100sdw03	Ca4_13687456 - TAA170	4.164	48.7636	3.3503	51.4311
	2009	NDL	IR	CaLG04	QR3100sdw03	Ca4_16149998 - ICCM0249	3.154	22.103	2.3675	12.5733
	2009	NDL	IR	CaLG04	QR3100sdw03	Ca4_12558541 - Ca4_11276225	1.812	47.9223	3.5512	38.2172
	2009	NDL	IR	CaLG04	QR3100sdw03	Ca4_12982420 - STMS11	6.414	49.7165	3.619	41.3789
	2009	NDL	IR	CaLG04	QR3100sdw03	STMS11 - CaM0856	5.173	19.4198	2.2167	11.405
	2009	NDL	RF	CaLG04	QR3100sdw03	Ca4_16149998 - ICCM0249	3.154	21.9328	2.3192	12.4886
	2009	NDL	RF	CaLG04	QR3100sdw03	Ca4_12558541 - Ca4_11276225	1.812	46.45	3.4498	36.962
	2009	NDL	RF	CaLG04	QR3100sdw03	Ca4_12982420 - STMS11	6.414	49.4241	3.566	41.5657
	2009	NDL	RF	CaLG04	QR3100sdw03	STMS11 - Ca4_5390317	15.412	20.2778	2.2224	12.202
	2009	PAT	IR	CaLG04	QR3100sdw03	Ca4_16149998 - ICCM0249	3.154	31.9003	3.0243	20.8013
	2009	PAT	IR	CaLG04	QR3100sdw03	Ca4_12558541 - Ca4_11276225	1.812	37.3208	3.5254	39.6938
	2009	PAT	IR	CaLG04	QR3100sdw03	Ca4_13687456 - TAA170	4.164	41.8991	3.6365	44.1412
	2009	PAT	RF	CaLG04	QR3100sdw03	Ca4_12558541 - Ca4_11276225	1.812	32.6614	2.5969	30.7709
	2009	PAT	RF	CaLG04	QR3100sdw03	Ca4_12982420 - STMS11	6.414	33.5659	2.6003	33.8632
	2009	PAT	RF	CaLG04	QR3100sdw03	STMS11 - CaM0856	5.173	12.2884	1.544	9.05537
	2009	SEH	RF	CaLG04	QR3100sdw03	Ca4_12982420 - STMS11	6.414	16.2008	1.3683	8.46906
	2008	PAT	RF	CaLG01	QR3100sdw06*	Ca1_1083403 - NCPGR184	8.623	10.1223	1.3833	10.3779
	2009	HIR	IR	CaLG01	QR3100sdw06*	Ca1_1098874 - NCPGR184	8.93	14.7149	1.7791	18.0413
	2009	HIR	RF	CaLG01	QR3100sdw06*	Ca1_1098874 - NCPGR184	8.93	12.8671	1.6185	15.7286
	2009	PAT	IR	CaLG01	QR3100sdw06*	Ca1_1083388 - NCPGR184	8.623	15.6056	2.1174	18.317
	2009	PAT	RF	CaLG01	QR3100sdw06*	Ca1_1083388 - NCPGR184	8.623	16.2258	1.7504	14.8795
Biomass (BM, g)	2008	PAT		CaLG08	QR3bm08*	TS57 - TR5	2.214	10.1147	-37.4194	7.81107
	2009	HIR	IR	CaLG04	QR3bm03	Ca4_12558541 - Ca4_11276225	1.812	13.0692	8.1202	7.52009
	2009	HIR	RF	CaLG04	QR3bm03	Ca4_12558541 - Ca4_11276225	1.812	13.2648	7.0474	8.17807
	2009	HIR	RF	CaLG04	QR3bm03	Ca4_13687456 - NCPGR21	5.139	16.6293	7.8159	9.85233
	2009	NDL	RF	CaLG08	QR3bm05	CaM0812 - NCPGR164	8.806	11.4187	5.2553	6.32573
	2009	NDL	RF	CaLG08	QR3bm05	NCPGR164 - CISR80	15.125	16.1714	6.2822	7.86754
Harvest index (HI, %)	2005	PAT	RF	CaLG08	QR3hi02	NCPGR164 - Ca8_3050452	7.331	15.3179	-0.8466	8.962
	2005	PAT	RF	CaLG08	QR3hi02	Ca8_3050452 - CISR80	7.794	14.0716	-0.8062	5.70467
	2008	PAT	RF	CaLG08	QR3hi02	NCPGR164 - CISR80	15.125	16.8743	0.0177	7.75896
	2008	PAT	RF	CaLG08	QR3hi02	CISR80 - Ca8_714974	5.681	11.1199	0.0143	5.4506
	2009	PAT	IR	CaLG08	QR3hi02	NCPGR164 - Ca8_3050452	7.331	25.9431	0.0258	14.5168
	2009	PAT	RF	CaLG08	QR3hi02	NCPGR164 - Ca8_3050452	7.331	15.6808	0.0176	8.11075
	2009	HIR	IR	CaLG01	QR3hi06	H2A08 - Ca1_6540035	16.285	10.1395	0.032	3.30076
	2009	PAT	RF	CaLG04	QR3hi10	Ca4_12558541 - Ca4_11276225	1.812	13.4005	-0.0162	8.69272
	2009	PAT	RF	CaLG04	QR3hi10	Ca4_11441735 - NCPGR21	8.239	13.3988	-0.0163	7.82845
Pods/plant (POD)	2005	PAT	RF	CaLG04	QR3pod01	Ca4_13687456 - NCPGR21	5.139	15.0914	-13.5934	9.48968
	2006	PAT	RF	CaLG04	QR3pod01	Ca4_16149998 - ICCM0065	4.992	10.7311	-5.1574	5.33551
	2006	PAT	RF	CaLG04	QR3pod01	Ca4_13724666 - Ca4_11276225	1.051	22.8482	-7.5443	13.7807
	2007	PAT	RF	CaLG04	QR3pod01	Ca4_12982420 - TAA170	4.935	12.2793	-6.8577	7.13355
	2009	PAT	IR	CaLG04	QR3pod01	ICCM0065 - Ca4_13588956	2.386	28.5573	-9.4271	15.8523
	2009	PAT	IR	CaLG04	QR3pod01	Ca4_13687456 - TAA170	4.164	32.3445	-10.0014	18.7926
	2009	PAT	RF	CaLG04	QR3pod01	Ca4_16278671 - Ca4_15926160	0.86	16.7366	-5.0616	9.43757
	2009	PAT	RF	CaLG04	QR3pod01	ICCM0065 - Ca4_11276225	3.233	20.0348	-5.7973	14.2845
	2009	PAT	RF	CaLG04	QR3pod01	Ca4_13840227 - NCPGR21	5.365	21.4294	-6.0404	14.2193
	2006	PAT	RF	CaLG04	QR3pod02*	STMS11 - CaM0615	3.798	12.8112	-5.6048	6.79045
Seeds/pod (SPD)	2007	PAT	RF	CaLG04	QR3spd04*	Ca4_16149998 - ICCM0249	3.154	25.9815	2.5802	14.7123
	2007	PAT	RF	CaLG04	QR3spd01	Ca4_12558541 - Ca4_11276225	1.812	45.3992	3.4269	31.1335
	2007	PAT	RF	CaLG04	QR3spd01	Ca4_13840227 - TAA170	4.39	30.8041	3.0912	25.2552
	2007	PAT	RF	CaLG04	QR3spd05*	STMS11 - CaM0845	4.961	11.0913	1.7752	7.26819
Yield (YLD, g)	2009	HIR	IR	CaLG01	QR3yld03	CaM0046 - Ca1_16552751	2.077	14.1909	5.2187	9.10966
	2009	HIR	RF	CaLG04	QR3yld04	Ca4_13687456 - NCPGR21	5.139	11.6657	4.2984	6.46688
	2009	NDL	RF	CaLG08	QR3yld10*	Ca8_4106644 - CISR80	13.441	18.6424	3.3851	10.9425
Drought Indices
Drought susceptibility index (DSI)	2009	DUG		CaLG07	QR3dsi02*	ICCM0199c - CaM1417	6.282	12.9988	-2.4171	3.65255
Drought tolerance index (DTI)	2009	HIR		CaLG04	QR3dti02	Ca4_12558541 - Ca4_11276225	1.812	10.1027	0.1341	6.54289
	2009	NAN		CaLG01	QR3dti05*	H2A08 - Ca1_6540035	16.285	10.6091	0.0818	3.1683
	2009	NAN		CaLG08	QR3dti06*	NCPGR164 - CISR80	15.125	10.7621	0.083	5.99566
Note
aPAT - Patancheru; NDL - Nandyal; sehore - Sehore; DUG - Durgapura; HIR - Hiriyur
bRF - Rainfed; IR - Irrigated; CC - Cylider culture
* newly appearing QTL
# phenotypic variation explained
The QTLs represented in red fonts are consistent
The QTLs represented in green fonts are stable and consistent
