# Supplementary material for: Genotyping-by-sequencing based intra-specific genetic map refines a ‘‘QTL-hotspot” region for drought tolerance in chickpea
Source: Mol Genet Genomics. 2014 Oct 25;290(2):559–71. doi: 10.1007/s00438-014-0932-3 (PMC4361754; doi:10.1007/s00438-014-0932-3)
Supplement: Supplementary file 7 — Robust main-effect QTLs (M-QTLs) identified for various drought-related traits on ICC 4958 × ICC 1882 (XLS 178 kb) [file 438_2014_932_MOESM7_ESM.xls]

## Sheet: ESM_7
Online Resource 7: Gene Ontology (GO) analysis of genes identified in the refined "QTL-hotspot" region
Gene ID	Function	GO ID	Role	Process
Ca_04359	Gigantea	GO:0005982	Starch metabolic process	Biological processes
Ca_04359	Gigantea	GO:0006355	Regulation of transcription, dna-dependent	Biological processes
Ca_04359	Gigantea	GO:0009409	Response to cold	Biological processes
Ca_04359	Gigantea	GO:0009908	Flower development	Biological processes
Ca_04359	Gigantea	GO:0007623	Circadian rhythm	Biological processes
Ca_04359	Gigantea	GO:0010229	Inflorescence development	Biological processes
Ca_04359	Gigantea	GO:0009637	Response to blue light	Biological processes
Ca_04359	Gigantea	GO:0048574	Long-day photoperiodism, flowering	Biological processes
Ca_04359	Gigantea	GO:0010378	Temperature compensation of the circadian clock	Biological processes
Ca_04359	Gigantea	GO:0010218	Response to far red light	Biological processes
Ca_04359	Gigantea	GO:0005654	Nucleoplasm	Cellular component
Ca_04359	Gigantea	GO:0042542	Response to hydrogen peroxide	Biological processes
Ca_04359	Gigantea	GO:0080167	Response to karrikin	Biological processes
Ca_04359	Gigantea	GO:0048578	Positive regulation of long-day photoperiodism, flowering	Biological processes
Ca_04360	Pointed first leaf	GO:0001510	RNA methylation	Biological processes
Ca_04360	Pointed first leaf	GO:0006413	Translational initiation	Biological processes
Ca_04360	Pointed first leaf	GO:0005618	Cell wall	Cellular component
Ca_04360	Pointed first leaf	GO:0003723	RNA binding	Molecular function
Ca_04360	Pointed first leaf	GO:0005730	Nucleolus	Cellular component
Ca_04360	Pointed first leaf	GO:0009506	Plasmodesma	Cellular component
Ca_04360	Pointed first leaf	GO:0003735	Structural constituent of ribosome	Molecular function
Ca_04360	Pointed first leaf	GO:0022627	Cytosolic small ribosomal subunit	Cellular component
Ca_04360	Pointed first leaf	GO:0005774	Vacuolar membrane	Cellular component
Ca_04360	Pointed first leaf	GO:0042254	Ribosome biogenesis	Biological processes
Ca_04360	Pointed first leaf	GO:0005515	Protein binding	Molecular function
Ca_04360	Pointed first leaf	GO:0005794	Golgi apparatus	Cellular component
Ca_04360	Pointed first leaf	GO:0005886	Plasma membrane	Cellular component
Ca_04361	Udp-galactose transporter 2-like	GO:0006863	Purine nucleobase transport	Biological processes
Ca_04361	Udp-galactose transporter 2-like	GO:0016021	Integral to membrane	Cellular component
Ca_04361	Udp-galactose transporter 2-like	GO:0005886	Plasma membrane	Cellular component
Ca_04362	Low affinity potassium transport system protein kup isoform 1	GO:0071704	Organic substance metabolic process	Biological processes
Ca_04362	Low affinity potassium transport system protein kup isoform 1	GO:0044238	Primary metabolic process	Biological processes
Ca_04362	Low affinity potassium transport system protein kup isoform 1	GO:0006807	Nitrogen compound metabolic process	Biological processes
Ca_04362	Low affinity potassium transport system protein kup isoform 1	GO:0044237	Cellular metabolic process	Biological processes
Ca_04362	Low affinity potassium transport system protein kup isoform 1	GO:0009736	Cytokinin mediated signaling pathway	Biological processes
Ca_04363	One-helix protein 2	GO:0009744	Response to sucrose stimulus	Biological processes
Ca_04363	One-helix protein 2	GO:0009644	Response to high light intensity	Biological processes
Ca_04363	One-helix protein 2	GO:0009637	Response to blue light	Biological processes
Ca_04363	One-helix protein 2	GO:0010155	Regulation of proton transport	Biological processes
Ca_04363	One-helix protein 2	GO:0010218	Response to far red light	Biological processes
Ca_04363	One-helix protein 2	GO:0010114	Response to red light	Biological processes
Ca_04363	One-helix protein 2	GO:0009535	Chloroplast thylakoid membrane	Cellular component
Ca_04364	Probable serine threonine-protein kinase at1g54610-like	GO:0006468	Protein phosphorylation	Biological processes
Ca_04364	Probable serine threonine-protein kinase at1g54610-like	GO:0005524	ATP binding	Molecular function
Ca_04364	Probable serine threonine-protein kinase at1g54610-like	GO:0004674	Protein serine/threonine kinase activity	Molecular function
Ca_04364	Probable serine threonine-protein kinase at1g54610-like	GO:0051301	Cell division	Biological processes
Ca_04365	Peroxidase 12-like	GO:0046872	Metal ion binding	Molecular function
Ca_04365	Peroxidase 12-like	GO:0009505	Plant-type cell wall	Cellular component
Ca_04365	Peroxidase 12-like	GO:0005773	Vacuole	Cellular component
Ca_04365	Peroxidase 12-like	GO:0006979	Response to oxidative stress	Biological processes
Ca_04365	Peroxidase 12-like	GO:0020037	Heme binding	Molecular function
Ca_04365	Peroxidase 12-like	GO:0004601	Peroxidase activity	Molecular function
Ca_04365	Peroxidase 12-like	GO:0016020	Membrane	Cellular component
Ca_04365	Peroxidase 12-like	GO:0055114	Oxidation-reduction process	Biological processes
Ca_04366	Phytosulfokine receptor 2-like	GO:0006468	Protein phosphorylation	Biological processes
Ca_04366	Phytosulfokine receptor 2-like	GO:0005524	ATP binding	Molecular function
Ca_04366	Phytosulfokine receptor 2-like	GO:0004674	Protein serine/threonine kinase activity	Molecular function
Ca_04367	Histone-lysine n-methyltransferase ashh1-like	GO:0034968	Histone lysine methylation	Biological processes
Ca_04367	Histone-lysine n-methyltransferase ashh1-like	GO:0006281	DNA repair	Biological processes
Ca_04367	Histone-lysine n-methyltransferase ashh1-like	GO:0010224	Response to uv-b	Biological processes
Ca_04367	Histone-lysine n-methyltransferase ashh1-like	GO:0018024	Histone-lysine n-methyltransferase activity	Molecular function
Ca_04367	Histone-lysine n-methyltransferase ashh1-like	GO:0010228	Vegetative to reproductive phase transition of meristem	Biological processes
Ca_04367	Histone-lysine n-methyltransferase ashh1-like	GO:0005634	Nucleus	Cellular component
Ca_04368	Probable s-acyltransferase at4g24630-like	GO:0032440	2-alkenal reductase [nad(p)] activity	Molecular function
Ca_04368	Probable s-acyltransferase at4g24630-like	GO:0055114	Oxidation-reduction process	Biological processes
Ca_04368	Probable s-acyltransferase at4g24630-like	GO:0008270	Zinc ion binding	Molecular function
Ca_04368	Probable s-acyltransferase at4g24630-like	GO:0016740	Transferase activity	Molecular function
Ca_04371	Predicted: uncharacterized protein loc101488621 isoform x1	GO:0005634	Nucleus	Cellular component
Ca_04371	Predicted: uncharacterized protein loc101488621 isoform x1	GO:0009536	Plastid	Cellular component
Ca_04372	Polypyrimidine tract-binding protein	GO:0003723	RNA binding	Molecular function
Ca_04372	Polypyrimidine tract-binding protein	GO:0006397	Mrna processing	Biological processes
Ca_04372	Polypyrimidine tract-binding protein	GO:0005634	Nucleus	Cellular component
Ca_04372	Polypyrimidine tract-binding protein	GO:0000166	Nucleotide binding	Molecular function
Ca_04373	60s ribosomal protein l3-like	GO:0005840	Ribosome	Cellular component
Ca_04373	60s ribosomal protein l3-like	GO:0003735	Structural constituent of ribosome	Molecular function
Ca_04373	60s ribosomal protein l3-like	GO:0006412	Translation	Biological processes
Ca_04374	Cupredoxin superfamily protein isoform 1	GO:0031225	Anchored to membrane	Cellular component
Ca_04375	G-box-binding factor 4-like	GO:0003700	Sequence-specific dna binding transcription factor activity	Molecular function
Ca_04375	G-box-binding factor 4-like	GO:0043565	Sequence-specific dna binding	Molecular function
Ca_04375	G-box-binding factor 4-like	GO:0042221	Response to chemical stimulus	Biological processes
Ca_04375	G-box-binding factor 4-like	GO:0005634	Nucleus	Cellular component
Ca_04375	G-box-binding factor 4-like	GO:0006355	Regulation of transcription, dna-dependent	Biological processes
Ca_04376	Sterol 3-beta-glucosyltransferase	GO:0009813	Flavonoid biosynthetic process	Biological processes
Ca_04376	Sterol 3-beta-glucosyltransferase	GO:0010214	Seed coat development	Biological processes
Ca_04376	Sterol 3-beta-glucosyltransferase	GO:0016906	Sterol 3-beta-glucosyltransferase activity	Molecular function
Ca_04376	Sterol 3-beta-glucosyltransferase	GO:0005774	Vacuolar membrane	Cellular component
Ca_04376	Sterol 3-beta-glucosyltransferase	GO:0030259	Lipid glycosylation	Biological processes
Ca_04376	Sterol 3-beta-glucosyltransferase	GO:0016125	Sterol metabolic process	Biological processes
Ca_04376	Sterol 3-beta-glucosyltransferase	GO:0009845	Seed germination	Biological processes
Ca_04378	Sphingomyelin synthetase family protein isoform 1	GO:0009506	Plasmodesma	Cellular component
Ca_04378	Sphingomyelin synthetase family protein isoform 1	GO:0009086	Methionine biosynthetic process	Biological processes
Ca_04378	Sphingomyelin synthetase family protein isoform 1	GO:0000394	RNA splicing, via endonucleolytic cleavage and ligation	Biological processes
Ca_04378	Sphingomyelin synthetase family protein isoform 1	GO:0005739	Mitochondrion	Cellular component
Ca_04379	Thioredoxin y1 isoform 1	GO:0006662	Glycerol ether metabolic process	Biological processes
Ca_04379	Thioredoxin y1 isoform 1	GO:0022900	Electron transport chain	Biological processes
Ca_04379	Thioredoxin y1 isoform 1	GO:0008047	Enzyme activator activity	Molecular function
Ca_04379	Thioredoxin y1 isoform 1	GO:0045454	Cell redox homeostasis	Biological processes
Ca_04379	Thioredoxin y1 isoform 1	GO:0009055	Electron carrier activity	Molecular function
Ca_04379	Thioredoxin y1 isoform 1	GO:0010027	Thylakoid membrane organization	Biological processes
Ca_04379	Thioredoxin y1 isoform 1	GO:0000023	Maltose metabolic process	Biological processes
Ca_04379	Thioredoxin y1 isoform 1	GO:0016671	Oxidoreductase activity, acting on a sulfur group of donors, disulfide as acceptor	Molecular function
Ca_04379	Thioredoxin y1 isoform 1	GO:0019252	Starch biosynthetic process	Biological processes
Ca_04379	Thioredoxin y1 isoform 1	GO:0009534	Chloroplast thylakoid	Cellular component
Ca_04379	Thioredoxin y1 isoform 1	GO:0009570	Chloroplast stroma	Cellular component
Ca_04379	Thioredoxin y1 isoform 1	GO:0043085	Positive regulation of catalytic activity	Biological processes
Ca_04379	Thioredoxin y1 isoform 1	GO:0015035	Protein disulfide oxidoreductase activity	Molecular function
Ca_04380	Pointed first leaf	GO:0001510	RNA methylation	Biological processes
Ca_04380	Pointed first leaf	GO:0006413	Translational initiation	Biological processes
Ca_04380	Pointed first leaf	GO:0005618	Cell wall	Cellular component
Ca_04380	Pointed first leaf	GO:0003723	RNA binding	Molecular function
Ca_04380	Pointed first leaf	GO:0005730	Nucleolus	Cellular component
Ca_04380	Pointed first leaf	GO:0009506	Plasmodesma	Cellular component
Ca_04380	Pointed first leaf	GO:0003735	Structural constituent of ribosome	Molecular function
Ca_04380	Pointed first leaf	GO:0022627	Cytosolic small ribosomal subunit	Cellular component
Ca_04380	Pointed first leaf	GO:0005774	Vacuolar membrane	Cellular component
Ca_04380	Pointed first leaf	GO:0042254	Ribosome biogenesis	Biological processes
Ca_04380	Pointed first leaf	GO:0005515	Protein binding	Molecular function
Ca_04380	Pointed first leaf	GO:0005794	Golgi apparatus	Cellular component
Ca_04380	Pointed first leaf	GO:0005886	Plasma membrane	Cellular component
Ca_04382	Kda class i heat shock protein	GO:0006950	Response to stress	Biological processes
Ca_04384	Tubby like protein 10 isoform 1	GO:0016787	Hydrolase activity	Molecular function
Ca_04385	Trihelix transcription factor gt-2-like	GO:0005488	Binding	Molecular function
Ca_04386	Trihelix transcription factor gt-2-like	GO:0005488	Binding	Molecular function
Ca_04387	Sequence-specific dna binding transcription factors	GO:0003682	Chromatin binding	Molecular function
Ca_04389	Protein fam188a-like	GO:0005509	Calcium ion binding	Molecular function
Ca_04389	Protein fam188a-like	GO:0016926	Protein desumoylation	Biological processes
Ca_04389	Protein fam188a-like	GO:0050665	Hydrogen peroxide biosynthetic process	Biological processes
Ca_04389	Protein fam188a-like	GO:0005829	Cytosol	Cellular component
Ca_04389	Protein fam188a-like	GO:0010228	Vegetative to reproductive phase transition of meristem	Biological processes
Ca_04390	Chaperone protein clpb	GO:0019538	Protein metabolic process	Biological processes
Ca_04391	Integrase core domain containing protein	GO:0003676	Nucleic acid binding	Molecular function
Ca_04391	Integrase core domain containing protein	GO:0008270	Zinc ion binding	Molecular function
Ca_04391	Integrase core domain containing protein	GO:0015074	DNA integration	Biological processes
Ca_04392	Eukaryotic translation initiation factor 5b	GO:0003743	Translation initiation factor activity	Molecular function
Ca_04392	Eukaryotic translation initiation factor 5b	GO:0006413	Translational initiation	Biological processes
Ca_04392	Eukaryotic translation initiation factor 5b	GO:0006184	Gtp catabolic process	Biological processes
Ca_04392	Eukaryotic translation initiation factor 5b	GO:0003924	Gtpase activity	Molecular function
Ca_04392	Eukaryotic translation initiation factor 5b	GO:0005525	Gtp binding	Molecular function
Ca_04394	Histidine decarboxylase-like	GO:0030170	Pyridoxal phosphate binding	Molecular function
Ca_04394	Histidine decarboxylase-like	GO:0009793	Embryo development ending in seed dormancy	Biological processes
Ca_04394	Histidine decarboxylase-like	GO:0005886	Plasma membrane	Cellular component
Ca_04394	Histidine decarboxylase-like	GO:0016831	Carboxy-lyase activity	Molecular function
Ca_04394	Histidine decarboxylase-like	GO:0006580	Ethanolamine metabolic process	Biological processes
Ca_04394	Histidine decarboxylase-like	GO:0006520	Cellular amino acid metabolic process	Biological processes
Ca_04394	Histidine decarboxylase-like	GO:0005829	Cytosol	Cellular component
Ca_04394	Histidine decarboxylase-like	GO:0008270	Zinc ion binding	Molecular function
Ca_04396	Serine threonine-protein kinase ht1-like isoform x1	GO:0004715	Non-membrane spanning protein tyrosine kinase activity	Molecular function
Ca_04396	Serine threonine-protein kinase ht1-like isoform x1	GO:0006468	Protein phosphorylation	Biological processes
Ca_04396	Serine threonine-protein kinase ht1-like isoform x1	GO:0016597	Amino acid binding	Molecular function
Ca_04396	Serine threonine-protein kinase ht1-like isoform x1	GO:0005524	ATP binding	Molecular function
Ca_04396	Serine threonine-protein kinase ht1-like isoform x1	GO:0004674	Protein serine/threonine kinase activity	Molecular function
Ca_04397	Serine threonine-protein kinase ht1-like isoform x2	GO:0004715	Non-membrane spanning protein tyrosine kinase activity	Molecular function
Ca_04397	Serine threonine-protein kinase ht1-like isoform x2	GO:0006468	Protein phosphorylation	Biological processes
Ca_04397	Serine threonine-protein kinase ht1-like isoform x2	GO:0016597	Amino acid binding	Molecular function
Ca_04397	Serine threonine-protein kinase ht1-like isoform x2	GO:0005524	ATP binding	Molecular function
Ca_04397	Serine threonine-protein kinase ht1-like isoform x2	GO:0004674	Protein serine/threonine kinase activity	Molecular function
Ca_04399	RNA-binding protein with multiple splicing	GO:0017069	Snrna binding	Molecular function
Ca_04399	RNA-binding protein with multiple splicing	GO:0000166	Nucleotide binding	Molecular function
Ca_04399	RNA-binding protein with multiple splicing	GO:0000398	Mrna splicing, via spliceosome	Biological processes
Ca_04401	E3 ubiquitin-protein ligase herc2-like	GO:0046872	Metal ion binding	Molecular function
Ca_04401	E3 ubiquitin-protein ligase herc2-like	GO:0005543	Phospholipid binding	Molecular function
Ca_04403	L-type lectin-domain containing receptor kinase -like	GO:0030246	Carbohydrate binding	Molecular function
Ca_04403	L-type lectin-domain containing receptor kinase -like	GO:0006468	Protein phosphorylation	Biological processes
Ca_04403	L-type lectin-domain containing receptor kinase -like	GO:0005524	ATP binding	Molecular function
Ca_04403	L-type lectin-domain containing receptor kinase -like	GO:0004674	Protein serine/threonine kinase activity	Molecular function
Ca_04404	Abc transporter c family member 10-like	GO:0055085	Transmembrane transport	Biological processes
Ca_04404	Abc transporter c family member 10-like	GO:0055114	Oxidation-reduction process	Biological processes
Ca_04404	Abc transporter c family member 10-like	GO:0016021	Integral to membrane	Cellular component
Ca_04404	Abc transporter c family member 10-like	GO:0042626	ATPase activity, coupled to transmembrane movement of substances	Molecular function
Ca_04404	Abc transporter c family member 10-like	GO:0006200	ATP catabolic process	Biological processes
Ca_04404	Abc transporter c family member 10-like	GO:0005524	ATP binding	Molecular function
Ca_04404	Abc transporter c family member 10-like	GO:0032440	2-alkenal reductase [nad(p)] activity	Molecular function
Ca_04405	Chitinase	GO:0004568	Chitinase activity	Molecular function
Ca_04405	Chitinase	GO:0005615	Extracellular space	Cellular component
Ca_04405	Chitinase	GO:0000272	Polysaccharide catabolic process	Biological processes
Ca_04405	Chitinase	GO:0006032	Chitin catabolic process	Biological processes
Ca_04406	Acidic endochitinase	GO:0009642	Response to light intensity	Biological processes
Ca_04406	Acidic endochitinase	GO:0043169	Cation binding	Molecular function
Ca_04406	Acidic endochitinase	GO:0016926	Protein desumoylation	Biological processes
Ca_04406	Acidic endochitinase	GO:0003796	Lysozyme activity	Molecular function
Ca_04406	Acidic endochitinase	GO:0009651	Response to salt stress	Biological processes
Ca_04406	Acidic endochitinase	GO:0009409	Response to cold	Biological processes
Ca_04406	Acidic endochitinase	GO:0009611	Response to wounding	Biological processes
Ca_04406	Acidic endochitinase	GO:0005975	Carbohydrate metabolic process	Biological processes
Ca_04406	Acidic endochitinase	GO:0010228	Vegetative to reproductive phase transition of meristem	Biological processes
Ca_04406	Acidic endochitinase	GO:0042631	Cellular response to water deprivation	Biological processes
Ca_04406	Acidic endochitinase	GO:0005576	Extracellular region	Cellular component
Ca_04406	Acidic endochitinase	GO:0004568	Chitinase activity	Molecular function
Ca_04406	Acidic endochitinase	GO:0050665	Hydrogen peroxide biosynthetic process	Biological processes
Ca_04407	Acidic endochitinase	GO:0004568	Chitinase activity	Molecular function
Ca_04407	Acidic endochitinase	GO:0005975	Carbohydrate metabolic process	Biological processes
Ca_04407	Acidic endochitinase	GO:0006032	Chitin catabolic process	Biological processes
Ca_04407	Acidic endochitinase	GO:0050832	Defense response to fungus	Biological processes
Ca_04407	Acidic endochitinase	GO:0003796	Lysozyme activity	Molecular function
Ca_04408	Plastidial pyruvate kinase 2-like	GO:0005829	Cytosol	Cellular component
Ca_04408	Plastidial pyruvate kinase 2-like	GO:0006633	Fatty acid biosynthetic process	Biological processes
Ca_04408	Plastidial pyruvate kinase 2-like	GO:0030955	Potassium ion binding	Molecular function
Ca_04408	Plastidial pyruvate kinase 2-like	GO:0010431	Seed maturation	Biological processes
Ca_04408	Plastidial pyruvate kinase 2-like	GO:0005739	Mitochondrion	Cellular component
Ca_04408	Plastidial pyruvate kinase 2-like	GO:0004743	Pyruvate kinase activity	Molecular function
Ca_04408	Plastidial pyruvate kinase 2-like	GO:0000287	Magnesium ion binding	Molecular function
Ca_04408	Plastidial pyruvate kinase 2-like	GO:0006096	Glycolysis	Biological processes
Ca_04408	Plastidial pyruvate kinase 2-like	GO:0016310	Phosphorylation	Biological processes
Ca_04408	Plastidial pyruvate kinase 2-like	GO:0009570	Chloroplast stroma	Cellular component
Ca_04408	Plastidial pyruvate kinase 2-like	GO:0046686	Response to cadmium ion	Biological processes
Ca_04409	Protein timeless homolog	GO:0006261	DNA-dependent dna replication	Biological processes
Ca_04409	Protein timeless homolog	GO:0042752	Regulation of circadian rhythm	Biological processes
Ca_04411	G-type lectin s-receptor-like serine threonine-protein kinase at5g24080-like	GO:0004713	Protein tyrosine kinase activity	Molecular function
Ca_04411	G-type lectin s-receptor-like serine threonine-protein kinase at5g24080-like	GO:0048544	Recognition of pollen	Biological processes
Ca_04411	G-type lectin s-receptor-like serine threonine-protein kinase at5g24080-like	GO:0006468	Protein phosphorylation	Biological processes
Ca_04411	G-type lectin s-receptor-like serine threonine-protein kinase at5g24080-like	GO:0005524	ATP binding	Molecular function
Ca_04411	G-type lectin s-receptor-like serine threonine-protein kinase at5g24080-like	GO:0008270	Zinc ion binding	Molecular function
Ca_04411	G-type lectin s-receptor-like serine threonine-protein kinase at5g24080-like	GO:0004674	Protein serine/threonine kinase activity	Molecular function
Ca_04412	Caax amino terminal protease family protein isoform 1	GO:0009684	Indoleacetic acid biosynthetic process	Biological processes
Ca_04412	Caax amino terminal protease family protein isoform 1	GO:0004175	Endopeptidase activity	Molecular function
Ca_04412	Caax amino terminal protease family protein isoform 1	GO:0006508	Proteolysis	Biological processes
Ca_04412	Caax amino terminal protease family protein isoform 1	GO:0006569	Tryptophan catabolic process	Biological processes
Ca_04412	Caax amino terminal protease family protein isoform 1	GO:0016020	Membrane	Cellular component
Ca_04413	Peroxisomal biogenesis factor 6-like	GO:0000166	Nucleotide binding	Molecular function
Ca_04414	Katanin p60 atpase-containing subunit a-like protein	GO:0017111	Nucleoside-triphosphatase activity	Molecular function
Ca_04414	Katanin p60 atpase-containing subunit a-like protein	GO:0005524	ATP binding	Molecular function
Ca_04415	Peroxisomal biogenesis factor 6-like	GO:0000166	Nucleotide binding	Molecular function
Ca_04418	Predicted: uncharacterized protein loc101507278 isoform x1	GO:0009507	Chloroplast	Cellular component
Ca_04419	Probable membrane-associated kinase regulator 5-like	GO:0006457	Protein folding	Biological processes
Ca_04419	Probable membrane-associated kinase regulator 5-like	GO:0009644	Response to high light intensity	Biological processes
Ca_04419	Probable membrane-associated kinase regulator 5-like	GO:0042542	Response to hydrogen peroxide	Biological processes
Ca_04419	Probable membrane-associated kinase regulator 5-like	GO:0034976	Response to endoplasmic reticulum stress	Biological processes
Ca_04419	Probable membrane-associated kinase regulator 5-like	GO:0009408	Response to heat	Biological processes
Ca_04420	Abc transporter g family member 8-like	GO:0042626	ATPase activity, coupled to transmembrane movement of substances	Molecular function
Ca_04420	Abc transporter g family member 8-like	GO:0006200	ATP catabolic process	Biological processes
Ca_04420	Abc transporter g family member 8-like	GO:0005524	ATP binding	Molecular function
Ca_04420	Abc transporter g family member 8-like	GO:0016020	Membrane	Cellular component
Ca_04421	Spx domain-containing membrane protein at4g22990-like isoform x2	GO:0055085	Transmembrane transport	Biological processes
Ca_04421	Spx domain-containing membrane protein at4g22990-like isoform x2	GO:0016021	Integral to membrane	Cellular component
Ca_04423	Probable wrky transcription factor 27-like	GO:0009739	Response to gibberellin stimulus	Biological processes
Ca_04423	Probable wrky transcription factor 27-like	GO:0042742	Defense response to bacterium	Biological processes
Ca_04423	Probable wrky transcription factor 27-like	GO:0007263	Nitric oxide mediated signal transduction	Biological processes
Ca_04423	Probable wrky transcription factor 27-like	GO:0043565	Sequence-specific dna binding	Molecular function
Ca_04423	Probable wrky transcription factor 27-like	GO:0005515	Protein binding	Molecular function
Ca_04423	Probable wrky transcription factor 27-like	GO:0003700	Sequence-specific dna binding transcription factor activity	Molecular function
Ca_04423	Probable wrky transcription factor 27-like	GO:0045892	Negative regulation of transcription, dna-dependent	Biological processes
Ca_04423	Probable wrky transcription factor 27-like	GO:0005634	Nucleus	Cellular component
Ca_04424	Ornithine cyclodeaminase	GO:0009627	Systemic acquired resistance	Biological processes
Ca_04424	Ornithine cyclodeaminase	GO:0008473	Ornithine cyclodeaminase activity	Molecular function
Ca_04424	Ornithine cyclodeaminase	GO:0034976	Response to endoplasmic reticulum stress	Biological processes
Ca_04424	Ornithine cyclodeaminase	GO:0005212	Structural constituent of eye lens	Molecular function
Ca_04424	Ornithine cyclodeaminase	GO:0008152	Metabolic process	Biological processes
Ca_04424	Ornithine cyclodeaminase	GO:0009507	Chloroplast	Cellular component
Ca_04424	Ornithine cyclodeaminase	GO:0000166	Nucleotide binding	Molecular function
Ca_04426	Metal ion binding protein	GO:0030001	Metal ion transport	Biological processes
Ca_04426	Metal ion binding protein	GO:0046872	Metal ion binding	Molecular function
Ca_04427	30s ribosomal protein s17	GO:0005840	Ribosome	Cellular component
Ca_04427	30s ribosomal protein s17	GO:0003735	Structural constituent of ribosome	Molecular function
Ca_04427	30s ribosomal protein s17	GO:0006412	Translation	Biological processes
Ca_04428	Probable inactive leucine-rich repeat receptor-like protein kinase at1g66830-like	GO:0006468	Protein phosphorylation	Biological processes
Ca_04428	Probable inactive leucine-rich repeat receptor-like protein kinase at1g66830-like	GO:0055114	Oxidation-reduction process	Biological processes
Ca_04428	Probable inactive leucine-rich repeat receptor-like protein kinase at1g66830-like	GO:0004674	Protein serine/threonine kinase activity	Molecular function
Ca_04428	Probable inactive leucine-rich repeat receptor-like protein kinase at1g66830-like	GO:0016021	Integral to membrane	Cellular component
Ca_04428	Probable inactive leucine-rich repeat receptor-like protein kinase at1g66830-like	GO:0016491	Oxidoreductase activity	Molecular function
Ca_04428	Probable inactive leucine-rich repeat receptor-like protein kinase at1g66830-like	GO:0005524	ATP binding	Molecular function
Ca_04428	Probable inactive leucine-rich repeat receptor-like protein kinase at1g66830-like	GO:0050794	Regulation of cellular process	Biological processes
Ca_04428	Probable inactive leucine-rich repeat receptor-like protein kinase at1g66830-like	GO:0005886	Plasma membrane	Cellular component
Ca_04429	Probable inactive leucine-rich repeat receptor-like protein kinase at1g66830-like	GO:0006468	Protein phosphorylation	Biological processes
Ca_04429	Probable inactive leucine-rich repeat receptor-like protein kinase at1g66830-like	GO:0004674	Protein serine/threonine kinase activity	Molecular function
Ca_04429	Probable inactive leucine-rich repeat receptor-like protein kinase at1g66830-like	GO:0016021	Integral to membrane	Cellular component
Ca_04429	Probable inactive leucine-rich repeat receptor-like protein kinase at1g66830-like	GO:0006355	Regulation of transcription, dna-dependent	Biological processes
Ca_04429	Probable inactive leucine-rich repeat receptor-like protein kinase at1g66830-like	GO:0007169	Transmembrane receptor protein tyrosine kinase signaling pathway	Biological processes
Ca_04429	Probable inactive leucine-rich repeat receptor-like protein kinase at1g66830-like	GO:0003677	DNA binding	Molecular function
Ca_04429	Probable inactive leucine-rich repeat receptor-like protein kinase at1g66830-like	GO:0005524	ATP binding	Molecular function
Ca_04429	Probable inactive leucine-rich repeat receptor-like protein kinase at1g66830-like	GO:0005634	Nucleus	Cellular component
Ca_04432	Probable polygalacturonase-like	GO:0005576	Extracellular region	Cellular component
Ca_04432	Probable polygalacturonase-like	GO:0004650	Polygalacturonase activity	Molecular function
Ca_04432	Probable polygalacturonase-like	GO:0005975	Carbohydrate metabolic process	Biological processes
Ca_04433	Beta-carotene hydroxylase	GO:0006633	Fatty acid biosynthetic process	Biological processes
Ca_04433	Beta-carotene hydroxylase	GO:0055114	Oxidation-reduction process	Biological processes
Ca_04433	Beta-carotene hydroxylase	GO:0016021	Integral to membrane	Cellular component
Ca_04433	Beta-carotene hydroxylase	GO:0016117	Carotenoid biosynthetic process	Biological processes
Ca_04433	Beta-carotene hydroxylase	GO:0016491	Oxidoreductase activity	Molecular function
Ca_04433	Beta-carotene hydroxylase	GO:0031969	Chloroplast membrane	Cellular component
Ca_04433	Beta-carotene hydroxylase	GO:0016787	Hydrolase activity	Molecular function
Ca_04433	Beta-carotene hydroxylase	GO:0005506	Iron ion binding	Molecular function
Ca_04434	Probable polygalacturonase-like	GO:0005576	Extracellular region	Cellular component
Ca_04434	Probable polygalacturonase-like	GO:0004650	Polygalacturonase activity	Molecular function
Ca_04434	Probable polygalacturonase-like	GO:0005975	Carbohydrate metabolic process	Biological processes
Ca_04435	Probable polygalacturonase-like	GO:0005576	Extracellular region	Cellular component
Ca_04435	Probable polygalacturonase-like	GO:0004650	Polygalacturonase activity	Molecular function
Ca_04435	Probable polygalacturonase-like	GO:0005975	Carbohydrate metabolic process	Biological processes
Ca_04438	Probable receptor-like protein kinase at5g24010-like	GO:0004715	Non-membrane spanning protein tyrosine kinase activity	Molecular function
Ca_04438	Probable receptor-like protein kinase at5g24010-like	GO:0009506	Plasmodesma	Cellular component
Ca_04438	Probable receptor-like protein kinase at5g24010-like	GO:0005886	Plasma membrane	Cellular component
Ca_04438	Probable receptor-like protein kinase at5g24010-like	GO:0051510	Regulation of unidimensional cell growth	Biological processes
Ca_04438	Probable receptor-like protein kinase at5g24010-like	GO:0006468	Protein phosphorylation	Biological processes
Ca_04438	Probable receptor-like protein kinase at5g24010-like	GO:0005524	ATP binding	Molecular function
Ca_04438	Probable receptor-like protein kinase at5g24010-like	GO:0004674	Protein serine/threonine kinase activity	Molecular function
Ca_04439	Uncharacterized membrane	GO:0009941	Chloroplast envelope	Cellular component
Ca_04442	Scarecrow-like protein 8-like	GO:0000166	Nucleotide binding	Molecular function
Ca_04442	Scarecrow-like protein 8-like	GO:0004386	Helicase activity	Molecular function
Ca_04443	Protein transparent testa 12-like	GO:0015238	Drug transmembrane transporter activity	Molecular function
Ca_04443	Protein transparent testa 12-like	GO:0006855	Drug transmembrane transport	Biological processes
Ca_04443	Protein transparent testa 12-like	GO:0009812	Flavonoid metabolic process	Biological processes
Ca_04443	Protein transparent testa 12-like	GO:0005774	Vacuolar membrane	Cellular component
Ca_04443	Protein transparent testa 12-like	GO:0009555	Pollen development	Biological processes
Ca_04443	Protein transparent testa 12-like	GO:0009901	Anther dehiscence	Biological processes
Ca_04443	Protein transparent testa 12-like	GO:0015297	Antiporter activity	Molecular function
Ca_04444	Upf0496 protein at3g49070-like	GO:0009507	Chloroplast	Cellular component
Ca_04445	Methyltransferase-like protein 1-like	GO:0008757	S-adenosylmethionine-dependent methyltransferase activity	Molecular function
Ca_04445	Methyltransferase-like protein 1-like	GO:0003676	Nucleic acid binding	Molecular function
Ca_04445	Methyltransferase-like protein 1-like	GO:0009793	Embryo development ending in seed dormancy	Biological processes
Ca_04445	Methyltransferase-like protein 1-like	GO:0006139	Nucleobase-containing compound metabolic process	Biological processes
Ca_04445	Methyltransferase-like protein 1-like	GO:0032259	Methylation	Biological processes
Ca_04445	Methyltransferase-like protein 1-like	GO:0005829	Cytosol	Cellular component
Ca_04446	Hcf106 family protein	GO:0009977	Proton motive force dependent protein transmembrane transporter activity	Molecular function
Ca_04446	Hcf106 family protein	GO:0009306	Protein secretion	Biological processes
Ca_04446	Hcf106 family protein	GO:0033281	Tat protein transport complex	Cellular component
Ca_04446	Hcf106 family protein	GO:0010103	Stomatal complex morphogenesis	Biological processes
Ca_04446	Hcf106 family protein	GO:0016021	Integral to membrane	Cellular component
Ca_04446	Hcf106 family protein	GO:0009941	Chloroplast envelope	Cellular component
Ca_04446	Hcf106 family protein	GO:0045038	Protein import into chloroplast thylakoid membrane	Biological processes
Ca_04446	Hcf106 family protein	GO:0010027	Thylakoid membrane organization	Biological processes
Ca_04446	Hcf106 family protein	GO:0009535	Chloroplast thylakoid membrane	Cellular component
Ca_04446	Hcf106 family protein	GO:0043953	Protein transport by the tat complex	Biological processes
Ca_04447	Gpn-loop gtpase 1 homolog	GO:0009790	Embryo development	Biological processes
Ca_04447	Gpn-loop gtpase 1 homolog	GO:0005524	ATP binding	Molecular function
Ca_04447	Gpn-loop gtpase 1 homolog	GO:0017111	Nucleoside-triphosphatase activity	Molecular function
Ca_04447	Gpn-loop gtpase 1 homolog	GO:0051301	Cell division	Biological processes
Ca_04447	Gpn-loop gtpase 1 homolog	GO:0005874	Microtubule	Cellular component
Ca_04448	Mitogen-activated protein kinase kinase kinase yoda-like isoform x1	GO:0010103	Stomatal complex morphogenesis	Biological processes
Ca_04448	Mitogen-activated protein kinase kinase kinase yoda-like isoform x1	GO:0007155	Cell adhesion	Biological processes
Ca_04448	Mitogen-activated protein kinase kinase kinase yoda-like isoform x1	GO:0000186	Activation of mapkk activity	Biological processes
Ca_04448	Mitogen-activated protein kinase kinase kinase yoda-like isoform x1	GO:0009793	Embryo development ending in seed dormancy	Biological processes
Ca_04448	Mitogen-activated protein kinase kinase kinase yoda-like isoform x1	GO:0045010	Actin nucleation	Biological processes
Ca_04448	Mitogen-activated protein kinase kinase kinase yoda-like isoform x1	GO:0010090	Trichome morphogenesis	Biological processes
Ca_04448	Mitogen-activated protein kinase kinase kinase yoda-like isoform x1	GO:0006468	Protein phosphorylation	Biological processes
Ca_04448	Mitogen-activated protein kinase kinase kinase yoda-like isoform x1	GO:0000165	Mapk cascade	Biological processes
Ca_04448	Mitogen-activated protein kinase kinase kinase yoda-like isoform x1	GO:0048765	Root hair cell differentiation	Biological processes
Ca_04448	Mitogen-activated protein kinase kinase kinase yoda-like isoform x1	GO:0004709	Map kinase kinase kinase activity	Molecular function
Ca_04448	Mitogen-activated protein kinase kinase kinase yoda-like isoform x1	GO:0010229	Inflorescence development	Biological processes
Ca_04448	Mitogen-activated protein kinase kinase kinase yoda-like isoform x1	GO:0005524	ATP binding	Molecular function
Ca_04448	Mitogen-activated protein kinase kinase kinase yoda-like isoform x1	GO:0071555	Cell wall organization	Biological processes
Ca_04449	Short-chain dehydrogenase tic chloroplastic-like	GO:0016630	Protochlorophyllide reductase activity	Molecular function
Ca_04449	Short-chain dehydrogenase tic chloroplastic-like	GO:0009706	Chloroplast inner membrane	Cellular component
Ca_04449	Short-chain dehydrogenase tic chloroplastic-like	GO:0005516	Calmodulin binding	Molecular function
Ca_04449	Short-chain dehydrogenase tic chloroplastic-like	GO:0055114	Oxidation-reduction process	Biological processes
Ca_04449	Short-chain dehydrogenase tic chloroplastic-like	GO:0015031	Protein transport	Biological processes
Ca_04450	Short-chain dehydrogenase tic chloroplastic-like	GO:0016491	Oxidoreductase activity	Molecular function
Ca_04450	Short-chain dehydrogenase tic chloroplastic-like	GO:0009706	Chloroplast inner membrane	Cellular component
Ca_04450	Short-chain dehydrogenase tic chloroplastic-like	GO:0005516	Calmodulin binding	Molecular function
Ca_04450	Short-chain dehydrogenase tic chloroplastic-like	GO:0055114	Oxidation-reduction process	Biological processes
Ca_04450	Short-chain dehydrogenase tic chloroplastic-like	GO:0015031	Protein transport	Biological processes
Ca_04451	C2h2-like zinc finger	GO:0008270	Zinc ion binding	Molecular function
Ca_04451	C2h2-like zinc finger	GO:0003676	Nucleic acid binding	Molecular function
Ca_04451	C2h2-like zinc finger	GO:0005622	Intracellular	Cellular component
Ca_04452	U-box domain-containing protein 32-like	GO:0016567	Protein ubiquitination	Biological processes
Ca_04452	U-box domain-containing protein 32-like	GO:0004713	Protein tyrosine kinase activity	Molecular function
Ca_04452	U-box domain-containing protein 32-like	GO:0006468	Protein phosphorylation	Biological processes
Ca_04452	U-box domain-containing protein 32-like	GO:0005524	ATP binding	Molecular function
Ca_04452	U-box domain-containing protein 32-like	GO:0004842	Ubiquitin-protein ligase activity	Molecular function
Ca_04452	U-box domain-containing protein 32-like	GO:0000151	Ubiquitin ligase complex	Cellular component
Ca_04454	Calmodulin-binding heat shock protein	GO:0005516	Calmodulin binding	Molecular function
Ca_04454	Calmodulin-binding heat shock protein	GO:0006950	Response to stress	Biological processes
Ca_04454	Calmodulin-binding heat shock protein	GO:0004806	Triglyceride lipase activity	Molecular function
Ca_04454	Calmodulin-binding heat shock protein	GO:0004091	Carboxylesterase activity	Molecular function
Ca_04454	Calmodulin-binding heat shock protein	GO:0016042	Lipid catabolic process	Biological processes
Ca_04455	60s ribosomal protein l36	GO:0003735	Structural constituent of ribosome	Molecular function
Ca_04455	60s ribosomal protein l36	GO:0005886	Plasma membrane	Cellular component
Ca_04455	60s ribosomal protein l36	GO:0022625	Cytosolic large ribosomal subunit	Cellular component
Ca_04455	60s ribosomal protein l36	GO:0006412	Translation	Biological processes
Ca_04456	Protein nlp6-like	GO:0010035	Response to inorganic substance	Biological processes
Ca_04456	Protein nlp6-like	GO:0009987	Cellular process	Biological processes
Ca_04456	Protein nlp6-like	GO:1901700	Response to oxygen-containing compound	Biological processes
Ca_04457	Signal peptide peptidase family protein	GO:0005802	Trans-golgi network	Cellular component
Ca_04457	Signal peptide peptidase family protein	GO:0016021	Integral to membrane	Cellular component
Ca_04457	Signal peptide peptidase family protein	GO:0005794	Golgi apparatus	Cellular component
Ca_04457	Signal peptide peptidase family protein	GO:0005768	Endosome	Cellular component
Ca_04457	Signal peptide peptidase family protein	GO:0004190	Aspartic-type endopeptidase activity	Molecular function
Ca_04462	Tripeptidyl-peptidase 2-like	GO:0022626	Cytosolic ribosome	Cellular component
Ca_04462	Tripeptidyl-peptidase 2-like	GO:0008240	Tripeptidyl-peptidase activity	Molecular function
Ca_04462	Tripeptidyl-peptidase 2-like	GO:0004252	Serine-type endopeptidase activity	Molecular function
Ca_04462	Tripeptidyl-peptidase 2-like	GO:0005886	Plasma membrane	Cellular component
Ca_04462	Tripeptidyl-peptidase 2-like	GO:0005774	Vacuolar membrane	Cellular component
Ca_04462	Tripeptidyl-peptidase 2-like	GO:0009507	Chloroplast	Cellular component
Ca_04462	Tripeptidyl-peptidase 2-like	GO:0006508	Proteolysis	Biological processes
Ca_04462	Tripeptidyl-peptidase 2-like	GO:0009630	Gravitropism	Biological processes
Ca_04463	Cytokinin hydroxylase-like	GO:0020037	Heme binding	Molecular function
Ca_04463	Cytokinin hydroxylase-like	GO:0016705	Oxidoreductase activity, acting on paired donors, with incorporation or reduction of molecular oxygen	Molecular function
Ca_04463	Cytokinin hydroxylase-like	GO:0004497	Monooxygenase activity	Molecular function
Ca_04463	Cytokinin hydroxylase-like	GO:0005506	Iron ion binding	Molecular function
Ca_04463	Cytokinin hydroxylase-like	GO:0009055	Electron carrier activity	Molecular function
Ca_04463	Cytokinin hydroxylase-like	GO:0055114	Oxidation-reduction process	Biological processes
Ca_04465	DNA-directed rna polymerase iii subunit rpc3-like	GO:0003899	DNA-directed rna polymerase activity	Molecular function
Ca_04465	DNA-directed rna polymerase iii subunit rpc3-like	GO:0006351	Transcription, dna-dependent	Biological processes
Ca_04465	DNA-directed rna polymerase iii subunit rpc3-like	GO:0003677	DNA binding	Molecular function
Ca_04467	Tubulin beta-1 chain-like	GO:0007010	Cytoskeleton organization	Biological processes
Ca_04467	Tubulin beta-1 chain-like	GO:0006094	Gluconeogenesis	Biological processes
Ca_04467	Tubulin beta-1 chain-like	GO:0005515	Protein binding	Molecular function
Ca_04467	Tubulin beta-1 chain-like	GO:0016020	Membrane	Cellular component
Ca_04467	Tubulin beta-1 chain-like	GO:0045298	Tubulin complex	Cellular component
Ca_04467	Tubulin beta-1 chain-like	GO:0009651	Response to salt stress	Biological processes
Ca_04467	Tubulin beta-1 chain-like	GO:0010498	Proteasomal protein catabolic process	Biological processes
Ca_04467	Tubulin beta-1 chain-like	GO:0005525	Gtp binding	Molecular function
Ca_04467	Tubulin beta-1 chain-like	GO:0006184	Gtp catabolic process	Biological processes
Ca_04467	Tubulin beta-1 chain-like	GO:0005794	Golgi apparatus	Cellular component
Ca_04467	Tubulin beta-1 chain-like	GO:0005874	Microtubule	Cellular component
Ca_04467	Tubulin beta-1 chain-like	GO:0051258	Protein polymerization	Biological processes
Ca_04467	Tubulin beta-1 chain-like	GO:0003924	Gtpase activity	Molecular function
Ca_04467	Tubulin beta-1 chain-like	GO:0007018	Microtubule-based movement	Biological processes
Ca_04467	Tubulin beta-1 chain-like	GO:0005200	Structural constituent of cytoskeleton	Molecular function
Ca_04468	Zinc finger cchc domain-containing protein	GO:0009560	Embryo sac egg cell differentiation	Biological processes
Ca_04468	Zinc finger cchc domain-containing protein	GO:0008270	Zinc ion binding	Molecular function
Ca_04468	Zinc finger cchc domain-containing protein	GO:0003676	Nucleic acid binding	Molecular function
Ca_04468	Zinc finger cchc domain-containing protein	GO:0005622	Intracellular	Cellular component
Ca_04469	Actin depolymerizing factor 7	GO:0030042	Actin filament depolymerization	Biological processes
Ca_04469	Actin depolymerizing factor 7	GO:0005884	Actin filament	Cellular component
Ca_04469	Actin depolymerizing factor 7	GO:0003779	Actin binding	Molecular function
Ca_04469	Actin depolymerizing factor 7	GO:0005634	Nucleus	Cellular component
Ca_04471	Receptor-like protein kinase	GO:0016301	Kinase activity	Molecular function
Ca_04471	Receptor-like protein kinase	GO:0016310	Phosphorylation	Biological processes
Ca_04474	Hyaluronan mediated motility receptor-like protein	GO:0009507	Chloroplast	Cellular component
Ca_04475	Transmembrane ascorbate ferrireductase 1-like	GO:0009825	Multidimensional cell growth	Biological processes
Ca_04475	Transmembrane ascorbate ferrireductase 1-like	GO:0048767	Root hair elongation	Biological processes
Ca_04475	Transmembrane ascorbate ferrireductase 1-like	GO:0016021	Integral to membrane	Cellular component
Ca_04475	Transmembrane ascorbate ferrireductase 1-like	GO:0000271	Polysaccharide biosynthetic process	Biological processes
Ca_04475	Transmembrane ascorbate ferrireductase 1-like	GO:0009932	Cell tip growth	Biological processes
Ca_04475	Transmembrane ascorbate ferrireductase 1-like	GO:0071555	Cell wall organization	Biological processes
Ca_04475	Transmembrane ascorbate ferrireductase 1-like	GO:0043481	Anthocyanin accumulation in tissues in response to uv light	Biological processes
Ca_04475	Transmembrane ascorbate ferrireductase 1-like	GO:0010817	Regulation of hormone levels	Biological processes
Ca_04475	Transmembrane ascorbate ferrireductase 1-like	GO:0009507	Chloroplast	Cellular component
Ca_04475	Transmembrane ascorbate ferrireductase 1-like	GO:0005773	Vacuole	Cellular component
Ca_04475	Transmembrane ascorbate ferrireductase 1-like	GO:0008805	Carbon-monoxide oxygenase activity	Molecular function
Ca_04475	Transmembrane ascorbate ferrireductase 1-like	GO:0019344	Cysteine biosynthetic process	Biological processes
Ca_04476	Remorin 1	GO:0048032	Galacturonate binding	Molecular function
Ca_04476	Remorin 1	GO:0007267	Cell-cell signaling	Biological processes
Ca_04476	Remorin 1	GO:0006810	Transport	Biological processes
Ca_04476	Remorin 1	GO:0005886	Plasma membrane	Cellular component
Ca_04477	Myb transcription factor	GO:0003677	DNA binding	Molecular function
Ca_04477	Myb transcription factor	GO:0003682	Chromatin binding	Molecular function
Ca_04478	Cleavage and polyadenylation specificity factor subunit 5-like	GO:0006378	Mrna polyadenylation	Biological processes
Ca_04478	Cleavage and polyadenylation specificity factor subunit 5-like	GO:0003729	Mrna binding	Molecular function
Ca_04478	Cleavage and polyadenylation specificity factor subunit 5-like	GO:0005515	Protein binding	Molecular function
Ca_04478	Cleavage and polyadenylation specificity factor subunit 5-like	GO:0005849	Mrna cleavage factor complex	Cellular component
Ca_04478	Cleavage and polyadenylation specificity factor subunit 5-like	GO:0016787	Hydrolase activity	Molecular function
Ca_04479	Homoserine kinase-like	GO:0004413	Homoserine kinase activity	Molecular function
Ca_04479	Homoserine kinase-like	GO:0006566	Threonine metabolic process	Biological processes
Ca_04479	Homoserine kinase-like	GO:0016310	Phosphorylation	Biological processes
Ca_04479	Homoserine kinase-like	GO:0005524	ATP binding	Molecular function
Ca_04480	DNA mismatch repair protein msh3-like	GO:0008094	DNA-dependent atpase activity	Molecular function
Ca_04480	DNA mismatch repair protein msh3-like	GO:0005515	Protein binding	Molecular function
Ca_04480	DNA mismatch repair protein msh3-like	GO:0007131	Reciprocal meiotic recombination	Biological processes
Ca_04480	DNA mismatch repair protein msh3-like	GO:0003684	Damaged dna binding	Molecular function
Ca_04480	DNA mismatch repair protein msh3-like	GO:0000710	Meiotic mismatch repair	Biological processes
Ca_04480	DNA mismatch repair protein msh3-like	GO:0009410	Response to xenobiotic stimulus	Biological processes
Ca_04480	DNA mismatch repair protein msh3-like	GO:0048522	Positive regulation of cellular process	Biological processes
Ca_04480	DNA mismatch repair protein msh3-like	GO:0000228	Nuclear chromosome	Cellular component
Ca_04480	DNA mismatch repair protein msh3-like	GO:0000404	Loop dna binding	Molecular function
Ca_04480	DNA mismatch repair protein msh3-like	GO:0032300	Mismatch repair complex	Cellular component
Ca_04480	DNA mismatch repair protein msh3-like	GO:0007129	Synapsis	Biological processes
Ca_04480	DNA mismatch repair protein msh3-like	GO:0006200	ATP catabolic process	Biological processes
Ca_04480	DNA mismatch repair protein msh3-like	GO:0005524	ATP binding	Molecular function
Ca_04480	DNA mismatch repair protein msh3-like	GO:0043570	Maintenance of dna repeat elements	Biological processes
Ca_04482	Membrane steroid-binding protein 2-like	GO:0020037	Heme binding	Molecular function
Ca_04482	Membrane steroid-binding protein 2-like	GO:0016491	Oxidoreductase activity	Molecular function
Ca_04483	E3 ubiquitin-protein ligase atl6-like	GO:0008270	Zinc ion binding	Molecular function
Ca_04484	Protein phosphatase inhibitor 2-like	GO:0043666	Regulation of phosphoprotein phosphatase activity	Biological processes
Ca_04485	Sugar isomerase family protein isoform 1	GO:0030246	Carbohydrate binding	Molecular function
Ca_04485	Sugar isomerase family protein isoform 1	GO:0005975	Carbohydrate metabolic process	Biological processes
Ca_04485	Sugar isomerase family protein isoform 1	GO:0016853	Isomerase activity	Molecular function
Ca_04487	Predicted: uncharacterized protein loc101504798	GO:0005576	Extracellular region	Cellular component
Ca_04488	Heat stress transcription factor b-2b-like	GO:0003700	Sequence-specific dna binding transcription factor activity	Molecular function
Ca_04488	Heat stress transcription factor b-2b-like	GO:0043565	Sequence-specific dna binding	Molecular function
Ca_04488	Heat stress transcription factor b-2b-like	GO:0006950	Response to stress	Biological processes
Ca_04488	Heat stress transcription factor b-2b-like	GO:0005634	Nucleus	Cellular component
Ca_04488	Heat stress transcription factor b-2b-like	GO:0006355	Regulation of transcription, dna-dependent	Biological processes
Ca_04489	Leucine-rich repeat receptor protein kinase exs-like	GO:0006468	Protein phosphorylation	Biological processes
Ca_04489	Leucine-rich repeat receptor protein kinase exs-like	GO:0055114	Oxidation-reduction process	Biological processes
Ca_04489	Leucine-rich repeat receptor protein kinase exs-like	GO:0016021	Integral to membrane	Cellular component
Ca_04489	Leucine-rich repeat receptor protein kinase exs-like	GO:0005524	ATP binding	Molecular function
Ca_04489	Leucine-rich repeat receptor protein kinase exs-like	GO:0000186	Activation of mapkk activity	Biological processes
Ca_04489	Leucine-rich repeat receptor protein kinase exs-like	GO:0004709	Map kinase kinase kinase activity	Molecular function
Ca_04489	Leucine-rich repeat receptor protein kinase exs-like	GO:0032440	2-alkenal reductase [nad(p)] activity	Molecular function
Ca_04489	Leucine-rich repeat receptor protein kinase exs-like	GO:0004721	Phosphoprotein phosphatase activity	Molecular function
Ca_04489	Leucine-rich repeat receptor protein kinase exs-like	GO:0000165	Mapk cascade	Biological processes
Ca_04490	E3 ubiquitin-protein ligase xbat33-like	GO:0004842	Ubiquitin-protein ligase activity	Molecular function
Ca_04490	E3 ubiquitin-protein ligase xbat33-like	GO:0016567	Protein ubiquitination	Biological processes
Ca_04490	E3 ubiquitin-protein ligase xbat33-like	GO:0008270	Zinc ion binding	Molecular function
Ca_04491	Homeobox-leucine zipper protein anthocyaninless 2-like	GO:0003700	Sequence-specific dna binding transcription factor activity	Molecular function
Ca_04491	Homeobox-leucine zipper protein anthocyaninless 2-like	GO:0043565	Sequence-specific dna binding	Molecular function
Ca_04491	Homeobox-leucine zipper protein anthocyaninless 2-like	GO:0048364	Root development	Biological processes
Ca_04491	Homeobox-leucine zipper protein anthocyaninless 2-like	GO:0043481	Anthocyanin accumulation in tissues in response to uv light	Biological processes
Ca_04491	Homeobox-leucine zipper protein anthocyaninless 2-like	GO:0005634	Nucleus	Cellular component
Ca_04491	Homeobox-leucine zipper protein anthocyaninless 2-like	GO:0006355	Regulation of transcription, dna-dependent	Biological processes
Ca_04492	Rhomboid family protein	GO:0016021	Integral to membrane	Cellular component
Ca_04492	Rhomboid family protein	GO:0006508	Proteolysis	Biological processes
Ca_04492	Rhomboid family protein	GO:0004252	Serine-type endopeptidase activity	Molecular function
Ca_04495	Probable methyltransferase pmt16-like	GO:0032259	Methylation	Biological processes
Ca_04495	Probable methyltransferase pmt16-like	GO:0008168	Methyltransferase activity	Molecular function
Ca_04496	F-box protein pp2-a13-like	GO:0030246	Carbohydrate binding	Molecular function
Ca_04497	4-hydroxy-tetrahydrodipicolinate reductase chloroplastic-like isoform x2	GO:0010103	Stomatal complex morphogenesis	Biological processes
Ca_04497	4-hydroxy-tetrahydrodipicolinate reductase chloroplastic-like isoform x2	GO:0009089	Lysine biosynthetic process via diaminopimelate	Biological processes
Ca_04497	4-hydroxy-tetrahydrodipicolinate reductase chloroplastic-like isoform x2	GO:0010207	Photosystem ii assembly	Biological processes
Ca_04497	4-hydroxy-tetrahydrodipicolinate reductase chloroplastic-like isoform x2	GO:0042742	Defense response to bacterium	Biological processes
Ca_04497	4-hydroxy-tetrahydrodipicolinate reductase chloroplastic-like isoform x2	GO:0016556	Mrna modification	Biological processes
Ca_04497	4-hydroxy-tetrahydrodipicolinate reductase chloroplastic-like isoform x2	GO:0009773	Photosynthetic electron transport in photosystem i	Biological processes
Ca_04497	4-hydroxy-tetrahydrodipicolinate reductase chloroplastic-like isoform x2	GO:0009965	Leaf morphogenesis	Biological processes
Ca_04497	4-hydroxy-tetrahydrodipicolinate reductase chloroplastic-like isoform x2	GO:0009570	Chloroplast stroma	Cellular component
Ca_04497	4-hydroxy-tetrahydrodipicolinate reductase chloroplastic-like isoform x2	GO:0070402	Nadph binding	Molecular function
Ca_04497	4-hydroxy-tetrahydrodipicolinate reductase chloroplastic-like isoform x2	GO:0030154	Cell differentiation	Biological processes
Ca_04497	4-hydroxy-tetrahydrodipicolinate reductase chloroplastic-like isoform x2	GO:0008839	4-hydroxy-tetrahydrodipicolinate reductase	Molecular function
Ca_04497	4-hydroxy-tetrahydrodipicolinate reductase chloroplastic-like isoform x2	GO:0045893	Positive regulation of transcription, dna-dependent	Biological processes
Ca_04498	Bag family molecular chaperone regulator 1-like	GO:0051087	Chaperone binding	Molecular function
Ca_04499	Multidrug and toxin extrusion protein 2-like	GO:0006855	Drug transmembrane transport	Biological processes
Ca_04499	Multidrug and toxin extrusion protein 2-like	GO:0016020	Membrane	Cellular component
Ca_04499	Multidrug and toxin extrusion protein 2-like	GO:0015297	Antiporter activity	Molecular function
Ca_04499	Multidrug and toxin extrusion protein 2-like	GO:0015238	Drug transmembrane transporter activity	Molecular function
Ca_04500	Arginine serine-rich-splicing factor rsp40	GO:0003676	Nucleic acid binding	Molecular function
Ca_04500	Arginine serine-rich-splicing factor rsp40	GO:0000166	Nucleotide binding	Molecular function
Ca_04503	Ethylene-responsive transcription factor erf026-like	GO:0006355	Regulation of transcription, dna-dependent	Biological processes
Ca_04504	Dehydration-responsive element binding protein	GO:0009628	Response to abiotic stimulus	Biological processes
Ca_04504	Dehydration-responsive element binding protein	GO:0006355	Regulation of transcription, dna-dependent	Biological processes
Ca_04504	Dehydration-responsive element binding protein	GO:0003677	DNA binding	Molecular function
Ca_04504	Dehydration-responsive element binding protein	GO:0003700	Sequence-specific dna binding transcription factor activity	Molecular function
Ca_04504	Dehydration-responsive element binding protein	GO:0006351	Transcription, dna-dependent	Biological processes
Ca_04504	Dehydration-responsive element binding protein	GO:0006950	Response to stress	Biological processes
Ca_04504	Dehydration-responsive element binding protein	GO:0005634	Nucleus	Cellular component
Ca_04505	Valine--trna ligase-like	GO:0005829	Cytosol	Cellular component
Ca_04505	Valine--trna ligase-like	GO:0004832	Valine-trna ligase activity	Molecular function
Ca_04505	Valine--trna ligase-like	GO:0002161	Aminoacyl-trna editing activity	Molecular function
Ca_04505	Valine--trna ligase-like	GO:0006438	Valyl-trna aminoacylation	Biological processes
Ca_04505	Valine--trna ligase-like	GO:0005739	Mitochondrion	Cellular component
Ca_04505	Valine--trna ligase-like	GO:0006450	Regulation of translational fidelity	Biological processes
Ca_04505	Valine--trna ligase-like	GO:0005524	ATP binding	Molecular function
Ca_04505	Valine--trna ligase-like	GO:0009507	Chloroplast	Cellular component
Ca_04505	Valine--trna ligase-like	GO:0009793	Embryo development ending in seed dormancy	Biological processes
Ca_04506	Calcium-dependent protein kinase	GO:0006468	Protein phosphorylation	Biological processes
Ca_04506	Calcium-dependent protein kinase	GO:0005524	ATP binding	Molecular function
Ca_04506	Calcium-dependent protein kinase	GO:0004674	Protein serine/threonine kinase activity	Molecular function
Ca_04507	Peptidoglycan-binding domain-containing protein	GO:0016998	Cell wall macromolecule catabolic process	Biological processes
Ca_04508	Protein hothead-like	GO:0050660	Flavin adenine dinucleotide binding	Molecular function
Ca_04508	Protein hothead-like	GO:0046593	Mandelonitrile lyase activity	Molecular function
Ca_04508	Protein hothead-like	GO:0008812	Choline dehydrogenase activity	Molecular function
Ca_04508	Protein hothead-like	GO:0055114	Oxidation-reduction process	Biological processes
Ca_04508	Protein hothead-like	GO:0006066	Alcohol metabolic process	Biological processes
Ca_04509	Molybdenum cofactor sulfurase	GO:0008152	Metabolic process	Biological processes
Ca_04509	Molybdenum cofactor sulfurase	GO:0030170	Pyridoxal phosphate binding	Molecular function
Ca_04509	Molybdenum cofactor sulfurase	GO:0003824	Catalytic activity	Molecular function
Ca_04511	Tcp family transcription factor	GO:0003700	Sequence-specific dna binding transcription factor activity	Molecular function
Ca_04511	Tcp family transcription factor	GO:0031347	Regulation of defense response	Biological processes
Ca_04511	Tcp family transcription factor	GO:0006355	Regulation of transcription, dna-dependent	Biological processes
Ca_04512	Peroxidase 66-like	GO:0020037	Heme binding	Molecular function
Ca_04512	Peroxidase 66-like	GO:0046872	Metal ion binding	Molecular function
Ca_04512	Peroxidase 66-like	GO:0004601	Peroxidase activity	Molecular function
Ca_04512	Peroxidase 66-like	GO:0055114	Oxidation-reduction process	Biological processes
Ca_04512	Peroxidase 66-like	GO:0006979	Response to oxidative stress	Biological processes
Ca_04513	2-oxoglutarate and fe -dependent oxygenase superfamily protein isoform 1	GO:0031418	L-ascorbic acid binding	Molecular function
Ca_04513	2-oxoglutarate and fe -dependent oxygenase superfamily protein isoform 1	GO:0005506	Iron ion binding	Molecular function
Ca_04513	2-oxoglutarate and fe -dependent oxygenase superfamily protein isoform 1	GO:0016706	Oxidoreductase activity, acting on paired donors, with incorporation or reduction of molecular oxygen, 2-oxoglutarate as one donor, and incorporation of one atom each of oxygen into both donors	Molecular function
Ca_04513	2-oxoglutarate and fe -dependent oxygenase superfamily protein isoform 1	GO:0055114	Oxidation-reduction process	Biological processes
Ca_04517	Fructokinase-5-like isoform x1	GO:0016310	Phosphorylation	Biological processes
Ca_04517	Fructokinase-5-like isoform x1	GO:0006014	D-ribose metabolic process	Biological processes
Ca_04517	Fructokinase-5-like isoform x1	GO:0004747	Ribokinase activity	Molecular function
Ca_04518	Mads-box transcription factor 17-like isoform x2	GO:0006351	Transcription, dna-dependent	Biological processes
Ca_04518	Mads-box transcription factor 17-like isoform x2	GO:0003700	Sequence-specific dna binding transcription factor activity	Molecular function
Ca_04518	Mads-box transcription factor 17-like isoform x2	GO:0003677	DNA binding	Molecular function
Ca_04518	Mads-box transcription factor 17-like isoform x2	GO:0046983	Protein dimerization activity	Molecular function
Ca_04518	Mads-box transcription factor 17-like isoform x2	GO:0005634	Nucleus	Cellular component
Ca_04518	Mads-box transcription factor 17-like isoform x2	GO:0006355	Regulation of transcription, dna-dependent	Biological processes
Ca_04520	Phosphoglucomutase	GO:0005992	Trehalose biosynthetic process	Biological processes
Ca_04520	Phosphoglucomutase	GO:0006098	Pentose-phosphate shunt	Biological processes
Ca_04520	Phosphoglucomutase	GO:0009941	Chloroplast envelope	Cellular component
Ca_04520	Phosphoglucomutase	GO:0048046	Apoplast	Cellular component
Ca_04520	Phosphoglucomutase	GO:0010319	Stromule	Cellular component
Ca_04520	Phosphoglucomutase	GO:0043085	Positive regulation of catalytic activity	Biological processes
Ca_04520	Phosphoglucomutase	GO:0006874	Cellular calcium ion homeostasis	Biological processes
Ca_04520	Phosphoglucomutase	GO:0019252	Starch biosynthetic process	Biological processes
Ca_04520	Phosphoglucomutase	GO:0009664	Plant-type cell wall organization	Biological processes
Ca_04520	Phosphoglucomutase	GO:0000023	Maltose metabolic process	Biological processes
Ca_04520	Phosphoglucomutase	GO:0042742	Defense response to bacterium	Biological processes
Ca_04520	Phosphoglucomutase	GO:0004614	Phosphoglucomutase activity	Molecular function
Ca_04520	Phosphoglucomutase	GO:0005829	Cytosol	Cellular component
Ca_04520	Phosphoglucomutase	GO:0019288	Isopentenyl diphosphate biosynthetic process, methylerythritol 4-phosphate pathway	Biological processes
Ca_04520	Phosphoglucomutase	GO:0019255	Glucose 1-phosphate metabolic process	Biological processes
Ca_04520	Phosphoglucomutase	GO:0009570	Chloroplast stroma	Cellular component
Ca_04520	Phosphoglucomutase	GO:0019388	Galactose catabolic process	Biological processes
Ca_04520	Phosphoglucomutase	GO:0000287	Magnesium ion binding	Molecular function
Ca_04520	Phosphoglucomutase	GO:0019761	Glucosinolate biosynthetic process	Biological processes
Ca_04520	Phosphoglucomutase	GO:0010167	Response to nitrate	Biological processes
Ca_04520	Phosphoglucomutase	GO:0009409	Response to cold	Biological processes
Ca_04520	Phosphoglucomutase	GO:0000272	Polysaccharide catabolic process	Biological processes
Ca_04520	Phosphoglucomutase	GO:0009590	Detection of gravity	Biological processes
Ca_04520	Phosphoglucomutase	GO:0005739	Mitochondrion	Cellular component
Ca_04521	Gibberellin 20-oxidase	GO:0055114	Oxidation-reduction process	Biological processes
Ca_04521	Gibberellin 20-oxidase	GO:0005506	Iron ion binding	Molecular function
Ca_04521	Gibberellin 20-oxidase	GO:0016707	Gibberellin 3-beta-dioxygenase activity	Molecular function
Ca_04523	Carboxylesterase 1-like	GO:0008152	Metabolic process	Biological processes
Ca_04523	Carboxylesterase 1-like	GO:0052689	Carboxylic ester hydrolase activity	Molecular function
Ca_04524	Carboxylesterase 1-like	GO:0008152	Metabolic process	Biological processes
Ca_04524	Carboxylesterase 1-like	GO:0052689	Carboxylic ester hydrolase activity	Molecular function
Ca_04525	Pti1-like tyrosine-protein kinase at3g15890-like	GO:0004715	Non-membrane spanning protein tyrosine kinase activity	Molecular function
Ca_04525	Pti1-like tyrosine-protein kinase at3g15890-like	GO:0006468	Protein phosphorylation	Biological processes
Ca_04525	Pti1-like tyrosine-protein kinase at3g15890-like	GO:0005524	ATP binding	Molecular function
Ca_04525	Pti1-like tyrosine-protein kinase at3g15890-like	GO:0004674	Protein serine/threonine kinase activity	Molecular function
Ca_04526	Transcription factor bhlh126-like isoform x1	GO:0046983	Protein dimerization activity	Molecular function
Ca_04528	Receptor-like serine threonine-protein kinase at4g25390-like	GO:0016310	Phosphorylation	Biological processes
Ca_04528	Receptor-like serine threonine-protein kinase at4g25390-like	GO:0004672	Protein kinase activity	Molecular function
Ca_04529	Subtilisin-like protease-like	GO:0008356	Asymmetric cell division	Biological processes
Ca_04529	Subtilisin-like protease-like	GO:0043086	Negative regulation of catalytic activity	Biological processes
Ca_04529	Subtilisin-like protease-like	GO:0048046	Apoplast	Cellular component
Ca_04529	Subtilisin-like protease-like	GO:0006508	Proteolysis	Biological processes
Ca_04529	Subtilisin-like protease-like	GO:0042802	Identical protein binding	Molecular function
Ca_04529	Subtilisin-like protease-like	GO:0004252	Serine-type endopeptidase activity	Molecular function
Ca_04530	Subtilisin-like protease-like	GO:0008356	Asymmetric cell division	Biological processes
Ca_04530	Subtilisin-like protease-like	GO:0043086	Negative regulation of catalytic activity	Biological processes
Ca_04530	Subtilisin-like protease-like	GO:0048046	Apoplast	Cellular component
Ca_04530	Subtilisin-like protease-like	GO:0006508	Proteolysis	Biological processes
Ca_04530	Subtilisin-like protease-like	GO:0042802	Identical protein binding	Molecular function
Ca_04530	Subtilisin-like protease-like	GO:0004252	Serine-type endopeptidase activity	Molecular function
Ca_04531	3-ketoacyl- synthase	GO:0016020	Membrane	Cellular component
Ca_04531	3-ketoacyl- synthase	GO:0006633	Fatty acid biosynthetic process	Biological processes
Ca_04531	3-ketoacyl- synthase	GO:0016747	Transferase activity, transferring acyl groups other than amino-acyl groups	Molecular function
Ca_04533	Alpha-l-fucosidase 1-like	GO:0006004	Fucose metabolic process	Biological processes
Ca_04533	Alpha-l-fucosidase 1-like	GO:0004560	Alpha-l-fucosidase activity	Molecular function
Ca_04533	Alpha-l-fucosidase 1-like	GO:0007155	Cell adhesion	Biological processes
Ca_04534	Cytochrome p450 704c1-like	GO:0020037	Heme binding	Molecular function
Ca_04534	Cytochrome p450 704c1-like	GO:0016705	Oxidoreductase activity, acting on paired donors, with incorporation or reduction of molecular oxygen	Molecular function
Ca_04534	Cytochrome p450 704c1-like	GO:0004497	Monooxygenase activity	Molecular function
Ca_04534	Cytochrome p450 704c1-like	GO:0005506	Iron ion binding	Molecular function
Ca_04534	Cytochrome p450 704c1-like	GO:0009055	Electron carrier activity	Molecular function
Ca_04534	Cytochrome p450 704c1-like	GO:0055114	Oxidation-reduction process	Biological processes
Ca_04535	Dead-box atp-dependent rna helicase 7-like	GO:0001510	RNA methylation	Biological processes
Ca_04535	Dead-box atp-dependent rna helicase 7-like	GO:0003723	RNA binding	Molecular function
Ca_04535	Dead-box atp-dependent rna helicase 7-like	GO:0005730	Nucleolus	Cellular component
Ca_04535	Dead-box atp-dependent rna helicase 7-like	GO:0008026	ATP-dependent helicase activity	Molecular function
Ca_04535	Dead-box atp-dependent rna helicase 7-like	GO:0051604	Protein maturation	Biological processes
Ca_04535	Dead-box atp-dependent rna helicase 7-like	GO:0005524	ATP binding	Molecular function
Ca_04535	Dead-box atp-dependent rna helicase 7-like	GO:0017151	Dead/h-box rna helicase binding	Molecular function
Ca_04536	Embryo-specific protein	GO:0009695	Jasmonic acid biosynthetic process	Biological processes
Ca_04536	Embryo-specific protein	GO:0009611	Response to wounding	Biological processes
Ca_04536	Embryo-specific protein	GO:0031225	Anchored to membrane	Cellular component
Ca_04536	Embryo-specific protein	GO:0005774	Vacuolar membrane	Cellular component
Ca_04537	Xyloglucan galactosyltransferase katamari1 homolog	GO:0006007	Glucose catabolic process	Biological processes
Ca_04537	Xyloglucan galactosyltransferase katamari1 homolog	GO:0003723	RNA binding	Molecular function
Ca_04537	Xyloglucan galactosyltransferase katamari1 homolog	GO:0005524	ATP binding	Molecular function
Ca_04537	Xyloglucan galactosyltransferase katamari1 homolog	GO:0008378	Galactosyltransferase activity	Molecular function
Ca_04537	Xyloglucan galactosyltransferase katamari1 homolog	GO:0004386	Helicase activity	Molecular function
Ca_04537	Xyloglucan galactosyltransferase katamari1 homolog	GO:0009969	Xyloglucan biosynthetic process	Biological processes
Ca_04537	Xyloglucan galactosyltransferase katamari1 homolog	GO:0016020	Membrane	Cellular component
Ca_04537	Xyloglucan galactosyltransferase katamari1 homolog	GO:0005794	Golgi apparatus	Cellular component
Ca_04537	Xyloglucan galactosyltransferase katamari1 homolog	GO:0005634	Nucleus	Cellular component
Ca_04538	Cysteine and histidine-rich domain-containing protein rar1-like	GO:0009626	Plant-type hypersensitive response	Biological processes
Ca_04538	Cysteine and histidine-rich domain-containing protein rar1-like	GO:0009817	Defense response to fungus, incompatible interaction	Biological processes
Ca_04538	Cysteine and histidine-rich domain-containing protein rar1-like	GO:0002679	Respiratory burst involved in defense response	Biological processes
Ca_04538	Cysteine and histidine-rich domain-containing protein rar1-like	GO:0051879	Hsp90 protein binding	Molecular function
Ca_04538	Cysteine and histidine-rich domain-containing protein rar1-like	GO:0050821	Protein stabilization	Biological processes
Ca_04538	Cysteine and histidine-rich domain-containing protein rar1-like	GO:0005634	Nucleus	Cellular component
Ca_04538	Cysteine and histidine-rich domain-containing protein rar1-like	GO:0008270	Zinc ion binding	Molecular function
Ca_04538	Cysteine and histidine-rich domain-containing protein rar1-like	GO:0009816	Defense response to bacterium, incompatible interaction	Biological processes
Ca_04539	Lrr receptor-like serine threonine-protein kinase erl2-like	GO:0004721	Phosphoprotein phosphatase activity	Molecular function
Ca_04539	Lrr receptor-like serine threonine-protein kinase erl2-like	GO:0006468	Protein phosphorylation	Biological processes
Ca_04539	Lrr receptor-like serine threonine-protein kinase erl2-like	GO:0005524	ATP binding	Molecular function
Ca_04539	Lrr receptor-like serine threonine-protein kinase erl2-like	GO:0016021	Integral to membrane	Cellular component
Ca_04539	Lrr receptor-like serine threonine-protein kinase erl2-like	GO:0004674	Protein serine/threonine kinase activity	Molecular function
Ca_04541	Mediator of rna polymerase ii transcription subunit 31-like isoform x1	GO:0001104	RNA polymerase ii transcription cofactor activity	Molecular function
Ca_04541	Mediator of rna polymerase ii transcription subunit 31-like isoform x1	GO:0016592	Mediator complex	Cellular component
Ca_04541	Mediator of rna polymerase ii transcription subunit 31-like isoform x1	GO:0006355	Regulation of transcription, dna-dependent	Biological processes
Ca_04542	ATP sulfurylase chloroplastic-like	GO:0010155	Regulation of proton transport	Biological processes
Ca_04542	ATP sulfurylase chloroplastic-like	GO:0009853	Photorespiration	Biological processes
Ca_04542	ATP sulfurylase chloroplastic-like	GO:0006098	Pentose-phosphate shunt	Biological processes
Ca_04542	ATP sulfurylase chloroplastic-like	GO:0006094	Gluconeogenesis	Biological processes
Ca_04542	ATP sulfurylase chloroplastic-like	GO:0010218	Response to far red light	Biological processes
Ca_04542	ATP sulfurylase chloroplastic-like	GO:0048046	Apoplast	Cellular component
Ca_04542	ATP sulfurylase chloroplastic-like	GO:0009744	Response to sucrose stimulus	Biological processes
Ca_04542	ATP sulfurylase chloroplastic-like	GO:0004781	Sulfate adenylyltransferase (atp) activity	Molecular function
Ca_04542	ATP sulfurylase chloroplastic-like	GO:0030931	Heterotetrameric adpg pyrophosphorylase complex	Cellular component
Ca_04542	ATP sulfurylase chloroplastic-like	GO:0006833	Water transport	Biological processes
Ca_04542	ATP sulfurylase chloroplastic-like	GO:0043085	Positive regulation of catalytic activity	Biological processes
Ca_04542	ATP sulfurylase chloroplastic-like	GO:0009793	Embryo development ending in seed dormancy	Biological processes
Ca_04542	ATP sulfurylase chloroplastic-like	GO:0019252	Starch biosynthetic process	Biological processes
Ca_04542	ATP sulfurylase chloroplastic-like	GO:0010114	Response to red light	Biological processes
Ca_04542	ATP sulfurylase chloroplastic-like	GO:0009651	Response to salt stress	Biological processes
Ca_04542	ATP sulfurylase chloroplastic-like	GO:0000023	Maltose metabolic process	Biological processes
Ca_04542	ATP sulfurylase chloroplastic-like	GO:0048573	Photoperiodism, flowering	Biological processes
Ca_04542	ATP sulfurylase chloroplastic-like	GO:0042742	Defense response to bacterium	Biological processes
Ca_04542	ATP sulfurylase chloroplastic-like	GO:0000103	Sulfate assimilation	Biological processes
Ca_04542	ATP sulfurylase chloroplastic-like	GO:0006972	Hyperosmotic response	Biological processes
Ca_04542	ATP sulfurylase chloroplastic-like	GO:0008878	Glucose-1-phosphate adenylyltransferase activity	Molecular function
Ca_04542	ATP sulfurylase chloroplastic-like	GO:0016226	Iron-sulfur cluster assembly	Biological processes
Ca_04542	ATP sulfurylase chloroplastic-like	GO:0005829	Cytosol	Cellular component
Ca_04542	ATP sulfurylase chloroplastic-like	GO:0019288	Isopentenyl diphosphate biosynthetic process, methylerythritol 4-phosphate pathway	Biological processes
Ca_04542	ATP sulfurylase chloroplastic-like	GO:0007030	Golgi organization	Biological processes
Ca_04542	ATP sulfurylase chloroplastic-like	GO:0006096	Glycolysis	Biological processes
Ca_04542	ATP sulfurylase chloroplastic-like	GO:0009570	Chloroplast stroma	Cellular component
Ca_04542	ATP sulfurylase chloroplastic-like	GO:0009637	Response to blue light	Biological processes
Ca_04542	ATP sulfurylase chloroplastic-like	GO:0009644	Response to high light intensity	Biological processes
Ca_04542	ATP sulfurylase chloroplastic-like	GO:0001887	Selenium compound metabolic process	Biological processes
Ca_04542	ATP sulfurylase chloroplastic-like	GO:0006569	Tryptophan catabolic process	Biological processes
Ca_04542	ATP sulfurylase chloroplastic-like	GO:0019761	Glucosinolate biosynthetic process	Biological processes
Ca_04542	ATP sulfurylase chloroplastic-like	GO:0046686	Response to cadmium ion	Biological processes
Ca_04542	ATP sulfurylase chloroplastic-like	GO:0009684	Indoleacetic acid biosynthetic process	Biological processes
Ca_04542	ATP sulfurylase chloroplastic-like	GO:0009266	Response to temperature stimulus	Biological processes
Ca_04542	ATP sulfurylase chloroplastic-like	GO:0005886	Plasma membrane	Cellular component
Ca_04542	ATP sulfurylase chloroplastic-like	GO:0048481	Ovule development	Biological processes
Ca_04542	ATP sulfurylase chloroplastic-like	GO:0010027	Thylakoid membrane organization	Biological processes
Ca_04542	ATP sulfurylase chloroplastic-like	GO:0005739	Mitochondrion	Cellular component
Ca_04543	Meiotic recombination protein dmc1 homolog	GO:0003684	Damaged dna binding	Molecular function
Ca_04543	Meiotic recombination protein dmc1 homolog	GO:0010212	Response to ionizing radiation	Biological processes
Ca_04543	Meiotic recombination protein dmc1 homolog	GO:0051026	Chiasma assembly	Biological processes
Ca_04543	Meiotic recombination protein dmc1 homolog	GO:0005524	ATP binding	Molecular function
Ca_04543	Meiotic recombination protein dmc1 homolog	GO:0000707	Meiotic dna recombinase assembly	Biological processes
Ca_04543	Meiotic recombination protein dmc1 homolog	GO:0007131	Reciprocal meiotic recombination	Biological processes
Ca_04543	Meiotic recombination protein dmc1 homolog	GO:0008094	DNA-dependent atpase activity	Molecular function
Ca_04543	Meiotic recombination protein dmc1 homolog	GO:0000733	DNA strand renaturation	Biological processes
Ca_04543	Meiotic recombination protein dmc1 homolog	GO:0005634	Nucleus	Cellular component
Ca_04545	Protein argonaute 10-like	GO:0006413	Translational initiation	Biological processes
Ca_04545	Protein argonaute 10-like	GO:0019827	Stem cell maintenance	Biological processes
Ca_04545	Protein argonaute 10-like	GO:0010586	Mirna metabolic process	Biological processes
Ca_04545	Protein argonaute 10-like	GO:0048366	Leaf development	Biological processes
Ca_04545	Protein argonaute 10-like	GO:0003743	Translation initiation factor activity	Molecular function
Ca_04546	Stem-specific protein tsjt1-like	GO:0009737	Response to abscisic acid stimulus	Biological processes
Ca_04546	Stem-specific protein tsjt1-like	GO:0005829	Cytosol	Cellular component
Ca_04546	Stem-specific protein tsjt1-like	GO:0005634	Nucleus	Cellular component
Ca_04546	Stem-specific protein tsjt1-like	GO:0005886	Plasma membrane	Cellular component
Ca_04547	Probable inactive serine threonine-protein kinase lvsg-like	GO:0004672	Protein kinase activity	Molecular function
Ca_04547	Probable inactive serine threonine-protein kinase lvsg-like	GO:0006468	Protein phosphorylation	Biological processes
Ca_04547	Probable inactive serine threonine-protein kinase lvsg-like	GO:0005524	ATP binding	Molecular function
Ca_04550	Transmembrane emp24 domain-containing protein p24beta3-like	GO:0005773	Vacuole	Cellular component
Ca_04550	Transmembrane emp24 domain-containing protein p24beta3-like	GO:0005794	Golgi apparatus	Cellular component
Ca_04550	Transmembrane emp24 domain-containing protein p24beta3-like	GO:0006810	Transport	Biological processes
Ca_04550	Transmembrane emp24 domain-containing protein p24beta3-like	GO:0046520	Sphingoid biosynthetic process	Biological processes
Ca_04550	Transmembrane emp24 domain-containing protein p24beta3-like	GO:0016021	Integral to membrane	Cellular component
Ca_04550	Transmembrane emp24 domain-containing protein p24beta3-like	GO:0005783	Endoplasmic reticulum	Cellular component
Ca_04550	Transmembrane emp24 domain-containing protein p24beta3-like	GO:0016126	Sterol biosynthetic process	Biological processes
Ca_04551	Aldo keto	GO:0055114	Oxidation-reduction process	Biological processes
Ca_04551	Aldo keto	GO:0050236	Pyridoxine:nadp 4-dehydrogenase activity	Molecular function
Ca_04552	Early light inducible protein	GO:0031969	Chloroplast membrane	Cellular component
Ca_04552	Early light inducible protein	GO:0016021	Integral to membrane	Cellular component
Ca_04553	Dymeclin-like isoform x1	GO:0008284	Positive regulation of cell proliferation	Biological processes
Ca_04554	Heat stress transcription factor a-6b-like	GO:0009407	Toxin catabolic process	Biological processes
Ca_04554	Heat stress transcription factor a-6b-like	GO:0003700	Sequence-specific dna binding transcription factor activity	Molecular function
Ca_04554	Heat stress transcription factor a-6b-like	GO:0043565	Sequence-specific dna binding	Molecular function
Ca_04554	Heat stress transcription factor a-6b-like	GO:0005634	Nucleus	Cellular component
Ca_04554	Heat stress transcription factor a-6b-like	GO:0009408	Response to heat	Biological processes
Ca_04554	Heat stress transcription factor a-6b-like	GO:0006355	Regulation of transcription, dna-dependent	Biological processes
Ca_04555	Dihydroxy-3-keto-5-methylthiopentene dioxygenase 3-like isoform x2	GO:0019509	L-methionine salvage from methylthioadenosine	Biological processes
Ca_04555	Dihydroxy-3-keto-5-methylthiopentene dioxygenase 3-like isoform x3	GO:0005506	Iron ion binding	Molecular function
Ca_04555	Dihydroxy-3-keto-5-methylthiopentene dioxygenase 3-like isoform x4	GO:0010309	Acireductone dioxygenase [iron(ii)-requiring] activity	Molecular function
Ca_04555	Dihydroxy-3-keto-5-methylthiopentene dioxygenase 3-like isoform x5	GO:0005634	Nucleus	Cellular component
Ca_04555	Dihydroxy-3-keto-5-methylthiopentene dioxygenase 3-like isoform x6	GO:0005829	Cytosol	Cellular component
Ca_04555	Dihydroxy-3-keto-5-methylthiopentene dioxygenase 3-like isoform x7	GO:0055114	Oxidation-reduction process	Biological processes
Ca_04557	Dihydroxy-3-keto-5-methylthiopentene dioxygenase 1-like	GO:0005737	Cytoplasm	Cellular component
Ca_04557	Dihydroxy-3-keto-5-methylthiopentene dioxygenase 1-like	GO:0019509	L-methionine salvage from methylthioadenosine	Biological processes
Ca_04557	Dihydroxy-3-keto-5-methylthiopentene dioxygenase 1-like	GO:0005506	Iron ion binding	Molecular function
Ca_04557	Dihydroxy-3-keto-5-methylthiopentene dioxygenase 1-like	GO:0010309	Acireductone dioxygenase [iron(ii)-requiring] activity	Molecular function
Ca_04557	Dihydroxy-3-keto-5-methylthiopentene dioxygenase 1-like	GO:0005634	Nucleus	Cellular component
Ca_04557	Dihydroxy-3-keto-5-methylthiopentene dioxygenase 1-like	GO:0055114	Oxidation-reduction process	Biological processes
Ca_04559	Epidermal patterning factor-like protein 4-like	GO:0010052	Guard cell differentiation	Biological processes
Ca_04559	Epidermal patterning factor-like protein 4-like	GO:0009507	Chloroplast	Cellular component
Ca_04560	Emb: isoform 1	GO:0005886	Plasma membrane	Cellular component
Ca_04561	E3 ubiquitin-protein ligase rnf128-like	GO:0008270	Zinc ion binding	Molecular function
Ca_04562	Uncharacterized mitochondrial protein g00810-like	GO:0005488	Binding	Molecular function
Ca_04563	Protein iq-domain 14-like	GO:0005516	Calmodulin binding	Molecular function
Ca_04564	Leucine-rich repeat extensin-like protein 6-like	GO:0016301	Kinase activity	Molecular function
Ca_04564	Leucine-rich repeat extensin-like protein 6-like	GO:0005199	Structural constituent of cell wall	Molecular function
Ca_04564	Leucine-rich repeat extensin-like protein 6-like	GO:0016310	Phosphorylation	Biological processes
Ca_04565	40s ribosomal protein s3a-like	GO:0003735	Structural constituent of ribosome	Molecular function
Ca_04565	40s ribosomal protein s3a-like	GO:0022627	Cytosolic small ribosomal subunit	Cellular component
Ca_04565	40s ribosomal protein s3a-like	GO:0006412	Translation	Biological processes
Ca_04567	Serine threonine-protein kinase ht1-like isoform x1	GO:0004715	Non-membrane spanning protein tyrosine kinase activity	Molecular function
Ca_04567	Serine threonine-protein kinase ht1-like isoform x1	GO:0005886	Plasma membrane	Cellular component
Ca_04567	Serine threonine-protein kinase ht1-like isoform x1	GO:0006468	Protein phosphorylation	Biological processes
Ca_04567	Serine threonine-protein kinase ht1-like isoform x1	GO:0005524	ATP binding	Molecular function
Ca_04567	Serine threonine-protein kinase ht1-like isoform x1	GO:0005634	Nucleus	Cellular component
Ca_04567	Serine threonine-protein kinase ht1-like isoform x1	GO:0004674	Protein serine/threonine kinase activity	Molecular function
Ca_04568	Homocysteine s-methyltransferase 3-like	GO:0005886	Plasma membrane	Cellular component
Ca_04568	Homocysteine s-methyltransferase 3-like	GO:0008898	Homocysteine s-methyltransferase activity	Molecular function
Ca_04568	Homocysteine s-methyltransferase 3-like	GO:0032259	Methylation	Biological processes
Ca_04569	Cvp2 like 1 isoform 1	GO:0046856	Phosphatidylinositol dephosphorylation	Biological processes
Ca_04570	Vicilin 47k	GO:0033095	Aleurone grain	Cellular component
Ca_04570	Vicilin 47k	GO:0005773	Vacuole	Cellular component
Ca_04570	Vicilin 47k	GO:0045735	Nutrient reservoir activity	Molecular function
Ca_04571	Low quality protein: lish domain and heat repeat-containing protein kiaa1468 homolog	GO:0003677	DNA binding	Molecular function
Ca_04571	Low quality protein: lish domain and heat repeat-containing protein kiaa1468 homolog	GO:0005737	Cytoplasm	Cellular component
Ca_04572	Vicilin 47k	GO:0033095	Aleurone grain	Cellular component
Ca_04572	Vicilin 47k	GO:0005773	Vacuole	Cellular component
Ca_04572	Vicilin 47k	GO:0045735	Nutrient reservoir activity	Molecular function
Ca_04574	Lipid transfer seed storage trypsin-alpha amylase inhibitor	GO:0008289	Lipid binding	Molecular function
Ca_04574	Lipid transfer seed storage trypsin-alpha amylase inhibitor	GO:0006869	Lipid transport	Biological processes
Ca_04577	Folate-biopterin transporter chloroplastic-like isoform x2	GO:0015884	Folic acid transport	Biological processes
Ca_04577	Folate-biopterin transporter chloroplastic-like isoform x2	GO:0009941	Chloroplast envelope	Cellular component
Ca_04577	Folate-biopterin transporter chloroplastic-like isoform x2	GO:0015231	5-formyltetrahydrofolate transporter activity	Molecular function
Ca_04577	Folate-biopterin transporter chloroplastic-like isoform x2	GO:0015885	5-formyltetrahydrofolate transport	Biological processes
Ca_04580	C-8 sterol	GO:0016569	Covalent chromatin modification	Biological processes
Ca_04580	C-8 sterol	GO:1901576	Organic substance biosynthetic process	Biological processes
Ca_04580	C-8 sterol	GO:0006342	Chromatin silencing	Biological processes
Ca_04580	C-8 sterol	GO:0043414	Macromolecule methylation	Biological processes
Ca_04580	C-8 sterol	GO:0044238	Primary metabolic process	Biological processes
Ca_04580	C-8 sterol	GO:1901360	Organic cyclic compound metabolic process	Biological processes
Ca_04580	C-8 sterol	GO:0044249	Cellular biosynthetic process	Biological processes
Ca_04583	Late embryogenesis abundant protein d-34-like	GO:0009793	Embryo development ending in seed dormancy	Biological processes
Ca_04583	Late embryogenesis abundant protein d-34-like	GO:0005737	Cytoplasm	Cellular component
Ca_04585	Pentatricopeptide repeat-containing protein at4g14850-like	GO:0048364	Root development	Biological processes
Ca_04585	Pentatricopeptide repeat-containing protein at4g14850-like	GO:0005739	Mitochondrion	Cellular component
Ca_04585	Pentatricopeptide repeat-containing protein at4g14850-like	GO:0019287	Isopentenyl diphosphate biosynthetic process, mevalonate pathway	Biological processes
Ca_04585	Pentatricopeptide repeat-containing protein at4g14850-like	GO:0019288	Isopentenyl diphosphate biosynthetic process, methylerythritol 4-phosphate pathway	Biological processes
Ca_04585	Pentatricopeptide repeat-containing protein at4g14850-like	GO:0016125	Sterol metabolic process	Biological processes
Ca_04585	Pentatricopeptide repeat-containing protein at4g14850-like	GO:0034046	Poly(g) rna binding	Molecular function
Ca_04585	Pentatricopeptide repeat-containing protein at4g14850-like	GO:0050790	Regulation of catalytic activity	Biological processes
Ca_04586	Geraniol 8-hydroxylase-like	GO:0020037	Heme binding	Molecular function
Ca_04586	Geraniol 8-hydroxylase-like	GO:0016705	Oxidoreductase activity, acting on paired donors, with incorporation or reduction of molecular oxygen	Molecular function
Ca_04586	Geraniol 8-hydroxylase-like	GO:0004497	Monooxygenase activity	Molecular function
Ca_04586	Geraniol 8-hydroxylase-like	GO:0005506	Iron ion binding	Molecular function
Ca_04586	Geraniol 8-hydroxylase-like	GO:0009055	Electron carrier activity	Molecular function
Ca_04586	Geraniol 8-hydroxylase-like	GO:0055114	Oxidation-reduction process	Biological processes
Ca_04587	Geraniol 8-hydroxylase-like	GO:0020037	Heme binding	Molecular function
Ca_04587	Geraniol 8-hydroxylase-like	GO:0016705	Oxidoreductase activity, acting on paired donors, with incorporation or reduction of molecular oxygen	Molecular function
Ca_04587	Geraniol 8-hydroxylase-like	GO:0004497	Monooxygenase activity	Molecular function
Ca_04587	Geraniol 8-hydroxylase-like	GO:0005506	Iron ion binding	Molecular function
Ca_04587	Geraniol 8-hydroxylase-like	GO:0009055	Electron carrier activity	Molecular function
Ca_04587	Geraniol 8-hydroxylase-like	GO:0055114	Oxidation-reduction process	Biological processes
Ca_04588	Cysteine synthase	GO:0005777	Peroxisome	Cellular component
Ca_04588	Cysteine synthase	GO:0016740	Transferase activity	Molecular function
Ca_04588	Cysteine synthase	GO:0007568	Aging	Biological processes
Ca_04588	Cysteine synthase	GO:0010043	Response to zinc ion	Biological processes
Ca_04588	Cysteine synthase	GO:0006535	Cysteine biosynthetic process from serine	Biological processes
Ca_04588	Cysteine synthase	GO:0009507	Chloroplast	Cellular component
Ca_04588	Cysteine synthase	GO:0046686	Response to cadmium ion	Biological processes
Ca_04588	Cysteine synthase	GO:0004124	Cysteine synthase activity	Molecular function
Ca_04588	Cysteine synthase	GO:0005634	Nucleus	Cellular component
Ca_04588	Cysteine synthase	GO:0005886	Plasma membrane	Cellular component
Ca_04588	Cysteine synthase	GO:0048046	Apoplast	Cellular component
Ca_04589	Hydroxyproline-rich glycoprotein	GO:0044248	Cellular catabolic process	Biological processes
Ca_04589	Hydroxyproline-rich glycoprotein	GO:0044238	Primary metabolic process	Biological processes
Ca_04589	Hydroxyproline-rich glycoprotein	GO:1901575	Organic substance catabolic process	Biological processes
Ca_04590	Protein suppressor of gene silencing 3-like	GO:0031047	Gene silencing by rna	Biological processes
Ca_04592	Thiamine thiazole synthase chloroplastic-like	GO:0050789	Regulation of biological process	Biological processes
Ca_04592	Thiamine thiazole synthase chloroplastic-like	GO:0018131	Oxazole or thiazole biosynthetic process	Biological processes
Ca_04592	Thiamine thiazole synthase chloroplastic-like	GO:0019438	Aromatic compound biosynthetic process	Biological processes
Ca_04592	Thiamine thiazole synthase chloroplastic-like	GO:0044260	Cellular macromolecule metabolic process	Biological processes
Ca_04592	Thiamine thiazole synthase chloroplastic-like	GO:0009628	Response to abiotic stimulus	Biological processes
Ca_04592	Thiamine thiazole synthase chloroplastic-like	GO:0046872	Metal ion binding	Molecular function
Ca_04592	Thiamine thiazole synthase chloroplastic-like	GO:0044272	Sulfur compound biosynthetic process	Biological processes
Ca_04592	Thiamine thiazole synthase chloroplastic-like	GO:0009526	Plastid envelope	Cellular component
Ca_04592	Thiamine thiazole synthase chloroplastic-like	GO:0044262	Cellular carbohydrate metabolic process	Biological processes
Ca_04592	Thiamine thiazole synthase chloroplastic-like	GO:1901362	Organic cyclic compound biosynthetic process	Biological processes
Ca_04592	Thiamine thiazole synthase chloroplastic-like	GO:0044723	Single-organism carbohydrate metabolic process	Biological processes
Ca_04592	Thiamine thiazole synthase chloroplastic-like	GO:0006950	Response to stress	Biological processes
Ca_04592	Thiamine thiazole synthase chloroplastic-like	GO:1901566	Organonitrogen compound biosynthetic process	Biological processes
Ca_04592	Thiamine thiazole synthase chloroplastic-like	GO:0044434	Chloroplast part	Cellular component
Ca_04593	Thiamine thiazole chloroplastic-like	GO:0009228	Thiamine biosynthetic process	Biological processes
Ca_04593	Thiamine thiazole chloroplastic-like	GO:0046872	Metal ion binding	Molecular function
Ca_04593	Thiamine thiazole chloroplastic-like	GO:0006950	Response to stress	Biological processes
Ca_04593	Thiamine thiazole chloroplastic-like	GO:0052837	Thiazole biosynthetic process	Biological processes
Ca_04593	Thiamine thiazole chloroplastic-like	GO:0009570	Chloroplast stroma	Cellular component
Ca_04593	Thiamine thiazole chloroplastic-like	GO:0005829	Cytosol	Cellular component
Ca_04594	Photosystem ii d1 precursor processing protein psb27- chloroplastic-like isoform x1	GO:0009507	Chloroplast	Cellular component
Ca_04594	Photosystem ii d1 precursor processing protein psb27- chloroplastic-like isoform x1	GO:0044237	Cellular metabolic process	Biological processes
Ca_04595	Imidazoleglycerol-phosphate dehydratase	GO:0000105	Histidine biosynthetic process	Biological processes
Ca_04595	Imidazoleglycerol-phosphate dehydratase	GO:0004424	Imidazoleglycerol-phosphate dehydratase activity	Molecular function
Ca_04598	Pentatricopeptide repeat-containing protein at2g22070-like	GO:0005739	Mitochondrion	Cellular component
Ca_04599	Serine threonine-protein kinase wnk1-like	GO:0016310	Phosphorylation	Biological processes
Ca_04599	Serine threonine-protein kinase wnk1-like	GO:0004672	Protein kinase activity	Molecular function
Ca_04601	5 -nucleotidase sure	GO:0016791	Phosphatase activity	Molecular function
Ca_04603	Primary amine oxidase-like	GO:0048038	Quinone binding	Molecular function
Ca_04603	Primary amine oxidase-like	GO:0005507	Copper ion binding	Molecular function
Ca_04603	Primary amine oxidase-like	GO:0008131	Primary amine oxidase activity	Molecular function
Ca_04603	Primary amine oxidase-like	GO:0005618	Cell wall	Cellular component
Ca_04603	Primary amine oxidase-like	GO:0006468	Protein phosphorylation	Biological processes
Ca_04603	Primary amine oxidase-like	GO:0055114	Oxidation-reduction process	Biological processes
Ca_04603	Primary amine oxidase-like	GO:0009851	Auxin biosynthetic process	Biological processes
Ca_04603	Primary amine oxidase-like	GO:0004674	Protein serine/threonine kinase activity	Molecular function
Ca_04603	Primary amine oxidase-like	GO:0050302	Indole-3-acetaldehyde oxidase activity	Molecular function
Ca_04603	Primary amine oxidase-like	GO:0009834	Secondary cell wall biogenesis	Biological processes
Ca_04603	Primary amine oxidase-like	GO:0005524	ATP binding	Molecular function
Ca_04603	Primary amine oxidase-like	GO:0009688	Abscisic acid biosynthetic process	Biological processes
Ca_04603	Primary amine oxidase-like	GO:0048544	Recognition of pollen	Biological processes
Ca_04603	Primary amine oxidase-like	GO:0009308	Amine metabolic process	Biological processes
Ca_04603	Primary amine oxidase-like	GO:0005576	Extracellular region	Cellular component
Ca_04604	Primary amine oxidase	GO:0005507	Copper ion binding	Molecular function
Ca_04604	Primary amine oxidase	GO:0055114	Oxidation-reduction process	Biological processes
Ca_04604	Primary amine oxidase	GO:0048038	Quinone binding	Molecular function
Ca_04604	Primary amine oxidase	GO:0008131	Primary amine oxidase activity	Molecular function
Ca_04604	Primary amine oxidase	GO:0009308	Amine metabolic process	Biological processes
Ca_04605	Phosphate metabolism protein	GO:0008152	Metabolic process	Biological processes
Ca_04605	Phosphate metabolism protein	GO:0016787	Hydrolase activity	Molecular function
Ca_04606	Lipoxygenase family protein	GO:0051707	Response to other organism	Biological processes
Ca_04606	Lipoxygenase family protein	GO:0034440	Lipid oxidation	Biological processes
Ca_04606	Lipoxygenase family protein	GO:0009611	Response to wounding	Biological processes
Ca_04606	Lipoxygenase family protein	GO:0009695	Jasmonic acid biosynthetic process	Biological processes
Ca_04606	Lipoxygenase family protein	GO:1900366	Negative regulation of defense response to insect	Biological processes
Ca_04606	Lipoxygenase family protein	GO:0010311	Lateral root formation	Biological processes
Ca_04606	Lipoxygenase family protein	GO:0009507	Chloroplast	Cellular component
Ca_04606	Lipoxygenase family protein	GO:0016165	Linoleate 13s-lipoxygenase activity	Molecular function
Ca_04606	Lipoxygenase family protein	GO:0005506	Iron ion binding	Molecular function
Ca_04606	Lipoxygenase family protein	GO:0031408	Oxylipin biosynthetic process	Biological processes
Ca_04607	Vacuole membrane protein 1-like	GO:0016021	Integral to membrane	Cellular component
Ca_04607	Vacuole membrane protein 1-like	GO:0005783	Endoplasmic reticulum	Cellular component
Ca_04608	Protein time for coffee-like isoform x1	GO:0009639	Response to red or far red light	Biological processes
Ca_04608	Protein time for coffee-like isoform x1	GO:0048574	Long-day photoperiodism, flowering	Biological processes
Ca_04608	Protein time for coffee-like isoform x1	GO:0042752	Regulation of circadian rhythm	Biological processes
Ca_04609	Hexose transporter	GO:0015749	Monosaccharide transport	Biological processes
Ca_04609	Hexose transporter	GO:0034219	Carbohydrate transmembrane transport	Biological processes
Ca_04609	Hexose transporter	GO:0043090	Amino acid import	Biological processes
Ca_04609	Hexose transporter	GO:0009506	Plasmodesma	Cellular component
Ca_04609	Hexose transporter	GO:0005886	Plasma membrane	Cellular component
Ca_04609	Hexose transporter	GO:0016021	Integral to membrane	Cellular component
Ca_04609	Hexose transporter	GO:0005358	High-affinity hydrogen:glucose symporter activity	Molecular function
Ca_04610	Hexose transporter	GO:0005358	High-affinity hydrogen:glucose symporter activity	Molecular function
Ca_04610	Hexose transporter	GO:0034219	Carbohydrate transmembrane transport	Biological processes
Ca_04610	Hexose transporter	GO:0015749	Monosaccharide transport	Biological processes
Ca_04610	Hexose transporter	GO:0055114	Oxidation-reduction process	Biological processes
Ca_04610	Hexose transporter	GO:0009414	Response to water deprivation	Biological processes
Ca_04610	Hexose transporter	GO:0009651	Response to salt stress	Biological processes
Ca_04610	Hexose transporter	GO:0016021	Integral to membrane	Cellular component
Ca_04610	Hexose transporter	GO:0009506	Plasmodesma	Cellular component
Ca_04610	Hexose transporter	GO:0043090	Amino acid import	Biological processes
Ca_04610	Hexose transporter	GO:0009737	Response to abscisic acid stimulus	Biological processes
Ca_04610	Hexose transporter	GO:0032440	2-alkenal reductase [nad(p)] activity	Molecular function
Ca_04610	Hexose transporter	GO:0005737	Cytoplasm	Cellular component
Ca_04610	Hexose transporter	GO:0005886	Plasma membrane	Cellular component
Ca_04611	Blue copper protein	GO:0005507	Copper ion binding	Molecular function
Ca_04611	Blue copper protein	GO:0005886	Plasma membrane	Cellular component
Ca_04611	Blue copper protein	GO:0009055	Electron carrier activity	Molecular function
Ca_04611	Blue copper protein	GO:0045492	Xylan biosynthetic process	Biological processes
Ca_04611	Blue copper protein	GO:0031225	Anchored to membrane	Cellular component
Ca_04611	Blue copper protein	GO:0010413	Glucuronoxylan metabolic process	Biological processes
Ca_04612	Annotation was added to scaffolds in november 2011~long chain fatty acid- ligase	GO:0006633	Fatty acid biosynthetic process	Biological processes
Ca_04612	Annotation was added to scaffolds in november 2011~long chain fatty acid- ligase	GO:0002213	Defense response to insect	Biological processes
Ca_04612	Annotation was added to scaffolds in november 2011~long chain fatty acid- ligase	GO:0004467	Long-chain fatty acid-coa ligase activity	Molecular function
Ca_04612	Annotation was added to scaffolds in november 2011~long chain fatty acid- ligase	GO:0005777	Peroxisome	Cellular component
Ca_04612	Annotation was added to scaffolds in november 2011~long chain fatty acid- ligase	GO:0001676	Long-chain fatty acid metabolic process	Biological processes
Ca_04612	Annotation was added to scaffolds in november 2011~long chain fatty acid- ligase	GO:0006635	Fatty acid beta-oxidation	Biological processes
Ca_04612	Annotation was added to scaffolds in november 2011~long chain fatty acid- ligase	GO:0016020	Membrane	Cellular component
Ca_04613	Cyclin t1	GO:0000079	Regulation of cyclin-dependent protein serine/threonine kinase activity	Biological processes
Ca_04613	Cyclin t1	GO:0019901	Protein kinase binding	Molecular function
Ca_04613	Cyclin t1	GO:0006355	Regulation of transcription, dna-dependent	Biological processes
Ca_04615	Leucine-rich repeat family protein	GO:0016301	Kinase activity	Molecular function
Ca_04615	Leucine-rich repeat family protein	GO:0007165	Signal transduction	Biological processes
Ca_04615	Leucine-rich repeat family protein	GO:0016310	Phosphorylation	Biological processes
Ca_04615	Leucine-rich repeat family protein	GO:0005886	Plasma membrane	Cellular component
Ca_04617	Alpha- -mannosyltransferase alg2-like	GO:0004378	Gdp-man:man1glcnac2-pp-dol alpha-1,3-mannosyltransferase activity	Molecular function
Ca_04617	Alpha- -mannosyltransferase alg2-like	GO:0033164	Glycolipid 6-alpha-mannosyltransferase activity	Molecular function
Ca_04617	Alpha- -mannosyltransferase alg2-like	GO:0009058	Biosynthetic process	Biological processes
Ca_04618	Cysteine-rich receptor-like protein kinase	GO:0006468	Protein phosphorylation	Biological processes
Ca_04618	Cysteine-rich receptor-like protein kinase	GO:0004674	Protein serine/threonine kinase activity	Molecular function
Ca_04618	Cysteine-rich receptor-like protein kinase	GO:0005524	ATP binding	Molecular function
Ca_04618	Cysteine-rich receptor-like protein kinase	GO:0050794	Regulation of cellular process	Biological processes
Ca_04619	Hormone-sensitive lipase	GO:0008152	Metabolic process	Biological processes
Ca_04619	Hormone-sensitive lipase	GO:0016787	Hydrolase activity	Molecular function
Ca_04619	Hormone-sensitive lipase	GO:0005634	Nucleus	Cellular component
Ca_04619	Hormone-sensitive lipase	GO:0006355	Regulation of transcription, dna-dependent	Biological processes
Ca_04620	2-hydroxyisoflavanone dehydratase	GO:0008152	Metabolic process	Biological processes
Ca_04620	2-hydroxyisoflavanone dehydratase	GO:0016787	Hydrolase activity	Molecular function
Ca_04621	Ran gtpase activating protein 2	GO:0005635	Nuclear envelope	Cellular component
Ca_04621	Ran gtpase activating protein 2	GO:0005783	Endoplasmic reticulum	Cellular component
Ca_04621	Ran gtpase activating protein 2	GO:0009651	Response to salt stress	Biological processes
Ca_04621	Ran gtpase activating protein 2	GO:0009507	Chloroplast	Cellular component
Ca_04621	Ran gtpase activating protein 2	GO:0005886	Plasma membrane	Cellular component
Ca_04622	Transcription regulatory protein snf2-like isoform x1	GO:0005524	ATP binding	Molecular function
Ca_04622	Transcription regulatory protein snf2-like isoform x1	GO:0004386	Helicase activity	Molecular function
Ca_04622	Transcription regulatory protein snf2-like isoform x1	GO:0003677	DNA binding	Molecular function
Ca_04623	Ob-fold-like isoform 1	GO:0006626	Protein targeting to mitochondrion	Biological processes
Ca_04623	Ob-fold-like isoform 1	GO:0009560	Embryo sac egg cell differentiation	Biological processes
Ca_04623	Ob-fold-like isoform 1	GO:0000741	Karyogamy	Biological processes
Ca_04625	Thiazole biosynthetic enzyme	GO:0009228	Thiamine biosynthetic process	Biological processes
Ca_04625	Thiazole biosynthetic enzyme	GO:0046872	Metal ion binding	Molecular function
Ca_04625	Thiazole biosynthetic enzyme	GO:0006950	Response to stress	Biological processes
Ca_04625	Thiazole biosynthetic enzyme	GO:0052837	Thiazole biosynthetic process	Biological processes
Ca_04625	Thiazole biosynthetic enzyme	GO:0009570	Chloroplast stroma	Cellular component
Ca_04625	Thiazole biosynthetic enzyme	GO:0005829	Cytosol	Cellular component
Ca_04626	Mitogen-activated protein kinase kinase kinase	GO:0048046	Apoplast	Cellular component
Ca_04626	Mitogen-activated protein kinase kinase kinase	GO:0005515	Protein binding	Molecular function
Ca_04626	Mitogen-activated protein kinase kinase kinase	GO:0006275	Regulation of dna replication	Biological processes
Ca_04626	Mitogen-activated protein kinase kinase kinase	GO:0051567	Histone h3-k9 methylation	Biological processes
Ca_04626	Mitogen-activated protein kinase kinase kinase	GO:0043622	Cortical microtubule organization	Biological processes
Ca_04626	Mitogen-activated protein kinase kinase kinase	GO:0008283	Cell proliferation	Biological processes
Ca_04626	Mitogen-activated protein kinase kinase kinase	GO:0016491	Oxidoreductase activity	Molecular function
Ca_04626	Mitogen-activated protein kinase kinase kinase	GO:0009524	Phragmoplast	Cellular component
Ca_04626	Mitogen-activated protein kinase kinase kinase	GO:0046777	Protein autophosphorylation	Biological processes
Ca_04626	Mitogen-activated protein kinase kinase kinase	GO:0006306	DNA methylation	Biological processes
Ca_04626	Mitogen-activated protein kinase kinase kinase	GO:0004674	Protein serine/threonine kinase activity	Molecular function
Ca_04626	Mitogen-activated protein kinase kinase kinase	GO:0051726	Regulation of cell cycle	Biological processes
Ca_04626	Mitogen-activated protein kinase kinase kinase	GO:0016572	Histone phosphorylation	Biological processes
Ca_04626	Mitogen-activated protein kinase kinase kinase	GO:0000919	Cell plate assembly	Biological processes
Ca_04626	Mitogen-activated protein kinase kinase kinase	GO:0006270	DNA replication initiation	Biological processes
Ca_04626	Mitogen-activated protein kinase kinase kinase	GO:0005634	Nucleus	Cellular component
Ca_04626	Mitogen-activated protein kinase kinase kinase	GO:0005524	ATP binding	Molecular function
Ca_04627	Peroxisomal adenine nucleotide carrier 1-like	GO:0055085	Transmembrane transport	Biological processes
Ca_04627	Peroxisomal adenine nucleotide carrier 1-like	GO:0016021	Integral to membrane	Cellular component
Ca_04628	Uncharacterized gpi-anchored protein at3g06035-like	GO:0005886	Plasma membrane	Cellular component
Ca_04631	Zinc finger family protein	GO:0008270	Zinc ion binding	Molecular function
Ca_04632	Probable dolichyl-diphosphooligosaccharide--protein glycosyltransferase subunit 3b-like	GO:0008250	Oligosaccharyltransferase complex	Cellular component
Ca_04632	Probable dolichyl-diphosphooligosaccharide--protein glycosyltransferase subunit 3b-like	GO:0034976	Response to endoplasmic reticulum stress	Biological processes
Ca_04632	Probable dolichyl-diphosphooligosaccharide--protein glycosyltransferase subunit 3b-like	GO:0015772	Oligosaccharide transport	Biological processes
Ca_04632	Probable dolichyl-diphosphooligosaccharide--protein glycosyltransferase subunit 3b-like	GO:0009627	Systemic acquired resistance	Biological processes
Ca_04632	Probable dolichyl-diphosphooligosaccharide--protein glycosyltransferase subunit 3b-like	GO:0005515	Protein binding	Molecular function
Ca_04632	Probable dolichyl-diphosphooligosaccharide--protein glycosyltransferase subunit 3b-like	GO:0005576	Extracellular region	Cellular component
Ca_04632	Probable dolichyl-diphosphooligosaccharide--protein glycosyltransferase subunit 3b-like	GO:0009507	Chloroplast	Cellular component
Ca_04632	Probable dolichyl-diphosphooligosaccharide--protein glycosyltransferase subunit 3b-like	GO:0005886	Plasma membrane	Cellular component
Ca_04632	Probable dolichyl-diphosphooligosaccharide--protein glycosyltransferase subunit 3b-like	GO:0006487	Protein n-linked glycosylation	Biological processes
Ca_04632	Probable dolichyl-diphosphooligosaccharide--protein glycosyltransferase subunit 3b-like	GO:0015157	Oligosaccharide transmembrane transporter activity	Molecular function
Ca_04633	Thiamine thiazole synthase chloroplastic-like	GO:0005829	Cytosol	Cellular component
Ca_04633	Thiamine thiazole synthase chloroplastic-like	GO:0046777	Protein autophosphorylation	Biological processes
Ca_04633	Thiamine thiazole synthase chloroplastic-like	GO:0052837	Thiazole biosynthetic process	Biological processes
Ca_04633	Thiamine thiazole synthase chloroplastic-like	GO:0008270	Zinc ion binding	Molecular function
Ca_04633	Thiamine thiazole synthase chloroplastic-like	GO:0005739	Mitochondrion	Cellular component
Ca_04633	Thiamine thiazole synthase chloroplastic-like	GO:0042742	Defense response to bacterium	Biological processes
Ca_04633	Thiamine thiazole synthase chloroplastic-like	GO:0009409	Response to cold	Biological processes
Ca_04633	Thiamine thiazole synthase chloroplastic-like	GO:0009941	Chloroplast envelope	Cellular component
Ca_04633	Thiamine thiazole synthase chloroplastic-like	GO:0009637	Response to blue light	Biological processes
Ca_04633	Thiamine thiazole synthase chloroplastic-like	GO:0009579	Thylakoid	Cellular component
Ca_04633	Thiamine thiazole synthase chloroplastic-like	GO:0010155	Regulation of proton transport	Biological processes
Ca_04633	Thiamine thiazole synthase chloroplastic-like	GO:0000023	Maltose metabolic process	Biological processes
Ca_04633	Thiamine thiazole synthase chloroplastic-like	GO:0019252	Starch biosynthetic process	Biological processes
Ca_04633	Thiamine thiazole synthase chloroplastic-like	GO:0009228	Thiamine biosynthetic process	Biological processes
Ca_04633	Thiamine thiazole synthase chloroplastic-like	GO:0009570	Chloroplast stroma	Cellular component
Ca_04633	Thiamine thiazole synthase chloroplastic-like	GO:0042803	Protein homodimerization activity	Molecular function
Ca_04633	Thiamine thiazole synthase chloroplastic-like	GO:0043085	Positive regulation of catalytic activity	Biological processes
Ca_04633	Thiamine thiazole synthase chloroplastic-like	GO:0010319	Stromule	Cellular component
Ca_04633	Thiamine thiazole synthase chloroplastic-like	GO:0006974	Response to dna damage stimulus	Biological processes
Ca_04634	Probable xyloglucan endotransglucosylase hydrolase protein 8-like	GO:0004553	Hydrolase activity, hydrolyzing o-glycosyl compounds	Molecular function
Ca_04634	Probable xyloglucan endotransglucosylase hydrolase protein 8-like	GO:0006073	Cellular glucan metabolic process	Biological processes
Ca_04634	Probable xyloglucan endotransglucosylase hydrolase protein 8-like	GO:0048046	Apoplast	Cellular component
Ca_04634	Probable xyloglucan endotransglucosylase hydrolase protein 8-like	GO:0005618	Cell wall	Cellular component
Ca_04634	Probable xyloglucan endotransglucosylase hydrolase protein 8-like	GO:0016762	Xyloglucan:xyloglucosyl transferase activity	Molecular function
Ca_04636	Polyubiquitin 10	GO:0005730	Nucleolus	Cellular component
Ca_04636	Polyubiquitin 10	GO:0042787	Protein ubiquitination involved in ubiquitin-dependent protein catabolic process	Biological processes
Ca_04636	Polyubiquitin 10	GO:0005618	Cell wall	Cellular component
Ca_04636	Polyubiquitin 10	GO:0009751	Response to salicylic acid stimulus	Biological processes
Ca_04636	Polyubiquitin 10	GO:0007568	Aging	Biological processes
Ca_04636	Polyubiquitin 10	GO:0005774	Vacuolar membrane	Cellular component
Ca_04637	Thiamine thiazole synthase chloroplastic-like	GO:0005829	Cytosol	Cellular component
Ca_04637	Thiamine thiazole synthase chloroplastic-like	GO:0052837	Thiazole biosynthetic process	Biological processes
Ca_04637	Thiamine thiazole synthase chloroplastic-like	GO:0046872	Metal ion binding	Molecular function
Ca_04637	Thiamine thiazole synthase chloroplastic-like	GO:0009526	Plastid envelope	Cellular component
Ca_04637	Thiamine thiazole synthase chloroplastic-like	GO:0009228	Thiamine biosynthetic process	Biological processes
Ca_04637	Thiamine thiazole synthase chloroplastic-like	GO:0009570	Chloroplast stroma	Cellular component
Ca_04637	Thiamine thiazole synthase chloroplastic-like	GO:0006950	Response to stress	Biological processes
Ca_04641	DNAj homolog subfamily c member 25 homolog	GO:0006457	Protein folding	Biological processes
Ca_04641	DNAj homolog subfamily c member 25 homolog	GO:0030968	Endoplasmic reticulum unfolded protein response	Biological processes
Ca_04641	DNAj homolog subfamily c member 25 homolog	GO:0031072	Heat shock protein binding	Molecular function
Ca_04641	DNAj homolog subfamily c member 25 homolog	GO:0051082	Unfolded protein binding	Molecular function
Ca_04641	DNAj homolog subfamily c member 25 homolog	GO:0005783	Endoplasmic reticulum	Cellular component
Ca_04642	Phosphate dikinase regulatory protein chloroplastic-like	GO:0016301	Kinase activity	Molecular function
Ca_04642	Phosphate dikinase regulatory protein chloroplastic-like	GO:0005524	ATP binding	Molecular function
Ca_04642	Phosphate dikinase regulatory protein chloroplastic-like	GO:0016310	Phosphorylation	Biological processes
Ca_04643	Protein ndr1-like	GO:0005886	Plasma membrane	Cellular component
Ca_04644	Thiazole biosynthetic enzyme	GO:0044272	Sulfur compound biosynthetic process	Biological processes
Ca_04644	Thiazole biosynthetic enzyme	GO:1901362	Organic cyclic compound biosynthetic process	Biological processes
Ca_04644	Thiazole biosynthetic enzyme	GO:0018130	Heterocycle biosynthetic process	Biological processes
Ca_04644	Thiazole biosynthetic enzyme	GO:1901566	Organonitrogen compound biosynthetic process	Biological processes
Ca_04644	Thiazole biosynthetic enzyme	GO:0009507	Chloroplast	Cellular component
Ca_04644	Thiazole biosynthetic enzyme	GO:0019438	Aromatic compound biosynthetic process	Biological processes
