# Supplementary material for: Genotyping-by-sequencing based intra-specific genetic map refines a ‘‘QTL-hotspot” region for drought tolerance in chickpea
Source: Mol Genet Genomics. 2014 Oct 25;290(2):559–71. doi: 10.1007/s00438-014-0932-3 (PMC4361754; doi:10.1007/s00438-014-0932-3)
Supplement: Supplementary file 8 — Details of markers mapped on each linkage group and their genetic positions (XLSX 10 kb) [file 438_2014_932_MOESM8_ESM.xlsx]

## Sheet: ESM_8
Online Resource 8: Catagorization of GO terms into biological processes, molecular function and cellular component
Biological processes		Molecular function		Cellular component
GO term	Count	GO term	Count	GO term	Count
Anatomical structure morphogenesis	10	Binding	99	Cell	53
Carbohydrate metabolic process	29	Nucleotide binding	57	Cell wall	8
Catabolic process	22	Catalytic activity	55	Cellular_component	78
Cell communication	4	Transferase activity	54	Cytoplasm	47
Cell cycle	5	Hydrolase activity	52	Cytoskeleton	4
Cell death	2	Kinase activity	37	Cytosol	22
Cell differentiation	8	Protein binding	29	Endoplasmic reticulum	9
Cell growth	2	DNA binding	18	Endosome	1
Cell-cell signaling	1	RNA binding	15	Extracellular region	17
Cellular component organization	27	Transporter activity	15	Extracellular space	1
Cellular homeostasis	4	Molecular_function	13	Golgi apparatus	10
Cellular protein modification process	39	Sequence-specific dna binding transcription factor activity	11	Intracellular	53
DNA metabolic process	6	Structural molecule activity	10	Membrane	58
Embryo development	9	Nucleic acid binding	8	Mitochondrion	13
Flower development	4	Carbohydrate binding	5	Nuclear envelope	1
Generation of precursor metabolites and energy	5	Chromatin binding	3	Nucleolus	6
Growth	4	Lipid binding	3	Nucleoplasm	4
Lipid metabolic process	19	Signal transducer activity	3	Nucleus	33
Multicellular organismal development	30	Translation factor activity, nucleic acid binding	2	Peroxisome	2
Nucleobase-containing compound metabolic process	51	Enzyme regulator activity	1	Plasma membrane	33
Photosynthesis	2	Oxygen binding	1	Plastid	42
Pollen-pistil interaction	3			Ribosome	10
Post-embryonic development	21			Thylakoid	6
Protein metabolic process	25			Vacuole	16
Regulation of gene expression, epigenetic	4
Reproduction	23
Response to abiotic stimulus	24
Response to biotic stimulus	12
Response to endogenous stimulus	9
Response to external stimulus	16
Response to extracellular stimulus	2
Response to stress	42
Secondary metabolic process	4
Signal transduction	12
Translation	12
Transport	34
Tropism	1
